# Supplementary material for: Human genital dendritic cell heterogeneity confers differential rapid response to HIV-1 exposure
Source: Front Immunol. 2024 Oct 25;15:1472656. doi: 10.3389/fimmu.2024.1472656 (PMC11543421; doi:10.3389/fimmu.2024.1472656)
Supplement: Supplementary file 1 [file DataSheet1.xlsx]

## Sheet: CaptionSupp. File 1 consists of
Supp. File 1 consists of genes defining each CD11c+HLA-DR+ generated through “compute biomarkers” function, DEGs comparing HIV vs control treated cells of overall CD11c+HLA-DR+ cells, significant GO terms associated with upregulated and downregulated genes in response to HIV, HIV vs control comparison of CD14+, cDC2 and infMon clusters, and cluster specific Reactome terms associated with upregula…

## Sheet: DC Cluster Biomarkers
Top features	Cluster 1	1 p-value	1 fold change	Cluster 2	2 p-value	2 fold change	Cluster 3	3 p-value	3 fold change	Cluster 4	4 p-value	4 fold change
1	VCAN	7.65833e-97	10.0063	AQP1	1.7223e-18	16.3978	FCGR3A	5.0203e-82	7.24861	C1QC	1.0785e-72	10.2701
2	S100A8	1.22001e-90	11.5162	FAM107A	5.60204e-17	6.7662	SMIM25	1.04423e-62	6.30823	C1QB	1.19502e-61	7.37998
3	S100A9	1.32498e-86	12.7775	SPTBN1	2.93516e-15	7.24693	SPN	1.64413e-49	7.73522	SLCO2B1	7.26308e-47	6.51103
4	S100A12	1.63958e-80	15.149	ITM2A	3.12715e-15	10.6153	SIDT2	4.17016e-47	8.09343	RGS1	1.27368e-46	7.50955
5	THBS1	2.90923e-77	9.28138	CAVIN2	8.23938e-15	7.14262	SELPLG	7.29791e-44	6.73754	C1QA	3.75344e-46	7.10457
6	CD300E	1.20453e-71	6.05482	TIMP3	1.94167e-14	7.68899	FPR2	3.29998e-43	7.5442	HLA-DQA2	4.08786e-40	5.64916
7	FCN1	4.47907e-67	4.50457	CXorf36	2.97677e-14	12.3831	P2RY1	2.23148e-41	8.34	SPP1	2.52746e-36	30.6518
8	AC245128.3	1.54688e-61	7.95929	CAVIN1	9.59382e-14	8.25643	ITGAL	2.36639e-40	5.53192	APOC1	5.83924e-36	16.5583
9	LYZ	8.3174e-54	5.69927	PALMD	3.8781e-13	11.8138	LRRC25	5.54244e-40	5.21065	APOE	1.50459e-33	10.7905
10	AQP9	3.00326e-53	6.2411	CAV1	1.80582e-12	6.82152	SIGLEC10	1.20335e-39	4.23874	DAB2	1.81342e-32	7.30354
11	CD36	4.20396e-51	6.73896	CLU	1.86438e-12	8.24256	PAG1	6.51765e-39	4.85037	HLA-DQA1	7.68022e-31	4.29716
12	CLEC4E	1.11575e-49	3.8498	ADGRL4	1.90541e-12	6.73521	LILRB2	9.48749e-39	5.00255	PDGFB	1.19659e-30	10.4085
13	CD163	1.31905e-47	3.02842	IGFBP4	2.58571e-12	8.10835	LILRA5	2.62662e-38	4.6126	GPNMB	6.89828e-30	11.8525
14	EREG	1.9316e-47	5.27793	LMCD1	6.734e-12	8.22376	JPT1	3.21071e-38	6.17851	CD84	1.19113e-29	5.38628
15	TREM1	9.64334e-43	4.27288	TINAGL1	8.89787e-12	5.92681	PAPSS2	6.46881e-38	6.79149	TREM2	5.25912e-29	8.51778
16	APOBEC3A	8.1841e-38	3.82226	APOLD1	1.01966e-11	5.17441	TCF7L2	9.69183e-38	4.93637	GATM	2.1195e-28	6.46745
17	SELL	8.27129e-34	4.24954	TSPAN7	1.08191e-11	6.92253	LST1	1.32144e-35	3.61272	FCGR2B	2.19804e-27	6.22267
18	IL1RN	1.32721e-33	5.87749	RHOJ	1.14982e-11	7.16874	MS4A7	4.54862e-35	3.33134	SLAMF8	5.26157e-27	8.80386
19	CSF3R	1.51706e-33	3.3556	EMCN	1.33656e-11	6.44604	ADA	1.80323e-33	6.6585	VSIG4	1.71451e-25	6.16852
20	IL1R2	2.05903e-33	3.39455	JAM2	1.49684e-11	6.49803	SLC44A2	1.88245e-33	4.98461	HLA-DOA	1.43888e-24	4.43339
21	PPIF	6.28269e-32	4.59837	ESAM	2.33771e-11	6.84639	NAAA	1.12375e-32	4.29131	BHLHE41	1.74726e-24	5.3452
22	SLC2A3	1.4972e-31	3.52836	CALCRL	5.99209e-11	5.89966	C5AR2	6.19691e-32	8.9704	HLA-DMA	1.56228e-23	2.87892
23	CXCL2	4.16161e-30	6.28762	HYAL2	8.41459e-11	5.79619	KLF3	2.37664e-30	4.28366	FOLR2	1.58274e-23	11.1937
24	SERPINB2	6.55431e-30	94.1182	PDLIM1	9.78168e-11	4.91914	ADGRE1	3.87482e-30	5.2981	FILIP1L	2.19041e-23	6.55569
25	MCEMP1	1.53118e-29	7.03297	A2M	1.02543e-10	3.0637	POU2F2	4.88874e-30	4.25423	MAF	2.46005e-23	4.41931
26	MMP19	1.28071e-28	5.99685	CYYR1	1.11876e-10	8.32672	NAP1L1	5.62411e-28	3.94629	ANKRD36B	3.85594e-23	10.359
27	IL6R	1.30771e-28	3.70177	CTGF	1.98336e-10	6.08197	SLC2A6	8.24619e-28	4.4745	A2M	2.10017e-22	2.74173
28	SLC11A1	7.72742e-28	2.61612	DLC1	2.74495e-10	5.56898	SOD1	1.07585e-27	4.34016	CLDN1	3.24623e-22	11.9817
29	SLC25A37	1.64724e-27	2.97315	CD34	2.90845e-10	9.21721	GNG2	4.45608e-27	3.95243	C3	1.63678e-21	4.31284
30	VEGFA	4.07452e-27	2.71874	EGFL7	3.08509e-10	7.05394	WARS	8.11736e-27	3.68139	BMP2K	1.81654e-21	3.78961
31	EAF1	1.64519e-26	4.59339	CRIM1	4.06794e-10	4.23401	CDKN1C	1.15946e-26	6.83543	HLA-DPB1	6.18533e-21	3.14302
32	CXCL8	3.82771e-26	6.66861	ABCB1	5.00341e-10	8.53117	MTPN	1.75071e-26	3.44201	KCNJ5	9.2723e-21	16.7287
33	CD93	5.85864e-26	3.22127	S1PR1	5.57326e-10	7.52193	GCH1	5.78904e-26	3.36391	AKR1B1	1.35493e-20	3.96902
34	FPR1	1.78458e-25	2.19717	PLS3	8.19238e-10	5.31211	CYTIP	5.86112e-26	3.78566	CD74	4.44468e-20	2.72678
35	GK	2.40493e-25	3.11033	ARHGAP5	8.33665e-10	3.26797	LYPD2	6.81783e-26	49.3907	HLA-DRB1	4.51489e-20	2.93839
36	ATP2B1-AS1	4.20085e-25	3.67122	ARHGEF15	1.82885e-09	14.7441	KCNAB2	7.43412e-26	3.80061	EPB41L2	2.03935e-19	3.47957
37	CLEC4D	1.75507e-24	5.97779	NFIB	2.0134e-09	6.79439	HSPD1	2.31976e-25	4.44	HLA-DRB5	2.76572e-19	4.213
38	BST1	1.96177e-24	6.50428	TJP1	2.03418e-09	9.39142	SLC35E3	3.56748e-25	5.17641	SLC2A5	3.89824e-19	9.32612
39	ANPEP	3.85588e-24	4.7652	LEPR	2.0463e-09	7.38959	SH2D3C	8.6034e-25	5.5617	PLTP	4.17907e-19	9.51027
40	CKAP4	1.61821e-23	3.66188	LIFR	2.29818e-09	14.3216	LILRB1	1.35244e-24	3.62699	CD81	4.23681e-19	3.18987
41	CCL20	4.02312e-23	6.86209	PTPRB	2.64088e-09	10.6465	ZFAND5	2.39183e-24	3.49841	CCL4L2	6.50706e-19	9.34706
42	PLP2	4.69247e-23	2.40394	SPARCL1	2.6515e-09	7.57547	HSP90AA1	2.76447e-24	3.21765	ALOX5AP	7.77282e-19	3.3344
43	LUCAT1	9.54801e-23	5.11691	OSMR	3.15679e-09	6.71185	SNX18	3.57939e-24	3.96657	HLA-DQB2	1.11656e-18	3.4906
44	DUSP6	1.05513e-22	3.95174	LIMS2	3.15881e-09	8.56589	FFAR2	5.19331e-24	6.54536	AXL	1.26289e-18	4.09118
45	PLBD1	1.26726e-22	4.42676	EFNB2	3.19138e-09	6.46388	PTPRC	1.1753e-23	1.96773	MMP14	2.03149e-18	4.98701
46	AREG	2.02934e-22	2.70928	CCDC50	3.21198e-09	3.12733	PTGES	1.26463e-23	7.24743	ETV5	6.44918e-18	6.01874
47	METTL9	2.67465e-22	3.19952	CNN3	3.48851e-09	4.77404	MBD2	3.18652e-23	2.79973	SLC1A3	6.57829e-18	2.51852
48	ACSL1	6.79383e-22	2.04157	VWF	3.80866e-09	9.68521	SH2D1B	6.5942e-23	27.0309	GPR34	1.14287e-17	4.96305
49	LILRA6	6.83969e-22	3.38716	IFI27	4.10462e-09	9.41813	LYN	9.56562e-23	2.85548	FPR3	2.26843e-17	3.38487
50	IL1B	1.40064e-21	2.84164	RAMP2	4.15465e-09	9.34659	HMOX1	2.87682e-22	2.77721	PADI2	2.63648e-17	9.41478
51	CSTA	1.52927e-21	2.90626	NOSTRIN	4.52316e-09	8.27942	COTL1	4.70719e-22	3.02939	PLXNA1	3.33097e-17	6.03938
52	CD44	2.01596e-21	2.60719	NNMT	4.61145e-09	5.4447	HSPE1	4.937e-22	3.46253	ADAP2	6.46805e-17	3.05638
53	TNFAIP6	3.27095e-21	6.4007	SPNS2	5.06178e-09	5.06952	IFITM2	7.83492e-22	2.92284	LIPA	1.17149e-16	3.82049
54	KBTBD11	3.37049e-21	7.51586	SLCO2A1	5.67087e-09	8.64535	HEG1	1.34695e-21	4.44344	HLA-DMB	1.18032e-16	3.02192
55	APLP2	3.51878e-21	2.39798	NET1	5.89639e-09	3.46058	RHOC	2.04188e-21	5.09585	CD9	1.2128e-16	3.45681
56	IL1RAP	3.96353e-21	3.42422	C1orf115	6.05184e-09	10.926	HSPH1	2.04426e-21	3.58187	PALD1	1.32244e-16	4.71903
57	AC020656.1	8.60794e-21	4.70673	FCER1A	6.46448e-09	5.92004	RASSF5	3.29867e-21	2.82568	GPR183	1.39978e-16	3.01855
58	SMIM3	1.31248e-20	2.82454	CRIP2	7.32617e-09	4.75509	AP000547.3	4.72856e-21	9.43171	ATP1B1	1.47699e-16	3.72553
59	CD55	2.25941e-20	2.28957	SPRY1	7.56099e-09	5.05155	CD52	6.2534e-21	2.07206	TM6SF1	1.55208e-16	4.07489
60	CTSS	3.00712e-20	1.9949	ABCG2	7.96487e-09	5.66922	RNF144B	1.08508e-20	3.10173	SGK1	1.98093e-16	3.70961
61	SERPINB1	6.00107e-20	2.21197	EPHB4	8.76598e-09	5.2206	FKBP4	1.61564e-20	3.79104	P2RX7	2.87539e-16	4.27537
62	QPCT	7.73857e-20	5.28969	GNG11	9.51902e-09	5.03079	MTSS1	2.02206e-20	2.71709	HLA-DPA1	3.04343e-16	3.01347
63	TNIP1	9.72061e-20	3.64876	ITM2C	1.14253e-08	5.31044	BIRC3	2.87474e-20	3.34176	FMNL3	3.50366e-16	3.36352
64	CES1	1.39961e-19	8.86383	ABLIM1	1.3134e-08	5.91302	CMTM6	3.26519e-20	2.89277	GSN	3.78304e-16	2.09529
65	MNDA	1.41588e-19	2.86075	CLDN5	1.63846e-08	6.43455	ARL4A	3.38319e-20	2.70549	EBI3	1.20087e-15	5.0773
66	FCAR	3.30564e-19	5.51128	PLPP1	1.67531e-08	5.69243	ADGRE5	3.60966e-20	2.7783	SPRED1	1.22383e-15	5.25164
67	F5	5.28694e-19	8.80849	LDB2	1.70935e-08	7.64525	CYFIP2	4.22441e-20	3.61587	CSF1R	2.52617e-15	2.78259
68	S1PR3	7.7115e-19	6.59149	NPDC1	1.82966e-08	5.65208	ZNF703	4.50589e-20	5.82745	LPAR5	2.66979e-15	9.12348
69	TRMT6	8.9065e-19	3.32914	HDGFL3	2.23251e-08	4.0702	PABPC4	5.99151e-20	2.8936	GALM	4.05398e-15	5.89585
70	HPSE	1.44097e-18	6.44165	TEK	2.26358e-08	8.16239	SLC31A2	8.03306e-20	2.64256	SELENOP	4.5477e-15	6.84218
71	PGD	1.62639e-18	2.69106	TIE1	2.26777e-08	8.00813	HSBP1	9.06609e-20	3.24409	HLA-DRA	1.68809e-14	2.42623
72	PNP	1.70861e-18	2.95026	TMEM47	2.37665e-08	5.708	RIPOR2	1.09025e-19	2.15146	MSR1	2.7755e-14	2.65908
73	TKT	2.80106e-18	2.15339	PLSCR4	2.79156e-08	7.90041	RIPK2	2.61212e-19	2.453	NRP2	6.99206e-14	5.72339
74	LYPD3	3.34029e-18	7.74555	ACKR1	2.8801e-08	7.48302	NEURL1	5.13616e-19	8.2626	FCGBP	7.44141e-14	3.79105
75	ATP13A3	4.16461e-18	3.09258	SH3BGRL2	2.93042e-08	5.34814	LILRA1	7.12068e-19	4.03994	ALCAM	8.83013e-14	2.56891
76	SAMSN1	4.71792e-18	1.97072	TSC22D1	3.24987e-08	4.57812	LFNG	9.80979e-19	3.0266	TCR-gamma_delta:B1|TRD_TRG|AHS0015|pAbO	1.01846e-13	2.57304
77	IER3	4.9711e-18	3.07472	LBH	3.85817e-08	6.17919	SERPINA1	1.37987e-18	2.55937	LGMN	1.41488e-13	6.25302
78	TFDP1	1.80397e-17	3.82095	SHE	4.32911e-08	11.3879	JUP	1.48869e-18	3.24858	PTGS1	1.43075e-13	4.8638
79	TIMP1	1.82815e-17	2.76375	IGFBP7	4.88073e-08	4.99203	TSPAN14	1.65183e-18	2.7596	PTMS	2.24352e-13	2.4673
80	FURIN	2.18272e-17	2.44241	ZMAT4	5.21323e-08	4.99049	2024-09-09	1.98424e-18	2.28895	TSPAN33	2.69141e-13	3.79253
81	VNN2	6.1461e-17	5.80809	SYNE2	5.89048e-08	3.88176	SRSF5	2.09263e-18	2.78484	USP53	3.70024e-13	4.01793
82	GLIPR2	9.0246e-17	2.77802	GNG12	6.32278e-08	4.58192	TSC22D3	2.33606e-18	2.69885	MRC1	3.83752e-13	4.61378
83	TNFRSF1B	9.5281e-17	2.18653	EBF1	6.44384e-08	4.16666	RBBP8	2.48425e-18	3.69077	PXDC1	5.01681e-13	3.76277
84	RNASE2	1.29308e-16	7.388	CAV2	6.57247e-08	6.25076	DEDD2	2.70139e-18	2.99612	CCL4	5.05614e-13	3.57504
85	BASP1	1.31148e-16	2.49686	CLEC14A	6.87053e-08	8.02658	C5AR1	5.01256e-18	2.093	SCD	5.59465e-13	7.60598
86	SRGN	1.98657e-16	2.09314	COL4A1	7.24518e-08	5.5429	ISG20	8.27892e-18	3.55852	UGCG	6.88457e-13	2.81153
87	BCL2A1	2.59584e-16	1.82404	ETS1	7.9002e-08	5.51607	SAT1	9.79711e-18	1.82291	HLA-DQB1	7.11277e-13	2.70546
88	LONRF3	2.81685e-16	4.70208	MT1M	8.48873e-08	5.69708	RAC2	1.55003e-17	2.61031	ARHGAP18	7.30271e-13	3.14566
89	UPP1	4.13484e-16	2.34076	TGFBR3	8.96596e-08	5.75244	STX11	2.12582e-17	2.143	CAPG	7.70683e-13	4.30483
90	PLAUR	4.35936e-16	3.12096	PBX1	9.00231e-08	5.9666	THAP9-AS1	2.15224e-17	3.04917	F13A1	9.64628e-13	3.1264
91	IL1R1	4.88853e-16	3.13598	FHL1	9.732e-08	5.2877	DNAJB1	3.30714e-17	2.3121	YWHAH	1.17694e-12	3.10764
92	ACSL3	5.43894e-16	2.63464	ADIRF	1.04256e-07	6.27704	OAS1	4.86397e-17	5.51408	ADAM28	1.30219e-12	3.15397
93	CPD	5.86699e-16	2.34012	EHD2	1.04397e-07	5.31525	VNN1	6.61596e-17	4.23013	STAB1	1.40876e-12	2.38884
94	S100A10	9.38011e-16	1.77075	TMEM204	1.0699e-07	7.75738	CUX1	6.61824e-17	2.75145	LPL	1.4513e-12	10.769
95	PTGER2	1.68198e-15	3.08603	WWTR1	1.14799e-07	6.20355	HSPA8	7.37466e-17	2.41754	RDH11	2.11697e-12	2.40131
96	FMN1	2.1253e-15	3.15691	CST7	1.20338e-07	5.70519	CLEC2B	8.20189e-17	2.66609	PLA2G2D	2.19605e-12	19.9583
97	NLRP3	2.20473e-15	2.00695	ENPP2	1.2127e-07	4.92715	FAM45A	1.0679e-16	3.09365	CYP27A1	2.73178e-12	7.25237
98	IRAK2	2.21448e-15	3.13283	ERG	1.28595e-07	9.22472	ASAH1	1.10304e-16	2.22589	AC092683.1	5.02164e-12	9.31748
99	PLSCR1	4.832e-15	2.02077	NPR3	1.30492e-07	10.4419	RNF122	2.03392e-16	3.5747	FRMD4A	6.02219e-12	3.2789
100	TPM4	5.74064e-15	2.21554	TACR1	1.61797e-07	8.2938	SEC14L1	2.78614e-16	2.65806	TFEC	6.47886e-12	2.75182
101	GPR84	7.00532e-15	3.6821	RBPMS	1.73225e-07	3.26233	SNN	4.95147e-16	2.69437	C3AR1	6.65306e-12	2.88733
102	KYNU	7.18285e-15	2.11797	ROBO4	1.73256e-07	8.96711	PHTF2	6.72875e-16	3.86684	PLAU	6.72585e-12	6.93874
103	NCF2	7.8442e-15	2.03575	AKAP12	2.07466e-07	2.3666	FAM49A	7.48685e-16	2.26655	KCNQ3	6.99824e-12	7.69237
104	AGFG1	1.21171e-14	2.61439	MMRN1	2.45409e-07	4.33912	CYSLTR2	9.50917e-16	5.11658	CD276	8.38171e-12	5.62595
105	PTGS2	1.62293e-14	4.55662	MYCT1	2.45751e-07	6.69326	CDH23	1.11428e-15	5.11069	ATP8B4	1.09696e-11	3.18065
106	GPCPD1	1.67828e-14	2.02621	PA2G4	2.51293e-07	2.22063	RASGEF1B	1.17074e-15	2.00273	CTNND1	1.22377e-11	2.59941
107	SH3BGRL3	1.79864e-14	1.6604	SLC35G2	2.59599e-07	8.36033	MAFB	1.45396e-15	2.09402	COLEC12	1.22984e-11	6.78291
108	SGMS2	2.01289e-14	2.3185	LAPTM4B	2.63828e-07	5.91089	BIN2	1.47614e-15	2.53198	OLFML2B	1.30424e-11	5.90918
109	ITPRIP	2.49651e-14	3.00339	KDR	2.77958e-07	8.0386	FYN	1.79549e-15	2.02938	RNASE1	1.36771e-11	10.8592
110	CCR1	2.6102e-14	2.41352	CALD1	3.09793e-07	5.85797	RUNX3	1.93717e-15	2.6918	SCIN	1.54897e-11	6.11705
111	JARID2	3.15555e-14	2.12874	SYNPO	3.11167e-07	6.48701	NR4A1	2.05044e-15	2.02896	ITGB5	1.76825e-11	3.38237
112	G0S2	3.348e-14	2.37521	AMOTL1	3.24864e-07	6.34158	STXBP2	2.61612e-15	2.68478	BLNK	2.14315e-11	3.923
113	EHD1	3.60798e-14	2.88515	MCAM	3.64647e-07	7.38319	RAP1GAP2	2.7161e-15	3.29524	FUCA1	2.17849e-11	5.08491
114	SDC4	3.89911e-14	3.05847	DLG2	3.8073e-07	4.05622	DNAJA1	2.97027e-15	2.55321	SERPINF1	2.85282e-11	3.43816
115	DDX60L	4.79361e-14	3.25718	DOCK1	3.88359e-07	4.09017	RAP1B	3.09466e-15	2.7502	BCL2L1	3.55375e-11	3.02925
116	ADAM19	5.47195e-14	3.21635	NR5A2	4.10284e-07	6.14755	CHORDC1	3.11581e-15	2.48552	PRKACB	3.93697e-11	3.22717
117	S100A6	9.61225e-14	1.56821	ITIH5	4.12704e-07	9.48124	TICAM1	3.47174e-15	2.93391	FMNL2	4.31638e-11	1.99744
118	CD99	1.29476e-13	1.95611	PPP1R14A	4.50094e-07	9.65952	PECAM1	3.98038e-15	2.36834	FABP5	4.83668e-11	4.95411
119	SLC16A6	1.55855e-13	5.84262	PTPRM	4.6498e-07	3.58283	CHST7	4.57493e-15	4.5767	LY86	6.99816e-11	2.46926
120	MSC	1.95612e-13	7.28357	ZEB1	4.93601e-07	5.09272	PTP4A3	4.59201e-15	3.51316	GAL3ST4	7.06361e-11	7.1821
121	MXD1	2.50381e-13	2.00058	CD5	5.00875e-07	11.6717	AIF1	4.84791e-15	2.20178	ABCC5	7.47004e-11	3.33677
122	VIM	3.03021e-13	1.75449	EDIL3	5.5267e-07	6.2706	TUBA4A	5.24236e-15	4.34178	PTPRO	7.85189e-11	5.13928
123	OLR1	3.24112e-13	3.09013	CD1C	5.6711e-07	4.60121	MAPK7	1.0717e-14	2.94196	DBI	8.61126e-11	2.98942
124	SNAI1	3.70963e-13	2.98864	ITGA6	5.79815e-07	4.90358	NFKBIZ	1.10575e-14	2.34551	CTSZ	9.05238e-11	2.57927
125	NDRG1	4.10172e-13	1.99578	OLFML2A	5.93941e-07	9.41072	BCL2A1	1.49139e-14	1.73886	RASSF4	9.21043e-11	2.44792
126	CPVL	4.32907e-13	1.70676	BCAM	6.14679e-07	4.59054	CACYBP	2.00044e-14	2.72192	RGL1	1.10569e-10	3.87617
127	CRTAP	4.39046e-13	1.87261	MT1X	7.31439e-07	5.52916	IFITM3	2.18167e-14	2.2729	MS4A6A	1.12955e-10	2.24801
128	FTH1	4.56656e-13	1.56235	IL33	7.48455e-07	8.69714	GABARAPL1	2.44231e-14	2.3704	DST	1.25332e-10	1.98025
129	B3GNT5	5.32896e-13	2.24344	HIST1H4C	7.56712e-07	6.14642	PMAIP1	3.43062e-14	2.29667	CCR5	1.48076e-10	4.60929
130	CCDC71L	5.9909e-13	3.29331	MPDZ	7.96653e-07	5.91321	FGR	3.54576e-14	1.88267	MGAT4A	1.64342e-10	2.58999
131	MIR3945HG	6.03439e-13	2.63498	NEGR1	8.32629e-07	5.25679	UBE2J1	4.31618e-14	2.70244	OSBPL3	1.70348e-10	3.21209
132	NRIP3	6.1128e-13	5.20804	HOXD8	9.10528e-07	6.40456	LYST	5.47646e-14	2.72757	ABHD12	1.79402e-10	2.97324
133	ATP2B1	6.4548e-13	2.80069	PLVAP	1.02781e-06	7.6779	WDR11	5.49416e-14	4.70662	GPRIN3	2.52461e-10	2.51319
134	ZNF697	6.86842e-13	5.53303	MMRN2	1.05919e-06	5.43318	CLIP4	1.6098e-13	4.12601	OGFRL1	2.99182e-10	2.98103
135	MAP4K4	7.17975e-13	3.06193	HPGDS	1.07152e-06	3.89321	INSR	2.07182e-13	2.17263	NPC2	3.26625e-10	2.63808
136	TLR4	8.14794e-13	2.52524	MGP	1.14179e-06	2.3114	NINJ1	2.31768e-13	1.74754	LGALS3BP	3.51855e-10	3.04937
137	ITGA5	9.44467e-13	2.52132	FOXF1	1.14485e-06	6.13033	PPM1F	2.79103e-13	4.12471	CD28	4.2303e-10	11.4722
138	PNPLA8	9.99519e-13	2.36066	FGF2	1.16758e-06	5.25459	CXCR4	3.15641e-13	2.14166	HACD3	4.37528e-10	3.37298
139	SIRPB1	1.17026e-12	2.03397	CD59	1.23333e-06	2.37484	SMAP2	3.69107e-13	1.83728	DNMT1	5.26712e-10	3.16017
140	SPHK1	1.23345e-12	3.57888	NPNT	1.42722e-06	8.3349	PTP4A2	4.17304e-13	2.32714	IL18	6.16958e-10	2.25173
141	ABHD17C	1.37874e-12	3.94477	ADGRF5	1.4705e-06	9.48391	ZDHHC20	4.29305e-13	2.28075	PLXDC1	7.13441e-10	6.0284
142	ASGR2	1.42474e-12	6.2811	MPZL2	1.57078e-06	5.4523	HSP90AB1	4.61009e-13	2.18018	C1orf54	7.28098e-10	3.02663
143	CD302	1.42597e-12	1.97327	NES	1.69593e-06	6.62642	CTSC	5.14898e-13	2.86832	FCGR2A	8.19823e-10	2.19626
144	SLC7A5	1.50961e-12	2.21424	BCL6B	1.71684e-06	7.30062	DNAJA4	5.22322e-13	2.9118	SNHG12	8.47407e-10	2.67799
145	SERPINB8	1.54604e-12	3.00694	PDGFD	1.84124e-06	5.35051	LINC00877	5.88e-13	3.83456	TMEM51	1.42015e-09	2.74804
146	CXCL3	1.81024e-12	3.5626	MSRB3	1.90681e-06	4.01503	CHSY1	7.42853e-13	2.17291	RNASE6	1.49297e-09	1.92267
147	CLEC12A	1.89394e-12	2.54332	MDK	1.96318e-06	3.41998	VSIR	9.63008e-13	2.15654	TMEM70	1.5194e-09	2.44271
148	GAPDH	1.91985e-12	1.87741	CD9	2.00048e-06	1.95642	IRF7	1.03894e-12	3.59987	CD83	1.9202e-09	2.52264
149	ACTN1	2.42594e-12	2.12799	NR2F2	2.05782e-06	4.27789	SARAF	1.3162e-12	2.37993	FRMD4B	2.06639e-09	2.531
150	EVI2B	2.61815e-12	1.66945	TCF4	2.10878e-06	3.47743	AC009119.1	1.43086e-12	8.87701	WDR91	2.3564e-09	3.88213
151	THBD	2.75531e-12	2.51805	PIK3R3	2.20242e-06	3.89774	TTC9	1.49523e-12	10.3313	CCL3	2.36056e-09	2.37422
152	FAM129B	2.82559e-12	2.7015	PTPRK	2.3225e-06	3.62972	APH1B	1.69743e-12	4.10048	CREBL2	2.43906e-09	2.35381
153	C9orf72	3.43746e-12	2.04516	PLCB4	2.34958e-06	5.11897	RPS19	2.29914e-12	1.98562	CPM	2.86924e-09	2.04628
154	ZEB2	3.46794e-12	1.85336	C1QTNF1	2.41177e-06	5.90566	HLA-E	2.97972e-12	1.72746	SLC8A1	3.36588e-09	2.3533
155	PTK2B	3.79132e-12	2.03386	EPHA4	2.50717e-06	10.3354	LINC02432	3.0918e-12	4.10923	VOPP1	3.39879e-09	2.18831
156	GM2A	3.98622e-12	2.27149	ADCY4	2.52052e-06	3.99623	RELT	3.91254e-12	2.62741	MMD	4.78969e-09	5.26697
157	LINC00937	4.25756e-12	5.14869	MICU3	2.71169e-06	7.86264	RRP12	4.26942e-12	3.37851	SDS	4.79432e-09	5.54851
158	RBP7	4.38334e-12	3.09721	AR	2.93233e-06	5.59499	HECA	4.37331e-12	2.53974	ACP5	4.96953e-09	3.66216
159	NIPAL4	4.51474e-12	11.5333	NOVA1	2.98642e-06	5.03887	KLF11	5.00106e-12	2.57776	CADM1	6.02556e-09	2.88135
160	GLT1D1	4.74741e-12	5.28811	AC023469.1	3.11503e-06	4.53701	PCGF5	5.82359e-12	2.32569	HTRA4	6.05912e-09	9.98594
161	SEMA4D	5.54723e-12	2.22661	KCNN3	3.30049e-06	3.81348	PILRA	7.44753e-12	2.09865	SLC40A1	6.2202e-09	6.84823
162	SIGLEC14	5.64357e-12	2.71497	LAMB2	3.44869e-06	3.52881	HSPA1A	7.50563e-12	1.94036	MITF	6.98186e-09	3.1704
163	GK5	6.13267e-12	3.28638	HLA-DOA	3.49066e-06	1.81245	IRS2	7.85621e-12	1.76197	PLXDC2	7.28605e-09	1.87096
164	PROK2	7.20451e-12	6.82234	ALDH7A1	3.82217e-06	4.25578	TESC	8.14005e-12	3.88843	NCF4	7.8479e-09	1.88743
165	FCER1G	8.92456e-12	1.60171	IGFBP3	4.01664e-06	8.06009	CD48	9.08111e-12	1.94512	SLC46A3	7.93461e-09	3.1693
166	TMEM176A	1.09876e-11	2.25827	PRSS23	4.32399e-06	3.70437	PTPN6	1.20176e-11	2.31977	ZNF618	8.42629e-09	3.27779
167	PADI4	1.1286e-11	5.17789	CD200	4.53748e-06	5.80543	EMP3	1.23909e-11	1.84415	DNAJC13	8.62314e-09	2.55559
168	AL445524.1	1.15322e-11	4.52614	THSD7A	4.57366e-06	6.47989	TAOK3	1.31841e-11	2.37277	AP2A2	8.68613e-09	2.86602
169	EIF1B	1.23973e-11	2.63258	NRN1	4.59524e-06	3.54595	FBXO33	1.45056e-11	2.77555	DSC2	8.73782e-09	4.89162
170	NAMPT	1.2719e-11	1.53863	NCKAP1	4.65273e-06	4.08752	EVI2B	1.88364e-11	1.70134	CD14	8.89834e-09	3.50494
171	ANXA1	1.34197e-11	1.74588	PCAT19	4.66941e-06	4.59964	RYBP	2.16067e-11	1.99007	SCARB1	9.41857e-09	3.0871
172	PDE4B	1.56623e-11	1.68722	NEDD4	4.80297e-06	4.4885	MT2A	2.21291e-11	1.95973	TCEAL3	9.96165e-09	3.22944
173	CSGALNACT2	1.65227e-11	1.777	IRF4	4.81874e-06	5.88523	CDKN2D	2.91948e-11	2.71912	FEZ2	1.01275e-08	2.33166
174	VPS37B	1.77274e-11	2.35427	TNS2	4.86295e-06	3.42444	STIP1	3.39326e-11	2.18407	AKR1A1	1.13323e-08	2.28924
175	RILPL2	1.91312e-11	1.94805	SLC38A1	4.94465e-06	3.09066	PRKCB	3.52531e-11	2.0655	MRPL24	1.15334e-08	4.19502
176	SLA	2.07676e-11	1.79694	PLEKHG1	5.05908e-06	5.21877	FAM110A	3.59539e-11	4.46376	HSD17B14	1.20847e-08	6.22158
177	FAM124A	2.69969e-11	6.69132	SERPING1	5.18623e-06	3.35384	P2RX1	3.66061e-11	2.97468	DEXI	1.23184e-08	5.02392
178	MAP2K1	2.73425e-11	1.84346	LIMA1	5.25343e-06	3.6541	WSB1	3.73464e-11	1.80901	NUCKS1	1.28306e-08	1.93665
179	DPYD	3.14683e-11	2.59622	RAPGEF3	5.33564e-06	5.00613	DUSP1	3.83612e-11	1.62981	FECH	1.33463e-08	2.90636
180	THAP2	4.32657e-11	2.83775	SLC1A1	6.02185e-06	9.05263	ELF4	5.12965e-11	2.05743	CEBPA	1.34279e-08	3.22338
181	SLC39A8	4.89584e-11	3.23414	CX3CL1	6.31359e-06	8.68894	KMO	5.29977e-11	3.78457	MMP9	1.49505e-08	9.82901
182	WIPI1	5.80484e-11	2.89083	RASGRF2	6.40052e-06	17.4551	MS4A4A	5.98388e-11	1.83944	ACSM5	1.50486e-08	8.70947
183	CREG1	6.15503e-11	1.77036	CLIC2	6.78376e-06	3.19312	ZBTB7A	6.47863e-11	2.08947	LPAR6	1.51123e-08	3.95779
184	STX1A	7.32784e-11	5.99345	ABI3BP	6.80509e-06	4.83004	TBC1D8	7.03335e-11	2.38814	FAM149A	1.68745e-08	5.84379
185	HCST	7.60231e-11	1.94949	MRTFB	7.96688e-06	4.10385	S1PR4	7.04e-11	5.08715	HAMP	1.76453e-08	3.68683
186	OSM	7.93168e-11	3.36151	PCMTD2	8.19776e-06	3.66515	TCP1	8.14788e-11	1.70962	RHOB	1.85154e-08	1.69313
187	CD52	8.3951e-11	1.54648	SORBS2	8.37908e-06	10.2435	DRAP1	8.61243e-11	2.52976	ZFHX3	1.96396e-08	2.29513
188	ITGB2	9.31606e-11	1.61614	BGN	8.60819e-06	5.62088	UBASH3B	1.00395e-10	2.16141	MS4A4A	1.98147e-08	2.36013
189	MPP1	9.37093e-11	1.83286	CAMSAP2	8.6198e-06	3.09077	OTUD1	1.06773e-10	1.93139	TERF2	2.08173e-08	2.86277
190	SOD2	1.11745e-10	2.33965	ARHGEF12	8.71778e-06	4.96069	FEM1C	1.16124e-10	2.89291	PLA2G15	3.22978e-08	4.49212
191	MAPK6	1.13451e-10	2.40389	F2R	9.72664e-06	3.71471	GRINA	1.20579e-10	1.78093	PIK3IP1	3.3719e-08	2.76016
192	LINC02207	1.35767e-10	3.77708	KIAA1211L	9.73353e-06	5.67733	YWHAZ	1.22711e-10	1.69732	LAIR1	3.66121e-08	1.7985
193	NOD2	1.39002e-10	2.36788	CLSTN3	1.0356e-05	6.49932	HES4	1.33965e-10	2.90308	DTNA	4.1275e-08	6.4651
194	ZBTB43	1.41273e-10	2.3544	CFH	1.05155e-05	5.3857	PTPN18	1.64307e-10	1.98647	ST6GAL1	4.35176e-08	1.8469
195	SEC24A	1.50964e-10	2.6341	PRDX2	1.05787e-05	3.57658	ADGRE2	1.69093e-10	2.0042	NCK1-DT	4.40594e-08	4.38502
196	ITGAM	1.52735e-10	2.028	SHANK3	1.08273e-05	4.19351	CTSS	2.38821e-10	1.54578	RAP2A	4.48274e-08	2.47241
197	NRGN	2.06215e-10	2.2539	FSTL1	1.11721e-05	3.83139	SPI1	2.40069e-10	1.63358	SCAMP3	4.69687e-08	2.71139
198	UBALD2	2.16761e-10	2.19783	2024-03-02	1.12064e-05	6.85736	MYADM	2.58172e-10	1.97661	STEAP3	4.7361e-08	4.16488
199	NLRP12	2.32412e-10	4.68196	SH3BP4	1.18077e-05	2.75734	TNFSF13B	2.90409e-10	2.17296	CD40	5.28282e-08	2.60735
200	ADAM8	2.44949e-10	1.62434	SNTG2	1.19194e-05	9.3167	MRPL18	2.92251e-10	2.89763	BCL2	5.49389e-08	3.25333
201	SLC22A4	2.56061e-10	2.6686	ARHGAP29	1.21549e-05	4.96785	RHOF	3.71276e-10	4.63391	HSD3B7	6.08617e-08	4.67943
202	MGST1	2.8667e-10	3.19542	OLFML3	1.22442e-05	2.98913	ADAM17	5.11795e-10	2.12552	VEGFB	6.84694e-08	1.92555
203	FSIP1	3.27583e-10	4.08174	PDLIM3	1.2601e-05	6.89076	UBE2R2	5.16025e-10	1.90406	DYRK4	7.19994e-08	4.70144
204	RAB31	4.04369e-10	1.62663	FARP1	1.28001e-05	2.62173	SNAP29	5.57042e-10	2.42945	PAPOLG	7.923e-08	2.41103
205	SLC16A10	4.95053e-10	2.02461	EGFR	1.36157e-05	4.64237	HIC1	6.02767e-10	3.26121	CH25H	8.77916e-08	4.67873
206	VCAN-AS1	5.70857e-10	6.64626	ZNF385D	1.4218e-05	4.35246	SNX20	7.95856e-10	2.59614	ANKH	9.09351e-08	2.16411
207	TLR2	5.75235e-10	1.68929	PLAT	1.4565e-05	6.6297	S100A4	8.69979e-10	1.5602	LAP3	9.34235e-08	1.75609
208	ITGAX	5.9848e-10	1.71947	ARL13B	1.49971e-05	3.09725	ICAM2	9.21907e-10	3.95187	TTC8	9.62642e-08	3.17214
209	PTX3	6.15786e-10	3.08822	PDE10A	1.53302e-05	8.12772	PTGES3	9.42257e-10	2.6095	CORO1B	9.97118e-08	3.0435
210	NFKBIA	6.4896e-10	2.0389	TFPI	1.55127e-05	5.95733	MKRN1	1.12091e-09	2.39731	LINC01268	1.20826e-07	7.4042
211	BTG1	6.9953e-10	1.94788	MYL9	1.55632e-05	5.41633	P4HA1	1.2124e-09	2.70979	EPS8	1.22292e-07	2.53115
212	CDA	7.13542e-10	3.85196	MXRA7	1.56683e-05	2.58021	GRK3	1.28233e-09	2.46285	SLC11A2	1.28922e-07	1.99164
213	MAP3K20	7.55027e-10	2.24552	CLEC10A	1.61998e-05	4.10814	CPPED1	1.29745e-09	1.78555	GSDME	1.32006e-07	2.5466
214	SIGLEC12	7.80948e-10	6.49841	S100A16	1.65603e-05	3.93693	NADK	1.39176e-09	2.10845	SEL1L3	1.34992e-07	2.05218
215	GPAT4	9.55502e-10	1.99525	CTTNBP2	1.66236e-05	5.06059	TACC1	1.51384e-09	1.85734	NABP1	1.37259e-07	1.72875
216	LATS2	1.0477e-09	1.95977	PROS1	1.68242e-05	3.27674	MAN2A2	1.65852e-09	1.92967	DPP7	1.37414e-07	2.04799
217	PFKFB3	1.09139e-09	1.75637	TM4SF1	1.69685e-05	3.49771	SNX5	1.79763e-09	2.23523	SERPINH1	1.3827e-07	2.758
218	LCP2	1.22563e-09	1.87962	TSPAN13	1.70921e-05	5.79094	SSH2	1.85191e-09	1.99353	AP001636.3	1.56168e-07	9.21603
219	EMILIN2	1.5258e-09	1.8101	MAP1B	1.75069e-05	8.77899	TTYH2	1.87058e-09	2.43576	TM7SF3	1.62409e-07	2.237
220	SGMS1	1.60931e-09	2.38542	DPYSL3	1.75519e-05	2.73462	NFATC1	1.88076e-09	2.46247	SLC37A2	1.62886e-07	2.69162
221	DENND5A	1.70541e-09	2.28637	BPTF	1.78061e-05	1.77973	NEDD9	1.94073e-09	1.51842	GNPTAB	1.64559e-07	2.07284
222	TNFSF8	1.73028e-09	3.68413	MRFAP1L1	1.78454e-05	2.32157	SPG11	1.94911e-09	2.58915	RAB3IL1	1.8344e-07	5.17506
223	LINC01943	1.74414e-09	8.88008	CDC42EP5	1.83456e-05	8.75843	C16orf54	1.96525e-09	5.10646	IARS2	1.92498e-07	2.41362
224	AC005280.2	1.91462e-09	4.55062	SLC16A14	1.85568e-05	6.02659	WAS	2.18016e-09	1.80883	AMPD3	1.95894e-07	2.29548
225	TMEM71	2.20064e-09	2.58312	CDC42BPA	1.85707e-05	5.95937	JUND	2.20626e-09	1.70187	FCGRT	2.1431e-07	1.95473
226	OXSR1	2.22552e-09	1.81036	TNS1	1.88094e-05	3.49522	PSEN1	2.22211e-09	1.98911	SMIM30	2.26918e-07	3.27322
227	LDLR	2.47958e-09	1.7539	TPBG	1.90675e-05	4.6025	ABI3	2.28287e-09	2.69429	NFIC	2.31409e-07	1.94696
228	LGALS3	2.53187e-09	1.60693	PON2	1.95087e-05	2.91441	CYP4F22	2.5874e-09	15.8883	PEA15	2.4669e-07	2.11164
229	ARL8B	2.57534e-09	1.82267	EPAS1	2.06424e-05	5.45707	L1TD1	2.77778e-09	9.8575	SIPA1	2.5244e-07	2.63778
230	EMD	2.6203e-09	1.96081	NOTCH4	2.08281e-05	5.12115	CFP	2.82366e-09	2.10806	ARPIN	2.63682e-07	2.75946
231	CLIC1	3.79333e-09	1.85502	RAB30	2.16637e-05	6.41116	CDC42SE1	3.04856e-09	1.63792	CTSD	2.73083e-07	3.16487
232	AGTRAP	3.8544e-09	2.49497	PEAR1	2.1703e-05	5.13341	MS4A14	3.13339e-09	3.36185	LILRB5	2.79074e-07	4.31727
233	TNFAIP3	4.92833e-09	1.61851	CDH5	2.18793e-05	5.08772	YWHAQ	3.31274e-09	1.71225	TMEM255A	2.93446e-07	6.45413
234	IVNS1ABP	4.97259e-09	2.06552	BMPR2	2.22082e-05	3.18341	C9orf78	3.76775e-09	2.44651	PLD3	2.95484e-07	2.38475
235	CCL7	5.11687e-09	30.1379	FGD5	2.27031e-05	4.32335	SFMBT2	4.17187e-09	1.86587	NAA40	3.08812e-07	3.40845
236	PLIN3	5.36277e-09	2.11823	SLC7A2	2.35775e-05	4.67106	GMFG	5.17829e-09	1.78881	OSGEP	3.21972e-07	3.07452
237	MELTF	5.57215e-09	5.35858	RBMS2	2.41832e-05	3.7227	SLFN5	5.30036e-09	2.48063	MEF2A	3.31569e-07	2.07996
238	DOK3	5.62345e-09	2.46858	DDR2	2.51411e-05	4.27704	ODC1	5.3638e-09	2.3513	TP53I11	3.48129e-07	3.18015
239	LRG1	5.95563e-09	3.76419	S100PBP	2.57868e-05	3.39643	ABRACL	5.48265e-09	2.46941	KPNB1	3.5092e-07	1.50661
240	B3GNT2	6.80322e-09	2.68159	C16orf45	2.60015e-05	4.97311	SP110	5.56061e-09	2.08155	ABCB4	3.55259e-07	5.47051
241	VMP1	6.80872e-09	2.06875	EOGT	2.62618e-05	2.85081	ARRDC2	5.67217e-09	2.08486	PEPD	3.58319e-07	2.34732
242	POR	7.23813e-09	2.55332	CEP112	2.64429e-05	3.52209	GNGT2	5.98843e-09	4.53496	OTOA	3.60716e-07	7.1306
243	AOAH	8.55228e-09	1.63156	PSIP1	2.76029e-05	2.33316	FRAT2	6.86585e-09	2.46382	ZNF829	3.63525e-07	7.63991
244	C19orf38	9.20875e-09	1.95193	NUAK1	2.8284e-05	5.63003	MYD88	7.27574e-09	1.67802	CYFIP1	3.65111e-07	2.33766
245	SLC36A4	9.5676e-09	2.06147	LHFPL6	2.8654e-05	4.14699	FGL2	7.49128e-09	1.57364	FCGR1A	4.19569e-07	2.44719
246	LIPN	9.5864e-09	2.75432	GJA1	2.9008e-05	4.25327	RASGRP2	7.67807e-09	2.64347	CREB3L2	4.22751e-07	2.83202
247	MAFG	1.1277e-08	2.08416	PTPRG	2.96425e-05	5.10143	LTA4H	7.8099e-09	1.73045	GNB4	4.27066e-07	2.05091
248	BRI3	1.2181e-08	1.51918	LIMCH1	3.06535e-05	4.05725	AC106712.1	7.94402e-09	11.7616	ABL2	4.52426e-07	2.29467
249	DYSF	1.28268e-08	3.97877	SASH1	3.06597e-05	3.56052	STK26	8.00632e-09	4.64842	ADAM9	4.52913e-07	2.31153
250	ANTXR2	1.49124e-08	1.8661	CD320	3.09963e-05	5.47552	RHOQ	8.14829e-09	1.6851	NDRG2	5.05407e-07	2.41406
251	DNAH17	1.64645e-08	3.13449	KTN1	3.14086e-05	2.06949	ITM2B	8.65488e-09	1.51501	IGSF21	5.05477e-07	4.3508
252	CEBPB	1.65513e-08	1.5061	BCAR1	3.14655e-05	5.09367	IRAK3	9.58611e-09	1.68207	REPIN1	5.09392e-07	2.21458
253	TNFRSF1A	1.67573e-08	2.0973	ENAH	3.31563e-05	4.14928	TPPP3	1.04565e-08	3.46165	ZMYND15	5.09896e-07	3.16083
254	TP53INP2	1.68756e-08	1.91497	NLGN2	3.58861e-05	4.8837	PIK3AP1	1.05354e-08	2.00187	G6PC3	5.11247e-07	2.26001
255	CASP4	1.75422e-08	1.57997	RALGAPB	3.70527e-05	2.50065	CELF2	1.09636e-08	1.61911	ITGAM	5.27973e-07	1.74224
256	BCL6	1.83794e-08	1.76036	JCAD	3.73108e-05	6.57213	SNX9	1.1368e-08	1.69388	CX3CR1	5.46726e-07	3.22184
257	SLAMF1	1.89084e-08	4.16683	FOXC1	3.79341e-05	3.66586	ABHD5	1.25912e-08	2.00211	TMEM163	5.4911e-07	4.76616
258	CD300C	1.93679e-08	2.38141	DBN1	3.95776e-05	3.21403	IFITM1	1.30808e-08	2.76927	VAMP8	5.50399e-07	1.82216
259	RUNX1	1.95954e-08	2.09121	AL139807.1	4.03349e-05	5.14126	IRF1	1.32975e-08	2.27716	MKNK1	5.70598e-07	2.15389
260	SPAG9	2.08622e-08	2.25351	SOX17	4.06998e-05	6.1754	FBXL3	1.3454e-08	2.50975	ADORA3	5.76754e-07	3.78045
261	ZNF385A	2.19529e-08	1.68298	NKAIN1	4.09631e-05	4.60207	B4GALT5	1.47028e-08	1.70569	KLHL6	5.77788e-07	1.91896
262	AP1S2	2.20297e-08	1.59316	FNBP1L	4.17673e-05	2.70437	AC064805.1	1.69716e-08	3.69556	CEP170	5.89589e-07	1.86889
263	PID1	2.54252e-08	2.6506	ERF	4.36122e-05	2.50731	MMP24OS	1.74829e-08	2.20862	NOP56	6.11749e-07	1.83177
264	PHLDA1	2.68507e-08	2.52176	PLEKHA1	4.47115e-05	2.54199	RXRA	1.76162e-08	2.03241	NRROS	6.26268e-07	2.12747
265	TCN2	3.10274e-08	2.9514	CCDC80	4.56087e-05	5.43754	WAC	1.91448e-08	2.13101	CTSH	6.62914e-07	1.90733
266	SERPINB10	3.16406e-08	15.7168	AFAP1	4.58069e-05	5.58649	NR1D1	1.94576e-08	3.72318	TLR3	6.85528e-07	5.28181
267	UBAP1	3.2681e-08	2.00894	ITGA8	4.60414e-05	3.71754	ETS2	2.18136e-08	1.59684	TRIP6	6.919e-07	3.31503
268	CHRNE	3.41365e-08	3.37604	VEGFB	4.62527e-05	2.78935	DPEP2	2.20384e-08	3.16263	MERTK	7.20229e-07	2.61114
269	AC009303.2	3.42771e-08	5.57084	MTUS1	4.65692e-05	3.2642	SFTPD	2.24002e-08	7.49181	CHI3L1	7.43121e-07	33.0189
270	CCDC69	3.52491e-08	1.85247	SH3D19	4.6773e-05	3.3869	GNS	2.27853e-08	1.83171	SGPP1	7.50164e-07	2.53291
271	CYB5R4	3.73748e-08	2.12123	SPIB	4.678e-05	3.65154	DOCK2	2.3276e-08	1.69081	SLC29A3	7.58919e-07	4.44812
272	MPHOSPH6	4.1284e-08	1.79102	DSTN	4.67998e-05	3.38941	SNX10	2.42267e-08	1.99179	TMEM86A	8.2434e-07	3.70075
273	LCP1	4.24687e-08	1.6002	MYOM1	4.73313e-05	5.63683	PDP1	2.68671e-08	3.02033	METTL1	8.36827e-07	4.46088
274	DGAT2	4.31497e-08	4.54858	EMP1	4.79203e-05	3.13514	ARHGDIB	2.72278e-08	1.60169	LILRB4	8.38082e-07	2.25336
275	ETF1	4.9076e-08	1.62788	ZNF521	4.91919e-05	7.30826	SLAMF7	2.74068e-08	2.44859	CXCL12	8.63659e-07	3.7734
276	GAB2	5.26679e-08	1.62795	BEND7	4.9823e-05	5.367	HIST3H2A	2.94633e-08	3.31329	PRMT1	8.88093e-07	1.78656
277	B4GALT5	6.17817e-08	1.61247	RASIP1	5.0286e-05	4.21228	YBX1	3.20607e-08	1.61395	RNF135	9.09773e-07	2.06844
278	ZC3H12A	6.33636e-08	1.86963	FAM92A	5.06853e-05	7.31771	TUBA1A	3.21156e-08	2.44827	MEF2C	9.41744e-07	2.05524
279	DCUN1D3	6.50852e-08	2.49289	SMAD9	5.17823e-05	4.48246	TXNDC11	3.21956e-08	2.44963	CYB5R1	9.42286e-07	2.54166
280	SDC2	6.86881e-08	2.67821	PLD4	5.38973e-05	2.65419	AZIN1	3.3695e-08	1.80878	TNFAIP8L2	9.82385e-07	3.49108
281	QSOX1	7.15338e-08	1.96894	DKK3	5.4035e-05	4.23528	CNOT6L	3.66234e-08	1.97959	CIITA	9.83499e-07	1.82015
282	NINJ1	7.85516e-08	1.88182	CCDC3	5.44645e-05	3.86368	RGS18	3.90551e-08	2.32246	TBC1D9	1.05399e-06	2.51547
283	CARD16	7.8612e-08	1.61049	ID3	5.48353e-05	3.34803	LRRFIP1	4.03366e-08	1.73466	ATG4C	1.07881e-06	4.833
284	SHKBP1	8.78008e-08	2.09629	PAWR	5.83794e-05	3.50678	CDADC1	4.18072e-08	2.61641	EPHB2	1.08115e-06	4.31853
285	GSTO1	9.62861e-08	1.69308	CCSER1	5.86527e-05	4.14737	IL16	4.20938e-08	2.91399	FOXRED2	1.09502e-06	5.77387
286	C15orf48	1.01395e-07	3.15733	NECTIN3	6.09927e-05	5.76186	HS3ST3B1	4.22104e-08	2.76227	RAPH1	1.13899e-06	1.92981
287	PRNP	1.09759e-07	1.85103	LTBP1	6.12484e-05	3.99624	DNAJB6	4.36628e-08	1.93989	PLD4	1.16061e-06	2.4301
288	DNTTIP2	1.13492e-07	2.08232	SLC6A11	6.14484e-05	4.62473	CD101	4.73206e-08	4.32053	MTAP	1.18496e-06	3.78626
289	PIK3R5	1.1939e-07	1.87006	ATP2B4	6.20423e-05	3.03647	MGAT1	5.14584e-08	1.68616	NAGK	1.26397e-06	2.23579
290	EFHD2	1.24797e-07	1.5877	ITGB7	6.39827e-05	4.33431	CASP5	5.23696e-08	4.71274	C2	1.28757e-06	3.90499
291	CTSA	1.27177e-07	1.84422	TCEAL4	6.5071e-05	2.15708	SH3BP2	5.53318e-08	2.30559	MS4A4E	1.32775e-06	3.9931
292	SMARCD3	1.32935e-07	3.57079	JAM3	6.57612e-05	3.27555	IL21R	5.5391e-08	4.71828	CD209	1.34686e-06	4.01309
293	AL390036.1	1.36665e-07	5.55079	PTPN14	6.67492e-05	5.46517	PPP1R17	5.81349e-08	7.12344	SLC25A39	1.35195e-06	1.70232
294	PNRC1	1.48562e-07	1.79579	IQCK	6.74613e-05	3.26031	TPM3	6.30136e-08	1.60472	SNX8	1.37712e-06	3.31041
295	PXN	1.59616e-07	1.8693	MYO1E	6.8749e-05	3.90658	NAMPT	6.32203e-08	1.53712	CCL3L1	1.46783e-06	4.50082
296	TGIF1	1.61778e-07	1.73621	LAMC1	7.21384e-05	3.51341	PHF20	6.50219e-08	1.90668	LINC01857	1.48508e-06	6.33881
297	AL354892.2	1.77744e-07	10.206	SERTAD4	7.33469e-05	4.67338	CDKN1B	6.91079e-08	2.19986	UAP1L1	1.67751e-06	3.53363
298	ELK3	1.82862e-07	2.14538	JCHAIN	7.5096e-05	21.1408	P2RY2	7.23312e-08	2.81664	GPR155	1.76512e-06	2.17722
299	SEMA6B	2.22668e-07	2.74923	ASS1	7.82518e-05	5.26816	CXCL16	8.18211e-08	1.68149	LINC02381	1.85056e-06	7.12209
300	MAP1LC3B2	2.22871e-07	2.26971	PRPF40B	7.84208e-05	5.54813	BID	8.243e-08	1.79436	TMEM156	1.90742e-06	5.55432
301	JAML	2.35381e-07	1.57367	LPIN1	8.02394e-05	3.4168	MYO1G	8.54104e-08	2.10815	RIPOR1	1.91941e-06	2.30943
302	2024-03-01	2.43886e-07	4.80085	GPATCH1	8.10219e-05	3.51516	TTYH3	8.93684e-08	2.14805	TRUB2	1.94467e-06	5.16787
303	SDCBP	2.47265e-07	1.58083	LRCH2	8.15741e-05	4.55792	RAB37	9.11601e-08	4.72509	RPS10	1.95875e-06	1.88661
304	RFX8	2.49461e-07	7.52937	MAP2	8.19952e-05	3.18691	TUBB2A	9.9767e-08	2.61171	DARS	1.96464e-06	1.96453
305	UBE2D1	2.50843e-07	1.61826	HMG20A	8.22364e-05	3.33635	TENT5A	1.18087e-07	2.42205	MYO1C	2.02693e-06	2.65607
306	IL1A	2.52035e-07	2.36271	KIAA0355	8.61792e-05	2.72644	TRIM69	1.29285e-07	2.71392	ITPR2	2.03014e-06	1.68944
307	GAS7	2.59218e-07	2.00975	AGFG2	8.69056e-05	4.99816	STK17B	1.31684e-07	1.61018	MRC2	2.08922e-06	3.70429
308	TPST1	2.74234e-07	2.30348	SCRN2	8.97386e-05	4.69814	CHD1	1.34856e-07	1.71443	CCL2	2.1027e-06	3.29355
309	CHST15	2.7921e-07	1.81264	SLC12A2	8.9779e-05	5.4751	CEACAM3	1.36025e-07	8.25494	GBA	2.1073e-06	3.32162
310	NFE2	3.04823e-07	6.64568	TMEM173	8.99661e-05	2.64948	EIF3A	1.44774e-07	1.64847	CPED1	2.30228e-06	2.01639
311	ERP29	3.1028e-07	1.84261	POSTN	9.08254e-05	7.48251	PTGER4	1.45875e-07	1.90461	TANC2	2.35139e-06	2.71912
312	PRKAG2-AS1	3.42209e-07	2.06369	STMN1	9.21037e-05	2.91946	OGDH	1.49984e-07	2.17995	WDR6	2.38578e-06	2.05741
313	TMCC3	3.4471e-07	1.7636	SEMA6A	9.35159e-05	5.33946	HCK	1.61698e-07	1.75249	RPS6KL1	2.38829e-06	5.05948
314	SIPA1L1	3.45843e-07	1.83059	NPAT	9.43181e-05	3.22088	AKIRIN2	1.6424e-07	1.95599	TOR3A	2.41894e-06	2.80238
315	NUS1	3.58649e-07	2.12897	LZTFL1	9.4748e-05	3.69968	HK3	1.86495e-07	2.15144	LARP4	2.42048e-06	1.77239
316	PRKAG2	3.65605e-07	2.21353	MCF2L	9.53559e-05	3.27533	SMAD2	1.89962e-07	1.70691	STARD13	2.44232e-06	2.30017
317	NUMB	3.74795e-07	1.85382	TEAD1	9.67661e-05	3.08689	SERP1	1.91228e-07	1.53664	TTYH3	2.66229e-06	1.54717
318	ANXA5	3.87079e-07	1.59681	ZNF14	9.68468e-05	5.478	SUN2	2.06881e-07	2.25064	TSPAN4	2.71449e-06	3.59164
319	AC013652.1	3.93416e-07	3.33986	PPP1R16B	9.83187e-05	2.79437	IFIT2	2.22604e-07	1.99423	TCEAL4	2.72695e-06	2.18726
320	MIR4435-2HG	4.26672e-07	2.26897	PTGIS	9.83392e-05	5.32392	TLE4	2.48363e-07	1.80759	FCHO2	2.75336e-06	2.15389
321	DMXL2	4.27442e-07	2.11553	RPAP2	0.000101533	2.27408	EIF1	2.52316e-07	1.50778	FTL	2.83548e-06	1.86485
322	SLC43A2	4.31469e-07	1.71878	CPXM2	0.000103585	6.48004	AC144652.1	2.83049e-07	3.87373	ANKRD36C	2.83786e-06	3.50451
323	AC021594.2	4.41337e-07	7.78885	RNF125	0.000105524	3.10188	NACA	2.85241e-07	1.52253	DOC2A	2.94649e-06	3.37514
324	NFKB1	4.54406e-07	1.50219	TPM2	0.00010595	4.12445	AHSA1	3.0377e-07	2.17418	SREBF1	3.00907e-06	2.28343
325	KCTD20	4.9927e-07	1.81285	GLO1	0.00010638	2.02701	TCIRG1	3.18741e-07	2.05962	DDX31	3.07543e-06	4.77469
326	CYB5R2	5.22916e-07	9.22298	MAST4	0.00010645	2.91124	ZNF706	3.73429e-07	2.13352	DOCK4	3.13292e-06	1.62207
327	NDEL1	5.33561e-07	1.92104	PODXL	0.000107134	6.35416	CD37	3.79292e-07	1.5282	PCLAF	3.13898e-06	5.39674
328	TRIM25	5.35638e-07	1.921	GOT2	0.00010917	2.51129	PHC2	3.96206e-07	1.63033	CDK4	3.16337e-06	1.88365
329	CD63	5.57488e-07	1.54823	PHEX	0.000109339	7.19834	C4orf33	3.98257e-07	2.656	NEU1	3.18321e-06	2.08886
330	ADA2	5.92565e-07	1.50612	GPR146	0.000109814	3.12823	TMSB4X	4.08775e-07	1.51613	VASH1	3.25138e-06	3.05022
331	LITAF	5.93217e-07	1.83936	TMEM109	0.000115585	2.69067	PLAC8	4.42571e-07	2.48192	GTPBP3	3.31294e-06	3.91606
332	RBMS1	6.31943e-07	1.71902	TSEN54	0.000119284	3.38504	FAM117B	4.56038e-07	2.18864	CHKA	3.45567e-06	2.46032
333	ASPH	6.58071e-07	2.41371	HSD17B12	0.000119853	2.34341	C15orf39	4.74087e-07	2.26319	GOLIM4	3.61814e-06	2.23904
334	GJB2	6.76998e-07	9.39879	KRBOX4	0.000119981	3.68384	PDPK1	4.97982e-07	2.42652	ZMAT5	3.66705e-06	4.05591
335	TTC7A	7.44855e-07	2.10509	CCND2	0.000121324	2.81791	MEFV	5.0262e-07	1.64097	SPINT2	3.72485e-06	1.85274
336	AC061992.1	7.61856e-07	5.25584	TSHZ2	0.000121718	3.08755	CD300A	5.09104e-07	2.03765	LSM2	3.79232e-06	1.89972
337	LRRK2	7.65453e-07	2.2659	FXR2	0.000123121	4.34547	NXF1	5.48159e-07	1.80572	THTPA	3.8134e-06	4.01889
338	ELL2	8.26731e-07	1.84866	ZNF567	0.000124188	5.61243	MIS18BP1	6.01638e-07	1.59113	CMKLR1	3.82855e-06	3.45581
339	IGF2R	8.7984e-07	2.09319	EMX2	0.000124632	4.02892	FAS	6.10622e-07	2.36494	CXorf21	3.84063e-06	3.66539
340	TMEM167A	8.96327e-07	1.92192	NUCB2	0.000126699	2.60085	CBFA2T3	6.45624e-07	2.03225	OLFML3	3.90039e-06	2.92935
341	RFLNB	1.00153e-06	2.24281	OLFM1	0.000127768	4.62572	CALM2	6.49292e-07	1.61347	ADCY3	3.94489e-06	2.29352
342	AC096667.1	1.00161e-06	2.65398	ADAMTS9	0.00013309	5.65891	LGALS9	6.938e-07	1.72463	SLC46A1	3.94896e-06	7.3842
343	VNN3	1.01627e-06	4.42435	TANC1	0.000133218	4.55496	UBE2B	7.31048e-07	1.9329	SCN1B	4.10404e-06	4.88813
344	IQSEC1	1.04632e-06	1.79586	MEIS2	0.000133536	4.20069	CD300LF	8.35594e-07	2.68481	APMAP	4.1143e-06	1.68692
345	HRH2	1.05359e-06	2.86639	SPRY4	0.000139646	3.73819	CABP4	8.62201e-07	5.0598	LTBP2	4.1957e-06	4.02782
346	BACH1	1.08247e-06	1.69446	FAAH2	0.000139717	11.9083	UNC119	8.92589e-07	2.71791	CCDC91	4.31438e-06	2.30663
347	AC007384.1	1.09832e-06	2.9514	MYLK	0.000139767	4.50217	ERAP2	9.53068e-07	1.84824	CLEC5A	4.38932e-06	2.95343
348	PPARD	1.11806e-06	2.15518	C12orf75	0.000141142	4.75753	PELI1	9.57669e-07	1.69706	RARRES1	4.38964e-06	4.0774
349	ZNF281	1.18216e-06	1.80378	FILIP1	0.000142613	6.04955	SECTM1	1.01374e-06	2.145	TRIP4	4.55303e-06	3.26792
350	PLPPR2	1.1878e-06	3.33998	ANK2	0.000143982	3.697	NCOA4	1.02936e-06	1.54973	MLXIPL	4.5809e-06	4.83195
351	CAPN2	1.20573e-06	1.51122	ADAMTS9-AS2	0.000144225	9.72742	XPNPEP2	1.03785e-06	3.7714	HTRA1	4.64742e-06	4.38437
352	TBC1D7	1.22723e-06	2.34561	EXOC3L2	0.000144281	15.7205	SYTL1	1.0535e-06	2.7973	LINC01094	4.79367e-06	2.53764
353	PGS1	1.31997e-06	2.20955	MT1E	0.000145942	3.69195	GBP2	1.07348e-06	1.848	GPN3	4.79922e-06	2.73668
354	TALDO1	1.43374e-06	1.67266	COX7A1	0.000146024	3.59571	TUT7	1.10184e-06	1.91092	EI24	4.79966e-06	2.26108
355	RNF19B	1.53685e-06	1.52773	C12orf45	0.000146557	2.53033	CLK1	1.1079e-06	1.73926	APPL2	4.86074e-06	2.58392
356	TNFSF14	1.55685e-06	2.01998	AFF3	0.000148387	3.62318	NBN	1.11354e-06	2.74635	MGST2	4.86824e-06	2.0747
357	PYGL	1.56899e-06	1.87236	ZFYVE9	0.000149764	5.68404	PGK1	1.15171e-06	1.63097	RASGRP3	4.91224e-06	2.65425
358	IRAK1	1.67824e-06	2.14118	HIF3A	0.000150589	4.48928	RP2	1.1544e-06	2.0224	MACC1	5.00094e-06	5.47494
359	KCNE1	1.91472e-06	2.14754	BCAR3	0.000153468	3.89509	CGAS	1.22369e-06	2.63671	H2AFY2	5.07377e-06	4.09834
360	MEFV	1.93195e-06	1.87265	TM4SF18	0.000154414	4.08951	MNT	1.25559e-06	2.2859	GAS2L3	5.75445e-06	2.72437
361	SCPEP1	1.9441e-06	1.80678	NUDCD1	0.000155661	2.78251	RAB10	1.34132e-06	1.62725	2024-09-11	5.936e-06	2.65084
362	RGCC	1.94907e-06	1.56634	NEXN	0.000159884	3.71139	SLC43A2	1.66821e-06	1.69751	LSS	6.25864e-06	4.0407
363	HK2	2.11666e-06	1.82816	PEBP1	0.00016495	1.83457	KDM1B	1.67136e-06	2.06988	ARHGAP22	6.2647e-06	2.78517
364	OAT	2.24049e-06	1.82068	PPA1	0.000165717	2.13285	MARK2	1.6746e-06	2.29521	DOP1B	6.44588e-06	1.98025
365	PLCXD1	2.27418e-06	3.75454	NOVA2	0.000168004	7.53386	LTB	1.77034e-06	6.37891	DMAC2	6.47199e-06	3.34678
366	PTAFR	2.31332e-06	2.14888	POLR2H	0.000168584	2.59117	TIAM2	1.78914e-06	2.97773	SDC3	6.48125e-06	3.26932
367	HSPA5	2.34392e-06	2.14831	ZNF444	0.00016862	3.82116	VASP	1.90963e-06	1.71516	SNX13	6.87996e-06	2.38749
368	MTMR11	2.37664e-06	2.71017	FGF1	0.000169803	4.36681	ITPKB	1.93269e-06	2.45318	INTS10	7.16318e-06	2.10488
369	AC091173.1	2.39393e-06	9.12955	HOXD-AS2	0.000170963	4.44106	SLC7A7	2.0192e-06	2.11443	AIDA	7.30197e-06	2.13755
370	CHMP1B	2.47812e-06	1.82422	SPARC	0.000172642	2.7303	CD79B	2.03142e-06	5.1039	GATAD1	7.30218e-06	2.05076
371	CR1	2.59127e-06	2.66243	RASL12	0.000174594	7.38392	SMAD7	2.03543e-06	1.8322	PEBP1	7.93202e-06	1.55632
372	C6orf223	2.60279e-06	6.34519	LCA5	0.00017893	7.14989	DIRC2	2.05523e-06	2.39916	TLR7	8.45534e-06	2.36815
373	SEC22B	2.66113e-06	2.02496	COL18A1	0.000180056	2.57287	CD47	2.09225e-06	1.78016	NFATC2	8.74466e-06	1.74207
374	RABGEF1	2.94549e-06	2.8521	PDE7B	0.000180578	3.86652	LPCAT1	2.30768e-06	1.8737	KIF1BP	9.11853e-06	2.54697
375	FAM107B	3.14175e-06	1.83227	SPC24	0.000183145	4.25912	KIF21B	2.59406e-06	2.70726	CD80	9.27871e-06	5.25163
376	PCNX1	3.17098e-06	2.16456	SLC4A3	0.000185837	5.99691	HERC3	2.59735e-06	1.98709	CMTM3	9.42589e-06	1.77047
377	UBXN11	3.28149e-06	1.86146	AC025569.1	0.000186534	3.46963	YPEL5	2.63741e-06	1.59779	FIGNL1	9.46521e-06	6.31897
378	FNDC3B	3.53303e-06	1.52545	NDRG2	0.000186691	2.0294	ST3GAL1	2.67309e-06	1.9463	PER3	9.73162e-06	2.19561
379	STAT3	3.58913e-06	1.55001	PGM5	0.000186716	3.64487	CHST15	2.68553e-06	1.6401	GIT2	9.77173e-06	1.89586
380	HOMER3-AS1	3.61622e-06	4.21892	NUDT11	0.000189745	4.99809	ST3GAL5	2.77946e-06	3.66154	XPO1	9.83575e-06	1.76149
381	KDM7A	4.22341e-06	1.71455	CLSTN1	0.000192742	2.17271	SPATA13	2.92751e-06	2.24341	P3H2	1.00469e-05	3.04204
382	TSPO	4.26396e-06	1.59515	TLL1	0.000197757	1.76114	PKN1	2.99615e-06	2.69836	ELP5	1.05361e-05	3.24567
383	ARID5A	4.36771e-06	1.95062	AC078889.1	0.000198236	3.24759	AC090559.1	3.12798e-06	2.34006	MDH1	1.06134e-05	1.90812
384	ECE1	4.38146e-06	2.01124	ZNF772	0.000200926	4.18017	C11orf21	3.18762e-06	3.14145	TRIT1	1.08686e-05	4.80802
385	AC084871.1	4.67147e-06	2.51784	HABP4	0.000204224	3.61064	BAG3	3.25804e-06	1.80064	JPT2	1.09286e-05	2.89557
386	PHACTR1	4.70195e-06	1.75117	B3GALNT2	0.000206928	3.28638	WDR82	3.41646e-06	2.04743	RCC2	1.10003e-05	1.55626
387	HEBP2	4.70615e-06	2.01477	CTDSPL	0.000206968	3.37102	PPP1R3G	3.47269e-06	7.6206	UNC93B1	1.15102e-05	2.0993
388	VIM-AS1	4.9729e-06	2.42474	AP003481.1	0.000208082	3.96462	DOCK5	3.6794e-06	1.84176	PRXL2B	1.16342e-05	3.07255
389	PURB	5.05681e-06	1.63965	VWDE	0.000210957	9.50103	SFT2D3	4.04617e-06	3.81181	MMP2	1.18273e-05	2.23544
390	HIF1A	5.38927e-06	1.79846	TCEAL1	0.000212297	4.52289	CNEP1R1	4.4031e-06	1.81406	NPL	1.18372e-05	1.76087
391	FLNA	5.41896e-06	1.63925	LINC01525	0.000213786	3.81743	SLC25A6	4.50381e-06	1.57681	RGS10	1.20582e-05	1.73551
392	DSE	5.42445e-06	2.06292	PPIC	0.000220766	3.44742	SKIL	4.51038e-06	1.59767	SORL1	1.21568e-05	2.29226
393	SYN1	5.76696e-06	1.92659	DOC2B	0.000220837	3.85706	GBP5	4.57739e-06	1.87756	FAM20C	1.23918e-05	2.10114
394	ATP1B3	6.13111e-06	1.61004	ZBTB7C	0.000222481	4.12116	EVL	4.94406e-06	1.74098	CH17-340M24.3	1.25321e-05	4.33202
395	FAM102B	6.18277e-06	1.65104	SELENBP1	0.000223919	4.53115	GPR75-ASB3	5.21002e-06	3.60213	KCNMA1	1.29788e-05	2.67816
396	FNDC3A	6.5505e-06	2.50826	TPD52L1	0.000224614	4.71161	NACC2	5.32523e-06	2.21362	RGS12	1.31714e-05	2.99105
397	MBOAT7	6.62946e-06	1.72938	PCDH17	0.000225499	5.18208	CSK	5.34464e-06	1.54796	MB21D2	1.32897e-05	2.847
398	CYP1B1	6.7046e-06	2.71656	LINC01470	0.000226526	3.36404	RHOG	5.34655e-06	1.73594	2024-03-09	1.41776e-05	3.81623
399	BNIP3L	6.74649e-06	2.26024	OCIAD2	0.000227439	3.23408	LAMTOR3	5.42045e-06	1.83556	PLXND1	1.43271e-05	2.36018
400	PDE2A	7.33489e-06	2.01045	PERP	0.00022886	3.41089	HAL	5.52277e-06	4.26314	TMEM147	1.44564e-05	2.26909
401	RAB21	7.49983e-06	1.68628	CAPN12	0.000230156	3.99857	CFLAR	5.66366e-06	1.51729	PTPN9	1.45913e-05	1.77687
402	VPS9D1	7.68043e-06	3.07424	ST7	0.00023043	3.10586	RARA	5.88738e-06	1.67679	LYVE1	1.51555e-05	7.52972
403	EIF4E3	7.86629e-06	2.40988	GALNT15	0.000231502	5.74829	ISG15	5.92379e-06	2.89985	CD72	1.5283e-05	2.03698
404	ATP6V1F	7.89995e-06	1.61247	TRO	0.000234166	7.02152	GBP1	6.09895e-06	2.16177	FAH	1.58508e-05	2.9426
405	STARD4	8.70546e-06	1.72212	LOXL2	0.000237565	6.00561	CAPNS1	6.59815e-06	1.59447	ADAMDEC1	1.5893e-05	5.12823
406	TMEM120A	9.88848e-06	1.8202	SYBU	0.000237892	4.26149	CCT4	7.0985e-06	1.66504	IBTK	1.60013e-05	1.88123
407	KCNN4	1.00545e-05	2.11914	NUCKS1	0.000238884	1.87536	PAIP2	7.26314e-06	1.78157	CCL22	1.66422e-05	2.82708
408	ARFGAP3	1.11957e-05	1.69356	ANXA3	0.000240924	5.45243	BLM	7.35422e-06	2.29316	SHMT1	1.78117e-05	3.8604
409	CHMP4B	1.12947e-05	1.69019	SERGEF	0.000246474	2.98826	POGK	7.5614e-06	2.26136	SLC38A7	1.80525e-05	3.47743
410	SELENOK	1.16529e-05	1.70163	MRPL9	0.000248633	2.53594	HSPA4	7.85087e-06	1.93444	PRSS36	1.83308e-05	2.80114
411	PLIN2	1.21154e-05	1.53788	CD2	0.000250858	7.57147	AGPAT3	8.01858e-06	2.31869	DPYSL2	1.8968e-05	1.67912
412	TMEM41B	1.21857e-05	2.3812	COL15A1	0.000251621	4.65442	CD86	8.62507e-06	1.63258	FAM129A	1.91065e-05	1.69617
413	TMED5	1.25548e-05	1.6229	CC2D2A	0.000252076	3.19749	RNH1	8.8441e-06	1.75083	MILR1	1.92071e-05	2.29834
414	MTF1	1.28544e-05	1.92296	AKR1C1	0.000252549	4.92517	NOL4L	8.86546e-06	2.08962	IDH1	1.94672e-05	2.25417
415	AC100810.1	1.3028e-05	2.06874	MYBL2	0.000253187	5.07898	LILRA4	8.89489e-06	2.7351	KCNK6	1.98504e-05	2.41394
416	KDM6B	1.35563e-05	1.51763	COPS4	0.00025373	2.6029	TLR8	9.13721e-06	1.88581	IL4I1	2.00047e-05	3.67697
417	ADIPOR1	1.36854e-05	1.63193	ARL4C	0.000254555	2.22036	PKP2	9.52619e-06	1.77116	NCKAP5	2.03433e-05	2.72132
418	WTAP	1.36872e-05	1.80236	NRP1	0.00025456	2.88865	MTMR6	1.08745e-05	2.02328	MAGEF1	2.11956e-05	4.25144
419	PPARG	1.43547e-05	2.95697	SYNM	0.000255663	4.03239	CCDC117	1.11016e-05	2.40897	CCAR1	2.11973e-05	2.01461
420	ODF3B	1.46054e-05	2.26684	CIITA	0.000256106	2.32232	TMEM63C	1.12065e-05	5.04696	WIPI2	2.12594e-05	1.54786
421	PLCB1	1.54333e-05	1.96575	LTC4S	0.0002581	7.96575	PIM1	1.12217e-05	1.50692	PLXNA3	2.14712e-05	3.22389
422	CCRL2	1.56403e-05	1.84985	CYR61	0.000258473	1.62112	UBB	1.13686e-05	1.68267	MVB12A	2.14748e-05	2.54441
423	CCNH	1.56569e-05	1.61675	AL138767.1	0.000261117	5.02202	SYN1	1.15703e-05	1.81396	MYO5A	2.1706e-05	1.69913
424	BPI	1.58477e-05	5.73865	ATP5MC1	0.000262616	2.20462	PITPNM1	1.23089e-05	2.24616	LY75	2.20921e-05	3.13309
425	AC025580.2	1.64413e-05	2.38593	NEBL	0.000262837	4.68189	GPBAR1	1.28073e-05	4.01781	TMEM206	2.24344e-05	2.66018
426	BZW1	1.72056e-05	2.17079	TCF7L1	0.000266819	1.95127	SNAP23	1.28883e-05	1.91198	PLA2G4C	2.31592e-05	3.07157
427	PDE4A	1.72481e-05	1.72594	ALDH1A3	0.000268288	3.73128	C19orf38	1.43524e-05	1.81126	CAB39	2.49763e-05	1.76186
428	EHD4	1.72595e-05	1.94918	RAMP3	0.000268975	4.05936	KCNJ2	1.56993e-05	3.14691	SLC17A7	2.50345e-05	3.90327
429	MIR22HG	1.73713e-05	1.64198	OSBPL1A	0.00027031	3.58126	SCLT1	1.75436e-05	2.00956	RENBP	2.51035e-05	3.13374
430	VRK2	1.77712e-05	1.91911	AC022784.1	0.000270456	4.16365	SPATA6	1.78062e-05	2.18888	SLF2	2.56463e-05	1.6264
431	MN1	1.789e-05	2.57999	PITPNM3	0.000270526	4.03308	PRDM4	1.84506e-05	2.09172	HSPA6	2.58785e-05	3.22941
432	CRADD	1.79151e-05	3.37268	GIMAP8	0.0002728	2.81579	VPS35	1.8709e-05	1.71859	SEC24D	2.65047e-05	1.70881
433	LRRC8C	1.86959e-05	2.07922	HAS2	0.00027361	4.44238	CHCHD10	1.88732e-05	1.89478	HNRNPLL	2.72333e-05	2.88175
434	HIPK2	1.96788e-05	1.57695	NFATC2	0.000278674	3.84317	SETBP1	1.92458e-05	2.68212	TBC1D4	2.76295e-05	2.05991
435	TLNRD1	1.97607e-05	1.73787	SPINT2	0.000291894	1.86123	LY6E	2.12523e-05	2.03393	FOXM1	2.7963e-05	4.47218
436	RUSC2	1.99224e-05	2.78235	TRBC2	0.000298699	10.6867	MPC1	2.16906e-05	2.2027	KHDRBS3	2.80293e-05	5.14642
437	USP3	2.14756e-05	1.52294	MT1A	0.000299381	4.32114	NOTCH2	2.25752e-05	1.68288	AL392172.1	2.84468e-05	3.21022
438	AC098613.1	2.15021e-05	3.00791	ATP8B1	0.000301116	5.15178	GSPT1	2.36178e-05	1.71232	TRPV2	2.92291e-05	2.69013
439	CCDC18	2.2783e-05	2.27112	VEGFC	0.000302586	3.46705	UBQLN2	2.48339e-05	2.19022	HEXB	2.93406e-05	1.81465
440	CHMP2A	2.33124e-05	1.9348	CPE	0.000303495	4.04659	VCL	2.49157e-05	2.20514	RAB42	2.96403e-05	3.57452
441	LAMB3	2.34506e-05	2.29964	WDR3	0.000312712	4.54498	IL10RA	2.52595e-05	1.78722	YIPF2	2.98483e-05	2.77682
442	MAP3K8	2.63889e-05	1.63991	TSPAN6	0.000320879	4.73241	HERPUD2	2.68054e-05	1.87123	LINC00865	3.03224e-05	5.03486
443	AC002091.1	2.80562e-05	2.43666	CSMD3	0.000324102	4.68953	SMCHD1	2.7213e-05	1.67488	SORBS3	3.05758e-05	2.40079
444	NBPF19	3.0046e-05	1.65451	GSN	0.000324548	2.50537	RALB	2.73215e-05	1.66059	CCND1	3.11592e-05	2.48857
445	B4GALT1	3.09563e-05	1.57805	NOC3L	0.000328771	4.22904	RNF149	3.06245e-05	1.56229	DYNLL1	3.3364e-05	1.53604
446	USP10	3.1324e-05	1.6593	PARVA	0.000331635	3.62865	CDYL2	3.15223e-05	3.70833	TBC1D2B	3.37023e-05	1.84643
447	AC015912.3	3.36547e-05	3.04261	AC079447.1	0.0003386	5.89792	LMO2	3.21125e-05	1.79865	NUP205	3.38894e-05	2.7356
448	SAR1A	3.63364e-05	1.93852	MEF2C	0.000340802	1.85446	TECPR1	3.31291e-05	2.54357	SCAMP2	3.43953e-05	1.71716
449	ICAM3	3.70606e-05	1.75053	ISLR	0.000343751	4.6213	MTHFR	3.334e-05	2.61079	EHMT2	3.50137e-05	2.59457
450	OSCAR	3.73169e-05	1.87351	LRRC32	0.000346724	3.29549	UBE2D1	3.45707e-05	1.67913	HNRNPH1	3.51152e-05	1.55351
451	IL10	3.73356e-05	1.82858	POLR1E	0.000347262	2.81988	COX17	3.49595e-05	1.7145	CLDN6	3.52326e-05	4.88023
452	MAP1LC3B	3.93153e-05	1.91625	ECSCR	0.000350376	8.08055	LONRF1	3.54379e-05	1.78035	AGAP3	3.57116e-05	1.77539
453	SULF2	4.11357e-05	1.58431	FKBP7	0.000350716	4.82461	SCIMP	3.54595e-05	2.0185	CASP6	3.6422e-05	3.33678
454	BCL3	4.11939e-05	1.51733	SCAPER	0.000357757	2.58522	PRR13	3.70298e-05	1.57794	PDIK1L	3.67917e-05	6.70097
455	NRIP1	4.33401e-05	1.8892	SOX6	0.000358977	5.1637	NLRC4	3.94694e-05	2.55421	GATD3A	3.68489e-05	1.76351
456	AL161421.1	4.33485e-05	3.73466	TOX2	0.000365007	3.53584	MAPKAPK3	3.9603e-05	2.05515	CTSK	3.69412e-05	6.58824
457	DPH3	4.42795e-05	1.68164	RAB13	0.000365554	3.55597	FBXW7	4.49883e-05	1.51028	KLHL5	3.70006e-05	2.13858
458	P4HA2	4.50413e-05	2.54199	SORBS1	0.000365925	4.6006	IL3RA	4.57765e-05	2.11826	MBD6	3.72892e-05	2.03495
459	HCAR2	4.60399e-05	2.06891	ATL2	0.000369138	2.00507	HEXIM1	4.66376e-05	1.6168	LMF2	3.78174e-05	2.02865
460	IFNGR2	4.6831e-05	1.78217	AJ009632.2	0.000375585	3.53143	SMPDL3A	4.67686e-05	2.07751	PRDX1	3.89385e-05	1.67481
461	NCR3LG1	4.70904e-05	3.38079	SLC39A14	0.00037714	3.5416	WAC-AS1	4.80107e-05	2.17247	LHFPL2	3.92505e-05	1.99422
462	CDS1	4.78776e-05	2.69422	CHIC1	0.000385442	3.36949	NKTR	4.83044e-05	1.71658	ST3GAL6	4.01849e-05	2.29595
463	MAMLD1	4.86114e-05	2.86145	CLEC3B	0.000385605	5.98766	DDX27	4.83745e-05	1.66144	TCTN3	4.1653e-05	2.2473
464	BLVRB	4.87346e-05	1.79803	CYB5B	0.000388406	2.13677	RETREG1	4.88454e-05	1.96081	APPL1	4.19994e-05	1.5921
465	SLC7A11	4.90046e-05	3.7033	ZNF639	0.000390825	2.48462	SIRPB1	4.93893e-05	1.62072	ARL6IP1	4.23055e-05	1.64518
466	ZEB2-AS1	4.95886e-05	2.09727	VCAM1	0.000391624	6.12989	TP53INP2	5.11459e-05	1.95859	CCDC107	4.29568e-05	2.07722
467	ARID3B	5.00736e-05	2.28328	AC067956.1	0.000392238	3.61581	CENPC	5.64016e-05	2.17462	LSM4	4.32285e-05	1.89627
468	ERLIN1	5.10273e-05	2.05768	DZIP1	0.000394431	3.72494	UHMK1	5.66769e-05	1.93954	PLA2G16	4.39649e-05	2.48511
469	MYD88	5.26521e-05	1.81774	SMIM10	0.000408192	4.75116	FBP1	5.8032e-05	1.56406	NMT1	4.47764e-05	1.92257
470	MEGF9	5.28104e-05	2.0387	AGL	0.000408402	3.63156	NFKB2	5.87671e-05	1.5193	CTSB	4.61138e-05	2.01269
471	EIF4E	5.3316e-05	1.68443	FAM110D	0.000413242	3.60258	NOCT	6.05152e-05	1.91376	CTLA4	4.64156e-05	8.83869
472	VAV3-AS1	5.54449e-05	5.10701	PPIE	0.000414907	3.39844	ACOT9	6.1594e-05	1.85858	SIGLEC1	4.69589e-05	4.0198
473	NRG1	5.67988e-05	2.71298	TTC33	0.000415392	2.7666	TMPO-AS1	6.28939e-05	3.58472	PTER	4.69972e-05	2.82855
474	USP15	5.7393e-05	1.54341	ARHGAP23	0.000417348	2.54219	CYLD	6.83034e-05	1.87704	TNFSF15	4.8657e-05	4.11742
475	CTNNBL1	6.01215e-05	2.02996	BDKRB2	0.000417773	6.44789	ZFAS1	7.20475e-05	1.53963	HERPUD1	4.89835e-05	1.99798
476	SOWAHC	6.14739e-05	3.90295	CNKSR3	0.000421689	3.05649	LINC02132	7.44299e-05	7.09164	SMYD2	4.99091e-05	3.20713
477	STK10	6.2056e-05	1.55395	RAD51D	0.000422455	3.47226	TRNP1	7.77635e-05	3.37304	SLC4A7	5.00314e-05	1.56107
478	ZFC3H1	6.36892e-05	1.78336	LPAR4	0.000423419	3.13945	UMODL1	7.81351e-05	5.89661	CCT2	5.08463e-05	1.80217
479	ALDH2	6.40979e-05	1.54695	NMNAT2	0.000425139	3.5335	AL590648.3	7.91515e-05	3.58421	ZNF117	5.10545e-05	2.10303
480	PIM3	6.6605e-05	1.67755	SYNE1	0.000427354	3.13771	FAM214B	8.3345e-05	2.00279	RNF34	5.16024e-05	2.79465
481	CHIC2	6.70362e-05	1.66631	SSRP1	0.000429676	1.97109	KIAA0513	8.37833e-05	2.06531	NIPSNAP2	5.18849e-05	1.72202
482	AL034397.3	6.82462e-05	2.58082	DHCR24	0.000430876	3.15502	SNHG15	8.48069e-05	1.73862	ARMC1	5.19235e-05	2.34884
483	IL31RA	6.99103e-05	5.71305	SOD3	0.000431466	5.46055	MRPS35	8.77226e-05	2.11374	ATP6V0A2	5.23111e-05	2.97155
484	MPP7	7.09376e-05	1.68306	RNF219-AS1	0.000431913	3.31393	SLC8B1	9.07626e-05	2.6922	CHIT1	5.33422e-05	8.62948
485	SLC44A1	7.30344e-05	1.85644	ARHGAP44	0.000435041	4.7472	TMX4	9.0986e-05	1.6771	NDUFA8	5.34733e-05	1.67698
486	RETN	7.39353e-05	4.39383	MRPL30	0.00043748	2.28475	SLC9A8	9.33397e-05	1.93398	CCSAP	5.47822e-05	3.05514
487	CD82	7.73548e-05	2.18638	SLIT3	0.000440868	3.08679	TNFRSF14	9.43339e-05	2.06509	TLR1	5.56193e-05	2.7099
488	RB1CC1	8.13744e-05	1.87917	RAPGEF4	0.000442466	10.8291	TEDC1	9.50045e-05	5.4611	HMGCL	5.78728e-05	2.55639
489	GCLM	8.18962e-05	1.82471	GPIHBP1	0.000444258	6.29303	LIMS1	0.000105621	1.59845	EIF4EBP1	5.87707e-05	2.58489
490	SBNO2	8.476e-05	1.72939	EEF1AKMT3	0.0004498	5.56688	FFAR3	0.000111134	6.79457	ENTPD1	5.92013e-05	1.94755
491	ARF1	9.6698e-05	1.51212	DEPP1	0.000455803	5.69337	NBEAL2	0.000111721	2.85556	KDM2B	5.96406e-05	2.22357
492	AP003086.1	9.86841e-05	4.35224	ERCC4	0.000457024	2.57823	PEX16	0.000112346	2.77798	L3MBTL4	5.97969e-05	3.52768
493	HMGA1	0.00010744	1.8985	GMCL1	0.00045758	3.10318	JMY	0.000114277	1.97556	DDHD1	6.06271e-05	2.42184
494	EVI2A	0.00011327	1.89111	PDK4	0.000458578	3.0072	ITGA4	0.000119579	1.53604	PPIG	6.09387e-05	1.55982
495	SPAG5	0.000118459	2.30887	SIDT1	0.000459477	3.20843	CLCF1	0.000120536	2.3643	KPNA2	6.13324e-05	2.46585
496	AC022098.1	0.000123247	2.8513	FAM118A	0.00046084	3.55977	DLD	0.00012339	2.32669	ZBED3	6.17065e-05	4.98585
497	AC060809.1	0.000125517	2.73776	RARB	0.000461864	7.8305	ULK2	0.000124247	2.19072	M6PR	6.31768e-05	1.50763
498	CMTM2	0.000128271	4.297	RBMS3	0.000462902	3.37207	CORO2A	0.000126877	2.62552	ACP1	6.35732e-05	1.70605
499	APOBEC3B	0.000128914	3.09123	RERG	0.000468339	7.29975	TOB1	0.000128543	1.57959	WNT5A	6.38368e-05	4.90687
500	ALOX15B	0.000130871	2.3471	TBX1	0.00046945	4.07856	LILRA2	0.000131471	1.73422	ANKRD36	6.4621e-05	2.80227
501	IFT20	0.000136173	2.16432	ZFP30	0.000471179	3.29597	CFD	0.000132685	2.00567	NUP62	6.46697e-05	1.98347
502	EGLN1	0.00013625	1.98242	ATAT1	0.000475737	5.58249	ADPGK-AS1	0.00013728	3.66422	TPCN1	6.49116e-05	2.56498
503	PAPLN	0.000140236	2.98112	FAM171A1	0.000479105	3.43527	PIM2	0.000138961	1.81371	MTRNR2L5	6.74263e-05	4.04999
504	ZNF467	0.000142268	2.58495	LRRC8A	0.00048607	2.04689	PIP4K2A	0.000146523	1.64427	NME6	6.75183e-05	5.92852
505	CLMN	0.000145153	2.08102	PAIP1	0.000493728	2.51957	MMGT1	0.000152745	1.88464	SCARB2	6.75302e-05	1.63696
506	TSPAN2	0.000145782	1.88545	CD247	0.00049612	9.03246	SFT2D1	0.00015302	1.56415	CFAP97	6.78501e-05	2.11875
507	PSMD12	0.000154785	1.79995	TASP1	0.000498291	3.70217	GRK6	0.0001558	2.57226	HEXA	6.81799e-05	2.38786
508	KIF13B	0.000155781	1.91265	TGFBR2	0.000504412	2.47685	TNF	0.000156438	1.67803	LINC01480	6.84256e-05	4.93325
509	ZNF331	0.000155795	1.56811	PFKM	0.000505402	5.23678	SETX	0.000161319	1.79245	SYK	6.89059e-05	1.93734
510	LINC02376	0.000162772	6.5299	TMEFF2	0.000512154	4.51876	ACSL4	0.000163299	1.92477	LRRC39	7.03456e-05	3.21851
511	TMEM158	0.000169597	4.13179	NT5E	0.000516541	4.24292	RIOK3	0.000166083	1.59997	DCXR	7.05798e-05	1.79554
512	RHBDD2	0.000175309	2.02287	AP000462.1	0.000518484	2.96188	TRIB3	0.000168741	6.76727	DOCK10	7.16777e-05	1.78912
513	ZNF438	0.00017828	1.79098	ROBO3	0.000520498	2.1141	ADAP1	0.000177351	1.92934	DENND4C	7.18125e-05	1.9635
514	ATP2A3	0.000180493	1.89299	ZNF486	0.000523308	2.28652	CORO1A	0.000189584	1.50741	PLA2G4A	7.29749e-05	3.28557
515	TOM1	0.000180825	1.75894	PTMS	0.000539991	1.97628	C15orf65	0.000190937	6.36985	PUM3	7.39465e-05	2.57154
516	SFR1	0.000182553	2.44802	AFAP1L1	0.000540581	4.031	MIR3142HG	0.000197	2.88487	WDCP	7.44345e-05	5.02093
517	ENTPD7	0.000184052	2.801	MYRIP	0.000558357	4.58528	VDR	0.000199371	1.61336	MGA	7.50904e-05	1.92674
518	TDRD9	0.000199129	3.38254	CEP68	0.000571438	2.27781	CHST2	0.000204108	2.5414	AARS	7.67163e-05	1.97237
519	CPQ	0.000202193	1.54876	CMC1	0.00057452	3.44323	RIN3	0.000205202	1.59126	LMO4	7.83212e-05	1.78921
520	F3	0.000204615	3.80337	ZNF503	0.000576786	2.36118	KLHL15	0.000212734	2.1537	GPATCH11	7.92476e-05	2.76404
521	BLOC1S2	0.000206177	1.50926	TRIP11	0.000580656	2.41831	RRAS	0.000226846	2.90177	IRF5	7.99147e-05	2.23757
522	TRIM59	0.000210882	3.28265	PRXL2A	0.000588947	2.86831	GIMAP2	0.000228452	2.50927	CCDC152	8.03416e-05	3.66678
523	MAP3K2	0.000218171	1.85857	ID1	0.000598677	3.57865	TMC6	0.000228469	1.83048	PARP4	8.06771e-05	1.89317
524	CCNO	0.000219215	3.94522	PLN	0.000598848	4.92547	RNF114	0.000233973	2.08563	FHOD1	8.11149e-05	2.01078
525	METTL6	0.000223166	2.64725	MEOX1	0.000600235	5.10577	VMO1	0.000236005	2.24119	WWP1	8.21497e-05	1.9599
526	LPCAT1	0.00022563	1.6192	PIR	0.000608258	3.52135	PPP1CA	0.000241492	1.78712	PARP1	8.25465e-05	1.50924
527	ECD	0.00022738	1.72933	HIP1R	0.000615876	3.28756	MDM1	0.000248565	3.14167	ARHGAP21	8.27506e-05	1.67366
528	AC092746.1	0.000234878	7.20845	ZNF510	0.00061663	5.74268	GPA33	0.000258816	3.40816	TGFBI	8.34459e-05	1.84772
529	TLE3	0.000240847	1.77843	TMEM54	0.00062695	6.44179	LINC00893	0.000262987	3.49696	MT-ND6	8.43465e-05	1.7727
530	NUP58	0.000250036	1.86586	RERGL	0.000628816	4.85114	NIPA2	0.000267042	2.06027	CSF2RA	8.5268e-05	1.83492
531	AATK	0.000253719	3.52089	CACNA2D1	0.000635004	4.89465	ABCC3	0.000278617	1.86191	ATF6B	8.63434e-05	1.60424
532	IKBKE	0.000256045	3.37323	PARD3B	0.000639011	3.49449	GTPBP1	0.000280138	1.85083	TNFRSF4	9.04084e-05	3.70111
533	SDF2	0.000258603	1.78859	SGCB	0.000641861	4.06542	LPAR2	0.000281849	1.81952	TTBK2	9.05352e-05	2.00942
534	MAP3K13	0.000268862	2.06447	ABCD4	0.00064282	2.77878	RABGAP1L	0.000290747	1.76282	LPCAT2	9.36156e-05	1.62827
535	LIN7A	0.000270134	3.95603	ENTPD3	0.000653794	5.811	MAPRE2	0.000292038	1.73222	MCRIP2	9.54689e-05	3.53799
536	GUK1	0.000271419	1.82161	ATP10B	0.0006651	4.66391	SLC24A4	0.000296032	2.63424	RBM45	9.68598e-05	2.8724
537	CXCL1	0.000275902	3.67543	AC009133.1	0.000665767	5.7854	PPCDC	0.000299684	2.07163	USP19	9.69233e-05	2.7394
538	ATP6V1H	0.000280064	1.58925	CYTL1	0.000672741	4.68236	MON1B	0.000308436	2.18169	PTOV1	9.75786e-05	1.97541
539	NDUFB9	0.000292121	1.74369	C7	0.000672891	2.20475	AP5S1	0.000312696	2.9001	NUDT14	9.77156e-05	3.36579
540	AL157371.2	0.000294914	4.33692	CTNNAL1	0.000679879	2.94286	ORAI1	0.000319066	2.60739	SHTN1	9.93613e-05	1.75112
541	SNX16	0.000317057	2.21932	EMP2	0.00068213	2.77065	CASP9	0.000323767	1.86656	PRDM1	0.0001033	1.85225
542	DLGAP1-AS1	0.000325602	3.63906	TNFRSF10A	0.000682578	2.11539	BTK	0.000342887	2.03558	NR1H3	0.00010353	2.95134
543	ARSG	0.000331869	2.0679	NEURL1B	0.000683379	5.10743	NIN	0.0003467	1.88548	BANF1	0.000105485	1.61281
544	TMEM217	0.00033679	2.31527	PPFIBP1	0.00068561	2.73347	OSTF1	0.000361332	1.57439	DAGLB	0.000106056	1.9322
545	SULT1A1	0.000340862	2.3055	BICD1	0.000690069	4.6678	TRIM8	0.000372974	1.78253	TMEM134	0.000113431	2.08549
546	TBC1D22B	0.000343815	2.40828	TEAD2	0.000696735	4.47957	SESTD1	0.000377065	1.59254	LEO1	0.000114243	3.34978
547	CYTOR	0.000351395	1.87472	SSBP3	0.000704392	2.08562	CARD8-AS1	0.000377596	2.31787	AC008759.3	0.00011555	2.76318
548	MFSD2A	0.000364261	1.58319	KIF3B	0.000714447	2.86299	MCOLN1	0.000382278	1.82635	SUSD3	0.000116393	4.11708
549	CYB5D1	0.000365202	1.93023	GIMAP7	0.000719021	3.14939	GPR42	0.000389903	5.6261	RBM6	0.00011668	1.68449
550	PTPN7	0.000373783	2.41169	PKIG	0.000719909	2.95727	UQCRB	0.000390644	1.66794	ABI2	0.000117193	2.11041
551	MBNL1-AS1	0.000394854	2.95078	VANGL1	0.00072224	3.36142	DELE1	0.000408928	1.67042	SNX11	0.000117773	1.60028
552	MARCKS	0.000398209	1.66033	CFAP36	0.000726132	2.71097	CCL26	0.000413813	6.90422	SBF2-AS1	0.000117975	3.90179
553	NTSR1	0.000402058	4.95539	EPS8L2	0.000727319	4.56786	ZNF469	0.000426107	2.56833	TUBA1B	0.000120154	1.6715
554	CA13	0.000403062	2.76623	CDC14B	0.000727941	3.33972	TMPO	0.000427533	1.70621	GAA	0.00012124	1.9216
555	SFN	0.000406489	2.4689	ARMC4	0.000739379	4.31655	CCDC88C	0.000453244	1.61439	DISC1	0.000122086	2.67479
556	LY86-AS1	0.000408043	2.50551	CTSW	0.000743387	6.49431	PRKACA	0.000456374	1.61766	CHD7	0.000123018	2.23513
557	GCA	0.000422508	1.91076	KLRG1	0.000747792	3.2376	NUMBL	0.00046173	2.51804	HERC2	0.000123418	1.66439
558	RHOU	0.000427169	1.66264	MLF1	0.000756153	5.13809	POLR2A	0.000462162	1.5215	IFFO1	0.000123597	2.04958
559	TMEM52B	0.000428614	2.62107	AC008758.6	0.000764465	4.26676	ANKRD13A	0.000486466	2.46039	GNPDA1	0.000124506	1.95535
560	LINC00884	0.000432991	3.26843	GFRA1	0.000769788	2.70068	PSMB1	0.000488092	1.7365	METTL17	0.000124783	2.03492
561	DUSP16	0.000435826	2.71895	PCDH15	0.000772186	3.03553	MFSD12	0.000491694	1.93721	MOB1B	0.00012615	2.39462
562	RIT1	0.000442964	1.70424	C19orf44	0.000782392	4.45997	FAM126A	0.000500292	1.78006	DCTN2	0.000126714	1.97329
563	NPC1	0.000443683	1.72262	SLC2A1	0.000784071	2.9887	SIK1B	0.000509648	2.22774	ZNF747	0.000129668	2.97131
564	ANXA6	0.000448757	1.69764	LMCD1-AS1	0.000793617	4.06174	MR1	0.000512232	2.07774	VLDLR	0.000130276	2.84716
565	RFFL	0.000467926	1.93359	KANK3	0.000793937	4.37913	UBE2F	0.000515996	1.60201	LRP4	0.000130926	2.53119
566	KLHL21	0.000469176	1.67217	DMD	0.000796786	2.66746	MTRR	0.00052042	2.00545	GEMIN6	0.000135258	3.45641
567	LMNB1	0.000491778	1.64375	VAT1	0.000800443	2.09088	ARAF	0.000530757	1.76763	CHD1L	0.000136141	1.77571
568	PRDM8	0.000502651	2.89967	ARL2	0.000809604	2.83158	HSPBP1	0.000545312	2.61586	SRFBP1	0.000137779	2.30719
569	AC100858.3	0.000512767	3.35515	AL031708.1	0.000810803	9.94613	NRARP	0.000551318	2.07097	C12orf73	0.000137836	2.90635
570	NETO2	0.000530827	1.85743	PPM1K	0.000811105	2.87268	ITPRID2	0.000554574	1.53692	CCR7	0.000138981	3.17594
571	RASGRP4	0.000542672	1.5706	GULP1	0.000817401	3.24299	CDC42EP3	0.000560936	1.61549	SESN3	0.000140566	3.02746
572	ZDHHC3	0.00054965	1.81685	PDSS2	0.000820067	4.71311	ZC3HAV1	0.000562746	1.55506	TMEM220	0.000140976	4.47759
573	LILRA2	0.000561399	1.7469	SLC39A10	0.000823271	3.02499	C6orf62	0.000571536	1.54146	RFX5	0.000141627	2.30834
574	LAT2	0.000563426	1.63955	DIRAS3	0.000828299	3.70661	LINC02384	0.000581925	3.97001	DHRS9	0.000142861	3.03788
575	CLDND1	0.0005724	1.56423	PRPH2	0.000828373	2.47087	R3HDM2	0.000583242	1.59035	STX6	0.000143535	2.27424
576	DHCR7	0.000593134	2.38367	AC106895.1	0.000829067	2.98552	TMEM170B	0.000586305	1.56648	LXN	0.000144254	2.84587
577	LINC00243	0.000600137	3.19388	SCN9A	0.000831102	5.69479	FLVCR2	0.000621997	1.84691	MAN2A1	0.000145202	1.55834
578	AC010894.3	0.000628179	1.6511	HHLA2	0.000834016	3.06813	THOC5	0.000637106	5.0007	C19orf84	0.000145586	5.12686
579	AC124798.1	0.00063452	2.67077	AC020687.1	0.000834156	4.22954	ITSN2	0.000637802	1.61063	ABCC4	0.000145959	2.61389
580	HELB	0.000640186	2.03565	SOCS2	0.000835402	3.56578	AC010654.1	0.000647191	3.45252	ARL16	0.000147085	2.40637
581	BATF	0.000648958	1.79085	PSD3	0.000838027	2.883	GRK2	0.000650279	1.6571	EIF4EBP3	0.000147313	3.97079
582	ATP5MGL	0.000660623	1.59451	AC026254.2	0.000844022	3.6165	MOB3A	0.00065479	1.50338	RHOH	0.000147764	2.44269
583	RPTOR	0.000664637	1.71388	SHROOM4	0.000848838	4.07668	ARHGAP30	0.000678494	1.643	DRAM2	0.000148464	1.65502
584	PABPC3	0.000669339	1.56108	AC011912.1	0.000849733	3.5182	HELZ2	0.000680311	2.04456	SNRNP200	0.000152204	1.74202
585	NOP10	0.000684629	1.68847	HIGD2B	0.000850417	2.93003	TM2D3	0.000697024	1.71876	FABP3	0.000154593	3.00589
586	DLEU7	0.000690374	2.85027	AC092802.1	0.0008506	5.84677	ALDH3B1	0.000700351	1.6867	HSPA1B	0.000154988	2.17447
587	UPB1	0.000699734	3.30935	LINC02183	0.000853406	3.03109	ATP1A1	0.000702609	1.60729	PNMA8A	0.000156032	3.13768
588	TYRO3	0.000700906	4.47214	SLC8A1-AS1	0.000862047	4.01971	AL662844.4	0.00070478	3.93196	AC079015.1	0.000157681	4.53842
589	SQLE	0.000725341	1.60898	TSPAN18	0.000863798	4.02581	CDV3	0.000719132	1.65493	ATF5	0.000157973	1.84186
590	PDSS1	0.00072656	3.1385	PTK2	0.000865186	3.19367	MX2	0.000722691	1.62109	UBAC1	0.000158238	1.5658
591	FTMT	0.000732679	2.26154	C8orf88	0.000873415	3.93207	SIRT1	0.000727609	1.7328	DNAJC5B	0.000158442	3.5453
592	STK38L	0.000746947	2.17689	WNT10A	0.00087349	3.05391	MDM2	0.000739585	1.66877	NOL8	0.000159233	1.55606
593	MANF	0.000751074	1.56121	AHNAK2	0.000882984	5.44018	ACAA2	0.000747355	2.21699	FAHD1	0.000159541	4.37617
594	ORM1	0.000756378	4.1404	CLEC4C	0.000886883	3.80497	MAGT1	0.000762439	1.52865	NPIPA5	0.000164204	2.55268
595	DNAJC3-DT	0.000776199	2.76352	SPCS1	0.000899563	1.77134	APC	0.000792908	1.53132	NDUFA11	0.000167851	2.01607
596	CNR1	0.00077965	2.95742	TMPRSS4	0.000904642	4.79677	AC093227.2	0.000794166	2.62515	DHRS11	0.000168097	3.75419
597	AL133342.1	0.000797553	2.65063	SLC32A1	0.000909352	5.59083	SLC15A4	0.000795396	1.56137	VPS72	0.000171493	2.41824
598	PCGF6	0.00079875	2.78805	AC099753.1	0.000910315	4.76014	C2CD5	0.000829757	1.90564	GADD45B	0.000171688	1.57034
599	PNKD	0.000804483	1.80132	RCAN2	0.000927376	4.75041	RAP2C	0.000831935	1.74705	ACP6	0.000172235	2.81699
600	RNF24	0.000811405	1.9754	TNKS1BP1	0.000936716	2.90984	GBP4	0.000903373	1.82454	STX4	0.000172738	1.6847
601	TM4SF20	0.000835782	6.07823	MIGA1	0.000943135	1.85541	IL10RB-DT	0.000904674	2.17303	DCAF6	0.000174826	1.83055
602	AC245297.3	0.00084627	2.48681	PLGRKT	0.000952965	3.0415	EXT1	0.000907267	1.51805	PDPN	0.000178263	4.14332
603	AZI2	0.00087368	1.63963	DUSP4	0.000955301	1.84244	ARL6IP5	0.000917842	1.68792	CKLF	0.000180659	2.54999
604	AZU1	0.000883263	5.43461	STPG2	0.000958508	2.06625	KLF13	0.000939925	1.80287	AK2	0.000182243	1.83612
605	LINC01705	0.000883999	6.33677	AC130324.2	0.000962925	2.78458	SLC12A7	0.000956084	2.27875	ANKRD22	0.000190776	2.72546
606	AP5B1	0.000887735	2.21399	ADAM15	0.000994253	2.93866	SAMD9	0.000960636	2.06952	CAMSAP2	0.000193734	1.6168
607	AP000919.2	0.00090206	6.33003	MTR	0.000995361	2.44	AC104794.2	0.000984769	2.67326	CALR	0.000193924	1.51266
608	AC078845.1	0.000945802	2.0801	DNAJB4	0.00100057	2.28613	NCOA2	0.000996004	1.56941	ZNF347	0.000194014	3.85426
609	PHF20L1	0.000982147	1.50309	ARMCX2	0.00100819	3.08986	RGS19	0.00102957	1.6881	GPX3	0.000200234	1.512
610	HSPA13	0.00100679	1.71887	SELE	0.00101284	5.52169	AHCTF1	0.00103283	1.72152	APBA1	0.000202726	2.50865
611	MAPKAPK2	0.00103496	1.76314	MACO1	0.00101664	1.77026	TRIM26	0.00104285	2.09476	ELMO1	0.000204404	1.91737
612	SAP30	0.00106478	1.60232	SLCO1B3	0.00103221	4.99953	SMARCA5	0.0011136	1.72341	C10orf25	0.000205281	3.61751
613	SH3PXD2B	0.00108841	1.84042	AXL	0.00104342	2.23885	KHNYN	0.00113481	2.24962	COLGALT1	0.000206701	1.67594
614	MAPK13	0.00110527	1.75979	DNAJC24	0.0010445	2.63633	RRN3	0.00123132	1.85243	ARL4C	0.000209124	1.7138
615	ATXN1	0.00115004	1.68634	SLC2A4	0.00104678	4.28425	B3GAT1	0.00125327	2.29294	SLC38A6	0.000216681	2.35979
616	ADPRHL1	0.00115669	7.90439	AC016723.1	0.00106104	4.25295	KRAS	0.00126499	1.56851	FADS1	0.000216681	1.90008
617	LY96	0.00116546	1.51069	FLT1	0.00106206	1.76469	LINC02345	0.00126763	5.47209	SRSF7	0.000220901	1.69515
618	POC1B	0.00118982	1.73087	SHROOM2	0.00106254	4.57278	FRAT1	0.00126806	3.22503	ALG1	0.000238621	2.1975
619	MID1IP1	0.00119012	1.58222	LMOD1	0.00106536	2.8683	PIEZO1	0.00127293	1.91956	IER5L	0.000239232	2.54982
620	GADD45A	0.00120301	1.68233	TMEM273	0.00107196	3.21367	IFIT3	0.00133995	2.0905	ISCU	0.000239402	1.66354
621	SIRPB2	0.0012039	1.82959	LAMA5	0.00107695	1.6977	IFIH1	0.00134493	1.8097	SKOR2	0.000240352	3.96566
622	AC099792.1	0.00120795	2.32373	TLCD2	0.0010858	3.87432	GPR153	0.00134706	3.47915	PAQR8	0.000241061	2.6373
623	PCSK5	0.00121185	1.76066	DOCK3	0.00108591	2.99772	TSPAN32	0.00134868	2.70698	SIGLEC8	0.000241494	6.0793
624	CD300LB	0.00122086	2.00752	WDR60	0.00108838	2.60768	CAMK1	0.00137364	1.80837	PKIB	0.000241949	2.46691
625	OAF	0.00123351	1.71785	PHACTR2	0.00110564	1.98305	LIMD1	0.00140446	2.10847	ATP6AP1	0.000247001	1.52851
626	GPR141	0.00123979	2.67371	CKAP5	0.00110706	1.85027	MAFK	0.00142285	1.65139	IGF1	0.000248317	2.83629
627	EPHA6	0.00128973	1.7707	MPRIP	0.00111486	2.00647	THAP11	0.0014418	2.13686	WDTC1	0.000249854	2.17675
628	FAM177B	0.00135162	1.77945	AKAP6	0.00111528	3.20429	PACS1	0.00148043	1.50277	YIF1A	0.000255128	2.22256
629	CYP1B1-AS1	0.00135997	2.55728	ICA1	0.00111633	1.84945	TRAF3IP3	0.00153395	1.64573	AC131934.1	0.0002554	6.53249
630	UBXN2B	0.00136136	1.8422	SYNPO2	0.00112978	3.03919	TREML2	0.00154878	3.437	OVOL1	0.000257487	4.66902
631	CLEC4A	0.00140827	1.80843	AC023590.1	0.00114385	3.73009	CARD16	0.00155126	1.57872	CAMK1D	0.000259223	1.52462
632	HDAC4	0.00141409	1.73888	CFAP97	0.00115573	1.72174	MAP3K1	0.00164537	1.90008	SESN1	0.000261309	1.6274
633	KCNJ15	0.00141675	3.06873	MYO1B	0.00117062	3.32022	RFTN1	0.00170004	1.53622	DHRS3	0.00026212	2.47934
634	SLC22A15	0.00143154	2.23693	PLAC9	0.00117235	4.43218	ACOT7	0.00170475	3.01012	SPG7	0.000264836	2.09508
635	BRPF3	0.00146132	1.80396	TTC28	0.00117596	4.16019	DUS2	0.00170817	4.69835	AC018529.2	0.000267026	3.37802
636	RAB5A	0.00151541	1.60687	C14orf132	0.00117824	4.7006	NUDT15	0.00171215	2.57011	PNMA5	0.000267551	3.99601
637	SLC24A3	0.00153378	1.96303	KANK2	0.00117865	3.65975	DDTL	0.00172351	2.93038	ZNF404	0.000268459	3.11376
638	SESN2	0.00153637	1.75471	NAALADL2	0.00118966	4.20327	IMP3	0.00172577	1.90067	NUP155	0.000269776	2.04485
639	LINC01127	0.00156403	2.34452	FBXW4	0.00118986	2.0811	HDX	0.00173459	2.35918	NOG	0.000270919	4.64936
640	MSC-AS1	0.00156583	2.0543	MAGED1	0.00119418	2.6922	SLC9A3R1	0.00175468	1.59911	AL590302.2	0.000271276	3.50832
641	MIR222HG	0.00162931	1.57246	PALD1	0.00119603	1.95775	UPRT	0.0017612	2.33951	AC107464.3	0.000271479	3.20272
642	IL23A	0.00162986	4.37519	FDFT1	0.00120121	2.11939	DCLRE1C	0.0018227	1.8663	NEUROD1	0.000271788	3.53999
643	HNRNPH2	0.00165499	1.70652	RNF152	0.00120313	5.48939	VAV1	0.00182851	1.6633	WDR89	0.000271791	2.7813
644	TRAF3IP2	0.00165781	1.88892	FZD4	0.00120352	2.98926	ULK1	0.00183049	2.06164	UTS2	0.000272552	2.91892
645	TG	0.00167618	2.8937	ABL1	0.00120571	2.64112	AC007032.1	0.00183664	1.85918	CLPB	0.000275521	2.763
646	AC106739.1	0.00167779	2.88918	PARP1	0.00121539	3.00395	MGC12916	0.00189219	2.08337	AP003774.1	0.000276599	5.47557
647	DGKD	0.00168173	1.55145	HSPG2	0.00122471	3.71054	CEP135	0.00190082	1.88122	ATP5ME	0.000280617	1.52358
648	LOXHD1	0.00170957	3.77293	DOCK9	0.00129048	3.52481	DOK2	0.00191211	1.84996	NUP93	0.000281816	2.58269
649	NEIL1	0.00177991	2.32912	LRP5	0.0012999	3.45949	ZNF136	0.00191524	2.26172	WDR41	0.000284846	2.25702
650	IER3-AS1	0.00182655	1.6954	LANCL1	0.001306	3.03586	EIF4EBP2	0.00192517	1.63985	AC025539.1	0.000284957	3.94662
651	NBPF9	0.00187023	1.81223	LIAS	0.00130881	2.86811	LINC02158	0.00195103	2.82943	USE1	0.000287021	2.02256
652	HP	0.00188056	3.28849	FN1	0.00131493	2.07404	CRIP1	0.00199655	5.57574	TBP	0.000288776	2.88196
653	AC245014.3	0.0018964	1.85331	TAL1	0.00133973	4.61587	MPV17L2	0.00200552	2.28659	FKBP15	0.000289209	1.78253
654	TNFAIP8	0.00190006	1.88475	BCL7A	0.00134438	2.80431	DBF4	0.00204184	1.6687	CRYBB1	0.000290115	4.51276
655	SMAD3	0.00202786	1.60311	ZBTB20	0.00134447	3.40975	DUSP5	0.00204877	1.52476	CEP104	0.000291046	1.85771
656	NOTCH2	0.00203093	1.52525	SLC35E1	0.00135173	2.1635	LRRC8B	0.00207458	2.19204	LOR	0.000294831	3.02385
657	MARVELD1	0.0020388	2.0537	PAK4	0.00135413	4.22479	NAPG	0.00209354	1.74567	CCL18	0.000295102	5.46745
658	ARMH1	0.00207195	2.71957	LINC01584	0.00136725	4.19228	AL139246.3	0.00214022	2.3672	GNG7	0.000295786	2.21479
659	SEMA4B	0.00211606	1.97274	SIN3A	0.00136871	2.62345	MIR762HG	0.00214587	3.23848	FP565260.1	0.000296808	3.86488
660	NRM	0.00211859	2.11376	CYTH2	0.00137755	2.29607	AC009652.2	0.00215661	2.45533	DHRS1	0.000300739	2.30946
661	HAS1	0.00213923	3.96481	SAXO2	0.00138176	3.08082	KNDC1	0.00215776	2.77131	ABCC10	0.000302166	4.20187
662	AC083855.2	0.00215159	2.48661	ETFRF1	0.00138355	5.08923	RGS21	0.00216601	2.0058	CCDC14	0.000302524	2.1141
663	CATSPER1	0.00217163	3.15333	KIF23	0.00138725	6.76657	CHRNB4	0.00217388	2.02085	ATXN2	0.000306466	1.79016
664	KIF13A	0.00221955	1.90515	ADAM33	0.00138932	2.83114	AC025165.2	0.00217401	3.24618	POMGNT1	0.000308615	2.90403
665	AL138720.1	0.0022576	2.17945	ENDOD1	0.00139082	2.39364	AC027701.1	0.00217987	1.79585	FN1	0.000310496	3.00651
666	ACOX2	0.00235222	4.32789	REXO2	0.00139336	2.54927	LINC01624	0.00218078	4.48168	PRPF4B	0.000310751	1.59899
667	HLX	0.0024034	2.75144	NBL1	0.00141253	2.41481	AC124947.1	0.00218321	2.00772	AP001505.1	0.000312377	3.26497
668	INPP5A	0.00246316	1.57047	ACACB	0.00141274	3.50788	CCRL2	0.00218468	1.58257	POLR3H	0.000318071	2.39983
669	AC068870.2	0.0024924	2.75582	AKTIP	0.00141468	4.32112	AC106795.2	0.00219723	1.81875	ZMIZ2	0.000323331	1.74711
670	LINC-PINT	0.00249761	1.68388	AC022509.2	0.00141863	3.4071	ATG16L2	0.00221294	1.65595	SLC35C1	0.000327122	3.39312
671	LINC01812	0.00250918	2.48401	GLYATL2	0.00142071	3.98986	VCPIP1	0.00223281	2.03096	BEX4	0.000327997	2.18066
672	TRARG1	0.00252827	1.94852	SOX7	0.00142724	5.48637	DYNC1LI1	0.00223389	1.56599	KIAA2013	0.000329617	2.0325
673	FRMPD1	0.00253384	2.18211	CHRM2	0.00142868	3.49506	AP001970.1	0.00225059	2.13618	DLEU7-AS1	0.000330396	3.98563
674	MOAP1	0.00254384	1.73221	CTTNBP2NL	0.00143094	2.72304	AC116366.1	0.00226265	3.21239	C16orf89	0.000331527	6.22532
675	NKX1-1	0.00258405	2.64829	TNFRSF11B	0.00143269	6.12204	ZNF791	0.00230177	1.62833	AL136295.2	0.000333627	6.74229
676	TNNI1	0.0025922	2.09174	RGS16	0.00143561	2.6519	G3BP2	0.00232341	1.69299	PLOD3	0.000335243	1.60407
677	SLC24A4	0.00261292	1.55497	RGS6	0.00145812	5.53645	HOXA11-AS	0.00232677	3.68756	MANEA	0.000341054	2.20818
678	ARHGDIG	0.0026344	2.04029	UBAP2	0.00146231	2.1813	ANKLE1	0.00239994	4.30522	COPRS	0.000341115	1.89515
679	GFI1	0.00265659	2.39378	SPOCK3	0.0014654	3.86805	AP001330.5	0.00240118	4.25343	CBX5	0.000341203	2.20845
680	SLC35F1	0.00266027	1.51384	TCIM	0.00146568	4.95432	PIH1D2	0.00240313	2.74746	SGSM2	0.000343541	1.56751
681	AP3S1	0.00266566	1.63214	NCAM2	0.00148575	4.4376	C6orf106	0.00242227	1.58746	AC245041.2	0.000344324	3.82699
682	EZR-AS1	0.00268094	2.65267	RAPGEF5	0.00149541	3.14596	MAP4K2	0.00246903	2.83933	FBXO4	0.000346013	2.7258
683	COL17A1	0.00268432	2.12352	ABI2	0.0014967	2.51027	TAGAP	0.00249513	1.55861	TFB2M	0.000353302	2.76055
684	PPP1R3B	0.00268609	1.74498	MMAB	0.00150598	4.23537	TRMT10C	0.00251541	1.72039	FAR1	0.00035418	1.69581
685	CUL1	0.00269176	1.8094	PRKCH	0.00152209	3.34186	TCTA	0.0025176	2.07532	POLI	0.0003542	2.84211
686	TNNT1	0.00269261	3.06236	LAMB1	0.00152672	3.06369	SRI	0.00252662	1.63487	PTGR2	0.000354616	3.80927
687	CCDC93	0.00271388	1.53576	GZMH	0.00154342	4.08293	PHGR1	0.0025639	2.97681	HDHD2	0.000362051	2.22376
688	CHODL-AS1	0.00272276	2.46406	MAP3K6	0.00156771	3.09596	PCDH12	0.00258685	4.08765	CYB561A3	0.000367493	1.77555
689	TMEM189	0.00275845	1.61632	PAK5	0.00156778	3.94835	ZNF106	0.0026526	1.54475	NEK3	0.000367613	2.13505
690	AL590068.3	0.00279647	3.54462	ASB9	0.00156946	3.38855	FBXO41	0.0026919	2.41931	P2RY12	0.000374663	2.20042
691	AC078923.1	0.0027999	1.95398	HTRA1	0.00157068	1.96915	PLEKHA2	0.00269475	1.7841	LY96	0.000381253	1.55757
692	AL158212.2	0.00284156	2.95951	TLN2	0.00157417	5.57927	MUM1	0.00269946	1.98387	STMN1	0.000386521	2.69894
693	FCER2	0.00290842	3.33763	BEX3	0.00157451	2.26021	PPM1L	0.00281375	2.57	SLC7A8	0.00038692	3.60559
694	S100P	0.00297489	1.86186	TDRP	0.0015828	2.91959	MRPS6	0.00281686	1.75154	NUDT9	0.000387823	2.37177
695	TBK1	0.00299955	1.76205	IL1RL1	0.00158895	7.79676	NPHP4	0.00282659	2.36537	SLC29A1	0.000388135	2.00277
696	ZNF319	0.00301229	3.21924	AC008467.1	0.00159186	3.47217	PNMA1	0.00282723	2.34592	CCDC112	0.000392771	1.82506
697	DNAAF1	0.00302883	1.63245	AL137025.1	0.00159384	3.38054	CCDC115	0.00285246	1.8009	DDOST	0.000393869	1.65799
698	EPSTI1	0.00303914	1.9421	ZHX3	0.00161277	5.31191	MESP2	0.00290295	3.69051	SLC5A3	0.000395486	2.44221
699	GALNT2	0.00306972	1.59377	FSHR	0.00161947	3.27188	LINC02428	0.00293134	2.2459	NFKBIE	0.000401867	1.84213
700	MAPK14	0.00311759	1.7733	MNAT1	0.00164502	3.69678	INPP5K	0.00293696	1.91267	UNC5B	0.000402192	2.32039
701	BLMH	0.00312789	1.72878	SEL1L3	0.0016528	3.03625	ZBTB4	0.00294228	1.74609	FBXW8	0.000403046	3.14002
702	SNTB1	0.00324053	2.07852	ZNF236	0.00165295	3.2215	TNFRSF8	0.002987	2.55766	AL133371.2	0.000405875	3.84993
703	AL109615.3	0.00336703	2.42021	UTP20	0.00166895	5.03666	SIAH2	0.00300969	1.7385	TCEAL9	0.000410992	1.66584
704	ABCC6	0.00348131	4.31767	AC091180.5	0.00169069	3.76879	OSER1	0.00301091	1.72597	MTFMT	0.000413306	2.92573
705	NAF1	0.00351952	1.79832	LLGL2	0.00170567	2.54153	C1orf174	0.00302562	1.96515	FAM219B	0.000415909	1.75787
706	MSRB1	0.00353692	2.93652	GPM6A	0.001721	2.44884	SLC16A7	0.00306438	1.70962	GRN	0.000418973	1.88305
707	CRLF2	0.00353821	2.10385	ZNF83	0.00172354	2.05065	VPS4B	0.00314078	1.63735	TNFAIP8L3	0.000421705	2.64881
708	SIGLEC5	0.00365749	1.80337	DPYSL2	0.00172523	1.78648	LYAR	0.00314085	1.65531	APH1A	0.000423428	1.53236
709	AC099778.1	0.00378493	3.49699	FKBP14	0.001768	3.02016	BAZ2A	0.00316191	1.67456	NECAP2	0.000426463	1.64847
710	PSTK	0.00383511	1.95129	MYH11	0.00176846	8.44592	RFK	0.00318508	2.39336	AP3D1	0.000429533	1.63091
711	ACTN1-AS1	0.00388827	3.03527	ARHGEF9	0.00178535	2.66992	HSPB1	0.00321973	1.94765	CASC4	0.000433111	1.74002
712	PANX2	0.00391509	3.19819	EPB41L4A	0.00178791	5.7867	SZRD1	0.0032503	1.56148	RAB7B	0.000446069	2.90219
713	AC004846.2	0.00398779	2.70765	ANKRD18A	0.00181478	3.82303	LRRC37A	0.00339516	2.06675	SEPSECS	0.000446285	2.72495
714	MFSD13A	0.00403676	2.86199	SBSPON	0.00181501	4.84662	RIN2	0.00339663	1.87705	HPGDS	0.000446755	2.21879
715	AC012574.1	0.00404349	2.0329	CDC42EP1	0.00182081	4.06239	NSMF	0.00340775	2.42077	SPIRE1	0.0004531	2.04462
716	CACNA2D4	0.00409118	1.71575	BACE2	0.00183832	3.71369	EXOC8	0.00343136	2.0324	IGHA1	0.000455143	5.17496
717	CCR2	0.00418404	1.78852	ADCY6	0.00185055	3.23585	NTMT1	0.00346773	1.94515	TRPM2	0.000456586	2.43697
718	HS6ST1	0.00422284	1.85054	HMGN5	0.00185081	4.72969	DMWD	0.00347299	1.93629	SEH1L	0.000459584	1.61805
719	WNT9A	0.00427243	2.69034	STC1	0.00186434	5.45006	CYB5A	0.00348812	1.73432	TBC1D9B	0.00046045	1.74913
720	NTNG2	0.00435033	2.55658	AP000866.2	0.00187342	2.68779	AC005324.3	0.00350344	2.59038	ABCB8	0.000463846	2.19702
721	PBX4	0.00435276	1.90402	DNAL1	0.00187769	3.97208	PRDM9	0.00357785	2.5076	SEMA4C	0.000468219	2.52376
722	PLCXD3	0.00444363	2.1699	NASP	0.0018786	2.04224	LRMP	0.0035793	1.75836	SHISAL2A	0.000469915	2.59372
723	MAPT	0.00445669	1.95413	HIBADH	0.00188013	2.25792	UNQ6494	0.00361956	2.08342	PINX1	0.000473492	2.19337
724	PAN3-AS1	0.00448704	4.12839	RBFOX2	0.00188048	2.2722	FFAR1	0.00362655	3.59677	MCOLN2	0.000476288	2.8488
725	C5orf58	0.00455163	3.31732	GOLGA8A	0.00188924	3.18734	FUT4	0.00366292	2.14023	EMB	0.000478105	1.86473
726	AOC2	0.00464281	2.11265	SERPINI1	0.00188936	4.78213	ALDOA	0.00366346	3.01797	ARFIP1	0.000478531	2.14839
727	PXK	0.00464877	1.62668	MYOM2	0.00189026	3.98007	MFN2	0.00366392	1.86603	FAM50A	0.000483268	1.63439
728	TRIM45	0.00466296	2.63376	ACY3	0.00189743	4.99679	PRPF38B	0.00369036	1.5092	EXOSC7	0.000490475	2.01589
729	AL049651.1	0.00471308	2.1029	BEX2	0.00190272	4.17881	AC242988.2	0.00369701	3.14793	MFHAS1	0.000496084	2.49212
730	ZC3H3	0.00474318	1.80373	HOXB3	0.00190491	3.69598	FCGR3B	0.00372418	2.36779	NPM3	0.000496591	3.70539
731	ERICD	0.00488771	3.28068	MAP1A	0.0019103	5.45536	SGTB	0.00376236	2.45501	PLEK2	0.000497327	3.88884
732	CLEC12B	0.00491874	1.97534	ITGA9	0.00191648	4.14542	P2RY10	0.003831	2.46409	MPI	0.000497867	2.27128
733	AC138512.1	0.0049576	2.80131	TTC23	0.00192521	4.37708	MTRF1L	0.00385127	1.71307	TMEM121B	0.000498939	7.5341
734	IDO2	0.00495814	2.38733	HEYL	0.00192539	3.74532	TSPYL2	0.00387046	1.6455	NDUFV1	0.000499015	1.59453
735	ARHGEF40	0.00504929	1.5598	TENT5C	0.0019367	2.30107	VTI1B	0.0038728	1.90924	TIMM21	0.000502104	2.26466
736	DCTN4	0.00522736	1.50823	LCMT2	0.00194181	4.53314	DAPK1	0.00401325	1.56073	TESK1	0.000502874	1.57073
737	GALNS	0.00524742	2.53794	GNA14	0.00195156	9.33023	BLOC1S4	0.00402845	2.09124	MESD	0.000505773	1.56731
738	TOP1MT	0.00529853	1.55668	VWA3A	0.00196156	3.41523	AC090517.4	0.00417227	2.40679	TNFRSF9	0.000511266	3.06646
739	STEAP4	0.00542785	3.27426	RAB6A	0.00196318	1.87228	DAGLA	0.00418762	2.28925	KIAA1191	0.000514832	1.82235
740	LHFPL2	0.0054853	1.69601	TNFAIP1	0.00196765	3.00195	MAN1B1	0.00419584	3.49046	EIF2B4	0.000514888	2.09279
741	AC025434.1	0.00568961	2.04251	RCN2	0.00196786	2.09591	AMPD2	0.00419715	1.54593	ZNF562	0.00051604	2.22235
742	CNIH1	0.00582474	1.71112	ZNRF3	0.00197906	3.34019	AC011899.3	0.00423063	4.78889	WASHC1	0.000517458	1.99385
743	AC093668.1	0.00583325	1.8429	FAM167B	0.00198718	3.45119	STXBP3	0.00428719	1.62125	RAB20	0.000518063	1.60213
744	TRPS1	0.0058928	1.58327	JAG2	0.00198752	5.72175	NRBF2	0.00433809	1.73976	P2RX4	0.000518939	1.62036
745	FAM200B	0.00594375	1.72118	CAMK2G	0.0019905	2.396	ZFAND2A	0.00437492	2.19564	CLN8	0.000521441	1.80779
746	RAB3D	0.00601642	1.64011	TNRC6C	0.0020033	3.27969	ZBTB18	0.00438839	1.95006	AL136987.1	0.000527235	4.25417
747	LINC01537	0.00613672	3.94741	COBLL1	0.00201165	3.91421	S100Z	0.00445461	2.12713	C12orf65	0.000533375	4.39248
748	NSFL1C	0.00617063	1.63125	SMAGP	0.00201339	2.88438	ICAM4	0.00448745	2.14251	HEATR6	0.00053503	1.95043
749	ELOVL7	0.00622504	2.66342	INTS7	0.00202553	2.4668	ZNF440	0.00452101	4.17622	PQLC2	0.000543003	3.63815
750	ANKRD28	0.00623311	1.52486	DARS	0.00202694	1.88214	TMEM189	0.00452753	1.74309	HNRNPUL2	0.000547708	1.62662
751	CRLS1	0.00631013	1.75472	CTSF	0.00204161	2.68978	LARP1	0.00462253	1.6355	CCDC170	0.000550454	2.57496
752	TBC1D2	0.00636302	1.77507	AKR1C3	0.00204321	2.50124	NR1D2	0.00470295	1.52292	TMEM107	0.000551716	1.66306
753	FAM157C	0.0063792	2.16248	DUBR	0.00205205	3.67874	HAUS8	0.0047884	2.51007	COLCA1	0.000555381	4.42024
754	PJA1	0.00638574	2.59053	ARID2	0.00206268	2.50961	CKS1B	0.00480297	1.80275	FBXO22	0.000556371	2.59561
755	ITGAV	0.00640888	2.16293	PKIB	0.00206978	2.367	NXT1	0.00490201	1.85362	CATSPER2	0.000559149	2.36075
756	ARSD	0.00642164	1.78843	KIAA1671	0.00207235	6.22445	MC1R	0.00494626	5.00673	REV1	0.00056292	1.52691
757	TMEM44-AS1	0.00650707	2.74496	MRPS27	0.00210184	3.43026	C20orf27	0.00501983	1.65496	COL8A2	0.000564806	2.53672
758	AC002091.2	0.00651115	2.17155	IPO11	0.0021298	2.34264	DNAAF1	0.00518096	1.62472	C1orf216	0.000568162	2.43348
759	PHLDA2	0.00669182	1.60319	TMEM150C	0.00214501	3.41562	TOR4A	0.00529163	2.24776	AC092171.4	0.000577862	3.73963
760	H2AFJ	0.00672957	1.93466	NOV	0.00215039	4.09379	ZNF92	0.00535398	1.67125	KCTD13	0.000584173	2.60097
761	C17orf107	0.00676226	2.15576	NCOA7	0.00215105	2.66184	NEFH	0.00540933	3.51849	PARVG	0.000607274	1.77726
762	ASGR1	0.00678776	2.80428	LINC01239	0.00217316	3.55508	PFKFB4	0.00554325	1.89847	GTF2H3	0.000616145	2.05254
763	SERPINE1	0.00698643	2.2286	TAF1	0.00217541	2.21827	FGFR3	0.00566676	2.4553	SIGLEC11	0.000617347	3.91961
764	DIAPH2-AS1	0.0069925	2.0644	MBD5	0.00217622	2.84627	AC136475.1	0.00571825	2.86279	DPY30	0.000618491	1.88673
765	ADAMTSL4	0.00703152	1.50704	SYTL2	0.00220769	2.67779	NUAK2	0.00593223	2.42347	STX2	0.000619613	2.01704
766	AC027644.4	0.0070814	2.31539	GNG12-AS1	0.00222969	4.81987	SHISA5	0.00602255	1.58984	ZFP36L2	0.000621425	1.51925
767	SRC	0.00727137	1.6171	WDR36	0.00230057	2.37305	DNMBP	0.00604141	1.62575	TARBP1	0.000622745	2.4659
768	FGFRL1	0.00727704	1.66368	ZNF483	0.00230691	7.09975	MTMR11	0.00604872	1.54745	LDB1	0.000624558	1.62949
769	AC020703.1	0.00729396	2.75119	NMD3	0.00231569	2.05188	FAM120A	0.00610552	1.51298	RING1	0.000630054	1.55549
770	FMO5	0.00736298	1.8789	AL365232.1	0.00231694	4.06215	ADD2	0.00627298	2.18242	MCM5	0.000631793	2.45931
771	FOXK2	0.00750527	1.92919	EPHA3	0.00232982	3.57616	FAM89B	0.00632556	1.92392	TIA1	0.000646745	1.58659
772	EVA1B	0.00758784	3.34061	SLC4A10	0.00233574	3.89038	PARD6G-AS1	0.00635003	2.9825	GOPC	0.000651391	2.97485
773	CUTC	0.0076244	1.92981	PCGF2	0.00234888	3.25203	CD244	0.00636157	2.22216	CEP78	0.000660532	2.5454
774	IL1RL2	0.00765733	2.07258	AL445250.1	0.00235636	3.48392	RNF103	0.00643871	1.81198	NHSL1	0.000661688	3.65342
775	GGT1	0.00771328	2.55919	PAM	0.00237939	2.38956	CCZ1	0.00648519	2.33042	GPC4	0.000662202	4.38962
776	ITGB1-DT	0.00774666	2.6725	AC068888.1	0.00237949	3.4487	DBET	0.00662175	1.5706	TWNK	0.000664073	3.41839
777	DDIAS	0.00782366	2.42144	TBC1D16	0.00238226	2.11424	VIPR1	0.00666656	1.77986	TMEM19	0.000668978	2.16242
778	AC097658.2	0.00784325	2.16616	DNAJC18	0.00240132	3.95062	C9orf66	0.00672453	3.48938	CYB561D2	0.000668997	2.43261
779	RFX3-AS1	0.0079618	2.11615	KATNBL1	0.00242342	1.77647	NFAM1	0.00680029	1.78493	RETSAT	0.000670893	1.8653
780	AC024909.1	0.00816767	2.78983	MTMR2	0.00242344	3.48479	CDIP1	0.00680542	1.74572	TRIM47	0.000674871	2.69703
781	FAR2	0.0082784	1.9079	OBSL1	0.00242888	3.47048	IFT57	0.00688322	1.86624	CTSL	0.000677597	1.67761
782	RBKS	0.00835402	2.19	CSRP2	0.00245672	2.98036	STAT5A	0.00696686	1.71324	TBL1XR1	0.000679975	1.57242
783	PANX1	0.00848397	1.88008	LDAH	0.00246198	5.25316	FAM32A	0.00697351	2.26788	PCED1B	0.000680126	2.12084
784	LEMD3	0.00863108	1.52539	SCARA3	0.00248173	3.07962	ATP11A	0.00710907	1.53972	GGA1	0.000681859	1.66614
785	MAFA	0.00866932	2.22476	ADAMTS1	0.00252328	7.67579	ADNP2	0.00710988	1.65493	ATP6V0A1	0.00068284	1.93406
786	SH2D6	0.00872262	2.13139	AL033530.1	0.00252491	3.58156	BLOC1S1	0.00744895	1.86759	AL161935.3	0.000689226	5.57194
787	AC002464.1	0.00874698	1.75084	CDK2	0.00252746	2.18807	GNB2	0.00746783	1.50934	HAAO	0.000690209	2.43234
788	LPGAT1	0.00876694	1.58688	FDPS	0.00253038	2.52335	RETREG3	0.00750065	2.19304	RABGGTA	0.000710122	2.99788
789	AL049634.2	0.00881889	2.02427	FAM25G	0.00254364	5.17592	CDK9	0.00752733	1.7144	DPF2	0.000711784	1.93536
790	AC110275.1	0.00892694	1.8693	VPS13A	0.00255437	2.37061	AATBC	0.00767223	2.31276	TMED9	0.000712133	1.56952
791	BANF2	0.00892809	1.76149	LMBRD2	0.00256086	2.38807	GMPR2	0.00771653	1.91158	SLC9A7	0.000720018	2.25182
792	TMEM26-AS1	0.00892885	1.72339	SNTB2	0.00256742	3.01442	CCM2	0.0077831	2.16168	RUBCNL	0.00073059	2.56319
793	MAB21L4	0.00894131	1.86136	CGN	0.0025712	4.01896	SCART1	0.00778327	4.42809	ATP6V0E2	0.000730897	2.67359
794	AC008649.1	0.00894644	1.63749	DNM3	0.002574	2.84428	NECAP2	0.00780375	1.72641	ANAPC11	0.000733673	1.64674
795	AP003680.1	0.00894668	1.84829	FBLIM1	0.00258415	4.84786	NBPF14	0.00782916	1.54379	ITFG2-AS1	0.000738728	3.34512
796	GABRA5	0.00895599	1.69056	GNAL	0.00259538	4.52395	RRM1	0.00785144	1.6468	SERPING1	0.000740441	1.51597
797	AL354766.2	0.00895814	1.58158	C6orf141	0.00261421	3.20738	ZNF764	0.00790045	3.81642	STON2	0.000749053	3.17378
798	AC010646.1	0.00897048	1.81475	CACHD1	0.00261952	4.07731	TOP3A	0.00800501	2.18903	GPS1	0.000750358	1.87274
799	SPINK1	0.00897434	2.5154	EHBP1	0.00262835	3.77312	CACNA1E	0.00807394	2.73659	PLCB2	0.000753358	1.72511
800	KREMEN1	0.00899325	2.19307	GPRC5B	0.00263236	3.66926	ZPR1	0.00812697	1.94092	SHLD2	0.000759864	1.75094
801	LIX1	0.00899599	4.66845	SGCD	0.00264432	4.72601	ATG2A	0.00814981	1.84179	DIP2A	0.000765105	1.90371
802	AP001189.4	0.00901908	1.81504	ZNF275	0.00265052	2.63473	LTA	0.00836709	2.49145	LMAN1	0.000766661	1.54959
803	USP9Y	0.00901931	2.30026	H2AFX	0.00265775	2.11057	ZNF367	0.00838064	2.3797	C17orf58	0.000770388	2.25117
804	TPSAB1	0.00902634	3.18802	CADM2	0.0027177	3.13243	AL355512.1	0.00846459	2.41936	CCR6	0.00077812	4.32209
805	AC015912.1	0.00904203	1.74821	CD99L2	0.00273633	2.07709	CASP10	0.00853099	1.80476	ADGRG6	0.000790114	2.83284
806	PCDHA4	0.00904552	1.71245	AP3M2	0.00274072	4.89443	SSX2IP	0.00865367	2.35969	AP1B1	0.000793808	1.54636
807	PSMA6	0.0090494	1.54024	SGCE	0.00276313	3.53462	AC136475.5	0.00875132	3.09082	BRPF1	0.000797255	2.34283
808	EMILIN3	0.0090563	1.73144	AL122019.1	0.00278791	3.96063	TRAF4	0.00903806	1.64784	UTP6	0.000800666	1.92116
809	AL031590.1	0.00905669	3.05005	PRDM5	0.00280241	3.57658	CAMKK2	0.00906624	1.73309	QPRT	0.000821783	2.17309
810	TNIP3	0.00906577	1.93529	PRRX1	0.00281991	4.22662	SLC18A1	0.00907619	1.88982	PLEKHO1	0.000824441	1.70831
811	AC100802.1	0.00906682	2.05972	AOC3	0.00282178	7.08219	AC008878.3	0.00923552	2.89838	DNAJC9	0.000830266	1.737
812	NODAL	0.00907044	1.74297	ASAP2	0.00285293	2.40914	RNPEPL1	0.00927348	2.25024	MRPL57	0.000830991	1.58555
813	AC008067.1	0.00907198	1.89965	WDR76	0.00286741	3.64686	CCSAP	0.00933709	1.78617	C16orf71	0.000847235	4.21061
814	CNIH2	0.00908762	2.19172	ERG28	0.00287617	2.22084	HCAR3	0.0093654	2.32714	TSPAN15	0.000856243	4.02919
815	TCP10L2	0.00909091	1.9736	TCERG1	0.00289517	1.58631	NECAB3	0.00941224	3.12433	C6orf203	0.000862771	3.28436
816	AF127577.2	0.00909114	1.8806	JAG1	0.00290893	2.51323	ATG3	0.0095921	1.56163	SLC2A8	0.000866423	2.52934
817	AP003469.2	0.00911208	3.10971	UST	0.00293657	4.64459	CCDC186	0.00959795	1.68503	CAND1	0.00087613	1.77109
818	AC245297.2	0.00913045	2.46575	YDJC	0.00294782	2.58032	FRMD8	0.00961143	1.5509	TNRC18	0.00089489	1.74907
819	AC022733.1	0.00913997	2.57669	CSGALNACT1	0.00295999	3.00481	LINC01732	0.00973418	3.90932	TXNDC17	0.000895554	1.7956
820	LINC01271	0.00916419	2.14619	TCEAL8	0.00296061	1.64372	SP140	0.00975838	1.77775	AC004817.3	0.000897623	4.95427
821	IL11	0.00919051	1.84914	COL14A1	0.00300081	2.81264	C16orf91	0.00978447	1.77564	RACGAP1	0.000898999	4.00071
822	FAM186B	0.0092053	2.87817	NRXN1	0.00300549	2.89971	PSMB9	0.0102251	2.07343	TFEB	0.000899943	2.27558
823	MLIP-AS1	0.00924275	1.80078	LINC01951	0.00303179	5.63213	CSTF2T	0.0103894	2.71969	DCAKD	0.000905849	2.36793
824	APELA	0.00924294	1.71511	COL4A4	0.00304815	3.86806	AL391069.2	0.0104075	3.60376	GPR137B	0.000906117	1.59769
825	AP005137.2	0.00926167	2.71795	INPP4B	0.00304869	1.9257	ARHGAP27	0.0104622	1.56818	RHBDF2	0.000912156	1.60608
826	AL450423.1	0.00926831	2.4803	EGLN3	0.00305252	3.4428	MXI1	0.0105247	1.5509	SRGAP1	0.000921985	1.9231
827	AL450442.1	0.0092733	1.74495	SUCLG2-AS1	0.00306472	3.32181	DNASE1L1	0.0105379	1.70961	LINC00284	0.000927535	2.65348
828	NAT8L	0.00932365	1.87492	ITGA1	0.00308165	2.41594	HAGH	0.0105488	1.98413	ARHGAP9	0.000934087	1.95464
829	NOXRED1	0.00934169	2.56606	MLLT3	0.00308256	2.49241	ELF1	0.010609	1.51343	NUPR1	0.000934726	4.36812
830	AL357033.1	0.00935171	2.30442	COL21A1	0.00311004	2.07832	ARFGEF2	0.0106125	1.81002	PEAK1	0.000955253	2.15204
831	MYCBPAP	0.00937065	2.90658	PACRG	0.00312711	2.15169	AC013402.3	0.0106794	2.36851	RYR1	0.000955258	3.30672
832	PMP22	0.00937134	1.802	FHL5	0.00314996	4.99897	ZBTB11	0.0107316	1.67661	RASAL2	0.000960575	1.93271
833	BORCS8-MEF2B	0.00937318	3.58806	SCHIP1	0.00315456	3.78466	LINC01003	0.0107676	1.5682	ARMC10	0.000966445	1.50732
834	AC079362.1	0.00937939	2.04811	STRA6	0.0031584	3.27509	C3orf14	0.0107785	3.23478	PFDN6	0.000979097	2.36204
835	ZNRF2	0.0093875	1.61426	APOD	0.00315888	11.245	ZNF765	0.010871	2.09054	SCAF1	0.000991008	1.69929
836	DNM1P35	0.00939595	2.22991	AP000787.1	0.00318525	4.08777	PDCD4	0.0112031	1.50582	FAN1	0.000995207	3.53026
837	CSF2	0.00942113	2.47799	ARHGEF25	0.00319838	3.23273	DENND6A	0.011217	1.65748	MREG	0.0010026	1.98833
838	AC011195.2	0.00942271	2.65511	TPD52	0.00320494	2.57648	BCLAF3	0.0113117	2.89594	SNAI3	0.00100788	4.19949
839	AL121672.2	0.0094617	2.34008	IQCJ-SCHIP1	0.0032318	4.6037	KLHL28	0.0113519	1.83301	FUNDC1	0.00101424	4.08133
840	SMOX	0.00957566	1.71907	ABLIM3	0.00323414	5.10578	ARNTL	0.0114594	1.8911	TMEM37	0.00101602	3.93783
841	PAH	0.00958326	1.95883	HCFC2	0.0032373	2.74385	CGRRF1	0.0116672	3.19155	DCK	0.00101651	1.72002
842	AC004921.1	0.00958726	2.53163	DOK6	0.00328822	3.07254	EIF4E2	0.0118137	1.51031	APBB3	0.00102523	2.08263
843	FOXB2	0.00963687	2.3759	ZDHHC23	0.00330002	3.6112	LINC01772	0.0119163	2.94406	TNS3	0.00102945	2.02318
844	ADORA2A-AS1	0.00963949	2.44164	KLHL23	0.00332252	4.0121	SLC51B	0.0119446	4.08706	ATG10	0.00102975	2.21021
845	AL358472.4	0.00964227	2.78479	NDFIP2	0.00333023	2.49161	NEDD1	0.0119593	2.09195	PPP2CB	0.00102994	1.70544
846	RSPH6A	0.00967527	2.84448	SH3RF3	0.00336989	3.29931	COQ2	0.0120373	1.52298	SLC25A35	0.001033	3.02551
847	AL513329.1	0.0096784	2.70897	MTRNR2L12	0.0033707	1.75431	SLC5A10	0.0121209	2.6695	FTSJ3	0.0010394	2.46891
848	AC110079.2	0.00969691	2.9981	TMEM263	0.00339943	2.2721	LPIN2	0.0121475	1.64085	STARD3	0.0010442	1.57146
849	PLA2G7	0.00976869	1.61406	ZNF462	0.00340349	2.93	AC010280.2	0.0122184	4.2145	GGH	0.00104568	3.38567
850	CITED2	0.00980082	1.87375	RND1	0.00340678	3.74314	AC005224.3	0.0122505	3.32763	IFNLR1	0.00104705	4.38863
851	LINC01262	0.00985871	2.57356	CDH24	0.00342185	4.23081	AC007846.2	0.0123432	1.83445	HNMT	0.0010535	1.78819
852	AC016598.1	0.00988969	2.61005	VASH2	0.0034387	7.73745	AC104078.1	0.0123434	1.72102	PRKAB1	0.00105501	2.11106
853	AC084082.1	0.0100125	2.26552	GIPC2	0.00346196	3.23012	AL356476.1	0.0123442	1.59026	C19orf66	0.0010627	1.50359
854	POMGNT2	0.0100426	4.35358	YAP1	0.00346644	3.67313	C10orf142	0.0123444	2.03051	LTV1	0.00108646	3.13621
855	LINC01490	0.0101477	1.82527	INSYN2	0.00348375	3.50512	NKX6-1	0.0123448	2.0265	C6orf48	0.00109063	1.50874
856	DRAM1	0.0102044	1.52949	IRS1	0.00349848	3.53751	AL359979.1	0.0123458	1.93091	AC023137.1	0.0010916	11.3264
857	AP000282.1	0.0102121	1.64419	KALRN	0.00350936	4.1924	AC021086.1	0.0123462	1.69278	TNFSF18	0.00110134	10.1472
858	AL365203.2	0.0102163	2.20301	C3orf70	0.00354123	4.17233	AL135923.1	0.0123464	1.59922	ZMPSTE24	0.00112178	1.9761
859	C5	0.0103525	2.81239	PRICKLE1	0.00354661	4.86113	FAM53A	0.0123482	2.5867	PLEKHG5	0.00112262	4.62873
860	FAM89A	0.0105735	1.89628	EIF2B2	0.00355195	2.3543	SERPINA4	0.0123509	1.76948	MRPL34	0.00112815	2.30015
861	FICD	0.0106686	2.59404	UHRF2	0.00355419	1.65628	SCTR	0.0123522	1.88824	RABGGTB	0.00112866	1.77124
862	AC025682.1	0.0108707	2.16514	FLG-AS1	0.00357521	3.64814	AC109597.2	0.0123523	1.73435	HOMER3	0.00113148	2.89119
863	TMC3-AS1	0.0110764	1.67227	UACA	0.00359463	2.99414	AC114752.2	0.0123531	1.65982	SYT11	0.00113628	3.1857
864	AC083837.1	0.0114326	1.61565	ARGLU1	0.0035947	1.53204	LINC01919	0.0123563	1.74394	PRIM1	0.0011508	3.83591
865	AC079313.2	0.0115396	2.15132	AC010320.4	0.00360346	3.77558	AL583722.2	0.0123563	3.04381	ATAD5	0.00115658	2.6016
866	PRLR	0.0116026	1.75226	EPHX1	0.00360474	2.00462	AC022613.1	0.0123577	1.72377	TRUB1	0.00115697	3.59744
867	AC004943.2	0.011707	1.66447	ACACA	0.00361232	2.91302	AC008280.3	0.0123626	3.09048	CHST11	0.00115783	1.63575
868	AC079210.1	0.0117127	3.21206	C1QTNF2	0.00363273	4.83494	PACRG-AS1	0.0123635	1.53451	BCAP31	0.00116679	1.50623
869	CDK14	0.011733	1.82824	MAOB	0.00367546	4.04939	RNF112	0.0123678	3.1199	TNFSF12	0.00117812	1.80864
870	PPP1R1B	0.0119057	3.02466	DDX11	0.00369092	2.34143	GCGR	0.012373	1.84311	TMEM242	0.00118194	2.24019
871	ZFP92	0.0120241	3.03302	PALLD	0.00369735	2.7285	CPB1	0.012375	1.67551	C16orf86	0.00119651	3.3549
872	FAM151B	0.0121124	2.48429	BTC	0.00371055	3.52839	AP002518.1	0.0123762	1.55983	GHDC	0.00120575	2.28351
873	LIMK2	0.0122044	1.57622	PCDH10	0.0037186	6.15151	FP236383.1	0.0123769	1.73238	RANBP3	0.00121017	1.74229
874	AL391832.3	0.0122196	3.09536	GALNT18	0.00372126	2.45078	Z98752.3	0.0123805	1.60012	RCN3	0.0012444	1.82384
875	AL121985.1	0.0122414	2.5006	CBLC	0.00373494	5.22615	TDRD1	0.0123829	1.55489	AC010422.3	0.00125921	1.54968
876	AC107032.2	0.0123759	3.28275	SEC11C	0.00375745	1.64053	LINC02092	0.012383	1.74076	METAP1D	0.0012604	2.28453
877	CHST8	0.0124161	2.16302	LINC01094	0.0037601	3.62357	NKX2-1	0.0123839	1.74221	KIAA0100	0.00127152	1.69767
878	B3GNTL1	0.0124629	1.60226	HLTF	0.00378348	2.59175	KRT84	0.0123841	1.83502	BAG4	0.00127202	2.80077
879	ZKSCAN2-DT	0.0125954	2.81337	TRDC	0.00378721	4.95261	MIR3150BHG	0.0123844	1.70854	KCNMB1	0.00127508	1.5291
880	YIPF7	0.012614	2.45071	LRRC70	0.00383583	2.77006	LINC02473	0.0123845	1.66061	ARMCX1	0.00128205	3.11449
881	AC010359.1	0.0126917	2.84891	CA6	0.00384052	2.39367	AP000345.2	0.0123855	2.17283	ALPK3	0.00129243	4.64379
882	AC100778.3	0.0127185	1.94879	C2CD4C	0.00384227	3.18737	IMPA2	0.0123918	2.05555	ICMT	0.00129349	1.78262
883	POU6F2	0.0127456	2.01421	TRIL	0.00384605	2.91498	AL513165.2	0.0123979	1.87457	ANOS1	0.00129672	5.93543
884	GPALPP1	0.0128076	1.50913	HAGLROS	0.00384632	2.95273	LINC01276	0.0123979	1.87457	RHOBTB3	0.00130878	2.50075
885	IGSF11	0.0129277	2.33462	TECTA	0.0038472	4.52691	LINC00222	0.0124014	1.67893	CD2AP	0.00131192	1.58545
886	CEMIP	0.0129548	3.28008	AC084866.1	0.0038476	2.30538	GRIK1-AS1	0.0124106	1.68816	HAUS2	0.00131614	1.75082
887	AC010980.2	0.0130035	3.55342	AL359094.1	0.00385024	2.37327	G6PC2	0.0124116	1.77606	TVP23A	0.00132281	2.5683
888	AC020909.3	0.013196	2.98255	RAB15	0.00385208	2.37698	Z95114.2	0.0124379	1.63455	DZANK1	0.00132316	2.32903
889	ST3GAL2	0.013207	1.67297	HMGB1	0.00385308	1.64943	AC004542.2	0.012439	1.80543	B4GALT7	0.00132329	3.07219
890	MGAM	0.0134542	2.1138	CTXND1	0.00385431	3.66872	AC124944.1	0.0124418	2.8691	AKT1S1	0.00134764	2.80945
891	MYC	0.0134926	1.53042	ABCC11	0.00385623	3.08859	SLC6A7	0.0124569	1.82358	KLHDC8B	0.00136587	2.75998
892	MSL2	0.0135233	1.57247	TMPRSS12	0.00385918	2.86754	ACTL6B	0.0124627	1.61629	SMARCB1	0.00136648	2.16281
893	PLD1	0.0135902	1.97791	ZFYVE21	0.00386108	2.18966	AL022313.2	0.0124635	1.79103	FSCN1	0.00137407	1.91685
894	VSTM1	0.0136176	2.30587	RND2	0.00386168	2.4425	C10orf105	0.0124768	5.17705	CD180	0.00137444	2.47705
895	MED18	0.0136556	2.39512	AC008991.1	0.00386238	2.07895	FZD1	0.012491	1.56771	AC109460.2	0.00138228	3.25656
896	LINC01411	0.0137911	1.93403	SMAD5	0.00386437	2.64454	TLX1	0.0125002	1.58156	RRBP1	0.00139545	1.55817
897	AC245140.1	0.0140699	2.84964	SMUG1-AS1	0.00387091	2.6588	AL359915.1	0.0125041	1.96567	LAT2	0.00140051	1.58496
898	SPDYA	0.0140723	2.11973	DSP	0.00387262	3.82297	AC006262.2	0.0125043	1.82753	PSENEN	0.00140716	1.59219
899	FAM234B	0.0141271	2.08354	AC021683.5	0.00387282	2.79482	LINC00322	0.0125207	3.40483	ZNF337	0.00141094	2.67856
900	SLC25A20	0.0141291	2.37381	KLF8	0.00387311	5.40543	PIP	0.0125359	1.64505	SEC14L4	0.00142384	4.09971
901	SPRR2D	0.014402	2.40397	AL137785.1	0.00387324	2.728	VTN	0.0125502	1.9426	RNF121	0.00143853	2.8414
902	MIR5689HG	0.0144925	2.23523	PLET1	0.00387612	2.44041	TRAM1L1	0.0125538	1.61408	AKIP1	0.00143873	2.17833
903	PAM16	0.014578	2.58589	MANEAL	0.00387734	3.30223	CDX1	0.0125586	1.53042	CDCA7L	0.00143881	3.0712
904	CCDC200	0.0147669	1.85822	AL356258.1	0.00388113	2.51406	LINC01833	0.0125707	1.74673	CD33	0.00145073	1.53091
905	TBC1D14	0.0147795	1.80041	HOXA-AS3	0.00388454	3.96184	ASTL	0.0125852	2.88207	ZNF528	0.00145107	2.64949
906	AP003774.3	0.0147833	1.76056	DOCK9-DT	0.00388844	3.34046	NCR3	0.0125917	1.69685	PDRG1	0.0014662	2.34571
907	C19orf71	0.0149089	1.75038	LINC01664	0.0038886	2.44585	AC093462.1	0.0126073	3.14584	ZC3H12D	0.00146715	2.50676
908	TRAF1	0.0150744	1.80206	AL133372.2	0.00388879	1.76486	AC022092.1	0.0126333	2.51421	AL078590.3	0.00147322	3.14329
909	AC034199.1	0.0151042	1.79985	CASQ2	0.0038955	3.34142	AC092637.1	0.0126436	1.66794	DACT1	0.00150132	4.16301
910	FOXF2	0.0151583	2.24639	FAM217A	0.00389658	2.70733	DHX34	0.0126506	1.84308	SLC17A5	0.00150154	2.12015
911	BTBD19	0.0151879	1.53137	AP002793.1	0.00389718	2.31346	CELA1	0.0126524	2.4109	TSPAN3	0.00151512	1.64579
912	LINC01035	0.0152259	1.94709	AC009119.2	0.0039046	3.4414	NR5A1	0.012657	1.66488	PDCD1	0.00152598	4.30793
913	SLC1A2	0.0152746	2.76897	MAOA	0.00391044	2.21227	TIGD3	0.0126641	1.67868	BNC2	0.0015358	1.71677
914	GMEB1	0.0154863	1.60295	F2RL3	0.00391327	2.34565	ISL2	0.0126671	3.29666	LYRM7	0.0015401	2.24902
915	CLEC11A	0.0157746	2.07668	OR51E1	0.00391427	2.50059	RTL8C	0.0127094	1.5258	NME1	0.0015706	1.87801
916	SHANK1	0.0158203	2.46259	AL031595.2	0.00391674	2.59671	PNMA3	0.0127285	1.70151	AC137767.1	0.00157188	3.70454
917	AL357033.3	0.0158344	2.43044	LRRC37A3	0.00392663	3.94431	OPN3	0.0127518	1.66397	CLEC2D	0.00157254	1.51937
918	GPRC5A	0.01594	1.56128	AL033384.2	0.00394226	3.36033	LUADT1	0.012771	1.72325	ILK	0.00157806	1.62145
919	SPATA3	0.0159667	2.14545	AL136537.1	0.0039432	3.17641	LINC02100	0.0127858	2.4896	CNGA4	0.00160071	5.04824
920	NHS	0.0161053	1.94468	PCNX2	0.00394734	1.99184	ILF3-DT	0.0127925	1.53248	GLRX2	0.00160136	2.99783
921	AL121992.2	0.0161295	1.69642	LINC01392	0.00395857	3.21082	POU4F1	0.0127966	2.16772	CDK19	0.00160332	1.77112
922	FCGR1A	0.0161613	1.65648	IL7	0.00396027	5.8807	AP003419.3	0.0128181	2.88921	EPOP	0.00160739	3.04717
923	LINC01588	0.0161824	1.84372	AC099511.1	0.00396301	2.83807	RAB9B	0.0128746	5.13919	AK3	0.00162449	1.5674
924	SERPINB9P1	0.0161884	1.79628	PRKCI	0.00396379	2.51053	IQCC	0.0128911	1.84689	IRF3	0.00162609	1.66119
925	SLC14A2	0.0162285	2.7732	KRT24	0.00396401	3.06924	XK	0.0129015	1.96488	MRPL19	0.00163996	2.29541
926	KCNB1	0.0162402	1.50739	AC008592.4	0.00396549	2.99762	AC244517.2	0.0129044	1.85448	TGFBR1	0.00165013	1.83259
927	ALPK2	0.0162558	2.86688	AC067750.1	0.00396585	4.30641	ALX4	0.012909	1.85365	PIGW	0.00165742	3.30498
928	ECHDC3	0.0164126	2.031	LINC00607	0.00396626	1.99117	2024-03-11	0.0129838	2.34457	PLEKHG4	0.00166328	4.37255
929	AP000944.2	0.016509	2.19501	INHBB	0.00396725	3.12704	AC092894.1	0.0130195	2.5855	CTNS	0.0016768	1.8877
930	BMP7	0.0165272	2.63845	TERF1	0.00397552	2.59596	MB	0.0130348	2.51132	NR4A2	0.00167793	2.07894
931	F8A3	0.0167284	1.77433	HTR1E	0.0039756	1.7581	AC034231.1	0.0130726	1.6397	TUBGCP5	0.00169778	2.16099
932	PRSS51	0.0167421	2.01717	MATN3	0.00397948	3.09731	PHKA1-AS1	0.0131077	1.65247	PHB	0.00171976	1.52094
933	AL136309.4	0.0170713	2.32732	HIST1H2BG	0.00398379	4.31016	AL136018.1	0.0131094	2.73931	CCDC51	0.00172902	3.41322
934	OLIG1	0.0172645	1.76226	RAB14	0.00399765	1.60494	HRASLS2	0.0132227	4.52084	KLF16	0.00174688	1.77403
935	LINC02346	0.0173215	2.07477	IPO8	0.00399894	2.15506	FOCAD-AS1	0.0132238	2.15617	AC093484.3	0.00175069	5.27505
936	CD1B	0.0174661	2.52673	GUCA1B	0.00402968	3.70261	AL162231.2	0.0132425	2.61552	THAP6	0.00175305	2.28867
937	HMCN1	0.0174773	2.96093	CASKIN2	0.00403532	2.6518	PON3	0.0132437	2.46344	VGLL3	0.00175657	4.8799
938	LINC00921	0.0175682	2.60227	DHDH	0.00404152	3.87663	PHF12	0.0132755	1.67733	HS3ST1	0.00176735	2.40755
939	BHLHE40-AS1	0.0176264	1.55134	AC023421.2	0.00407067	2.11448	ELOVL3	0.0134867	2.64613	SCRN1	0.00177436	2.23545
940	MAP3K20-AS1	0.0176679	2.35071	DIS3L	0.00408141	1.98697	EGF	0.0134962	1.80317	AMFR	0.00179111	1.86379
941	AL592429.2	0.0178749	3.52084	GATA2-AS1	0.00409264	4.12747	FAM120AOS	0.0135573	1.71073	CLECL1	0.00179112	2.36792
942	KIAA0319L	0.0179014	1.81058	CUZD1	0.00409563	4.70665	DDX28	0.0136038	3.53973	LINC01315	0.00180058	3.95571
943	GLDC	0.0179194	1.99675	PDE9A	0.00409691	3.92726	NEU1	0.0136167	1.57575	PDE4DIP	0.00180484	1.92372
944	DDX49	0.0179243	1.65009	AC112722.1	0.00410507	3.28694	LINC00459	0.0136235	2.70137	SLC35F6	0.00180865	1.93293
945	ARHGAP10	0.0179873	1.70963	B3GNT6	0.00412512	3.44033	AL358852.1	0.0136238	3.00694	TARBP2	0.00181748	2.2612
946	ZNF341-AS1	0.0181605	3.62384	AC023194.3	0.00412801	2.44482	RRAGD	0.0137602	1.74719	GCLC	0.00182618	2.15586
947	NAALAD2	0.0184202	2.21458	PGRMC2	0.00413419	1.79633	LINC00957	0.0139628	1.98586	DPP9	0.0018306	1.60759
948	TH2LCRR	0.0184364	1.884	CRHBP	0.00413762	2.83441	SSBP4	0.0140465	1.518	GBGT1	0.00183087	2.05331
949	WASHC2A	0.0185448	1.6435	ARSE	0.00414005	2.32542	NCKAP1L	0.0141701	1.50539	SIGMAR1	0.00183197	2.3053
950	GMNC	0.0185931	1.96775	SEMA7A	0.00415386	6.21786	ZNF620	0.0143334	1.94558	TMEM14C	0.00183389	1.71225
951	LINC01465	0.0186566	3.22076	ENTPD3-AS1	0.00416071	2.78352	RMC1	0.0143915	1.75964	KIF3C	0.00183537	4.25796
952	LINC01789	0.0187293	1.96132	TM4SF1-AS1	0.00416912	2.0753	DDX60	0.0144314	3.34271	RDX	0.00184399	1.56792
953	AC007785.1	0.0188445	2.39782	AC233309.1	0.00418473	4.7954	WBP1L	0.0145346	1.86745	2024-03-08	0.00185552	2.22001
954	RNF182	0.0188953	2.1401	LINC01704	0.00421174	3.44544	C5orf49	0.0146869	1.88709	ZDHHC17	0.00185873	1.78675
955	MROH1	0.0190051	1.627	BEND2	0.00421727	2.34053	SNAPC3	0.0146968	1.716	PON2	0.00186255	1.68425
956	LRRC20	0.0190634	3.0939	ZNF398	0.00422042	2.26321	TBC1D25	0.0147072	1.64439	MIR34AHG	0.00188539	5.11321
957	NOC4L	0.0191434	2.4133	SLC35A2	0.00422776	2.16778	TMEM102	0.0147536	5.77551	CSTF1	0.00189425	2.60459
958	MIR4500HG	0.0192695	2.03354	ARHGEF7	0.0042354	2.40649	DLST	0.0149199	1.59561	IGSF8	0.00190386	1.82454
959	PYM1	0.0193134	1.65356	CEP41	0.00423694	3.17189	HMG20B	0.0149693	1.72879	BIRC7	0.00190671	5.13083
960	AL139393.2	0.0193417	2.32601	AIF1L	0.00425861	5.04007	DAG1	0.0150272	2.97301	FCGR1B	0.00191897	1.90344
961	ETV4	0.0194167	1.78138	IFIT1	0.00427532	4.78603	THAP9	0.0150721	3.07097	IFI27L2	0.0019392	1.98299
962	SHROOM3	0.0197025	1.56673	ADAMTS4	0.00427625	3.55633	BTN3A2	0.015252	1.55104	AIG1	0.00194725	1.70131
963	LINC02137	0.0197233	1.69804	FLRT3	0.00428337	3.61928	AC010247.2	0.0152524	2.16003	ADGRG5	0.00195254	2.52487
964	CYP4F3	0.0197954	2.78412	ZNF677	0.00428454	3.19211	AL033528.2	0.0154888	3.96175	ELOA-AS1	0.00195631	3.6015
965	AL139042.1	0.0198854	2.03344	ZFP2	0.00429547	4.07638	JADE2	0.0155385	2.43769	ZYG11B	0.00198645	1.67816
966	ZNF445	0.0203058	1.85603	PMEL	0.00429925	3.80822	ZSCAN16	0.0157333	1.83798	SLC12A5	0.00199966	4.96814
967	GRIN1	0.0208433	1.96993	AL442647.1	0.00433471	2.96437	CDK2AP2	0.0157336	1.62348	TCHH	0.00200649	8.35174
968	AL355076.2	0.0209366	2.05434	MSANTD4	0.0043534	3.83365	KIAA0930	0.0158003	1.55448	PPRC1	0.00201125	1.77339
969	NAPA-AS1	0.0209367	1.97561	PKN3	0.00436358	2.53634	AL138902.1	0.0160161	1.86832	PRKAG1	0.00202073	2.13342
970	AL117335.1	0.021008	4.13975	AC004949.1	0.00436682	2.59423	AC008056.1	0.0160749	2.68484	CXCL9	0.00203069	21.9585
971	GS1-124K5.4	0.0215073	2.36107	PTRHD1	0.00442752	2.29522	SART3	0.0160928	1.70273	NCDN	0.00203412	2.77527
972	ASMTL-AS1	0.0215409	2.32092	ACTR6	0.00443127	1.9955	RAB24	0.0162321	1.72841	TROAP	0.00203898	6.27944
973	LINC01806	0.0216834	1.62367	PCDH18	0.00444589	5.0347	BRCA2	0.0162567	2.27007	AL135791.1	0.00204247	3.64294
974	MIOS	0.0219324	1.97753	AP001528.2	0.00445859	6.22996	ZSWIM1	0.0163401	1.78093	DISP1	0.00204301	2.49002
975	ESPL1	0.0219426	1.77072	CNTNAP2	0.00446189	2.91647	STMP1	0.0165792	1.51589	SH3BP4	0.00206984	1.91873
976	EML3	0.022078	1.53952	CADM3-AS1	0.00446782	4.48315	FLT3LG	0.0166227	2.3654	GTF2A1	0.00208218	2.04354
977	ADAMTS2	0.0223183	1.61913	EFNA1	0.00448463	2.96698	SMIM6	0.0166996	2.55433	TNFRSF12A	0.00208459	1.90058
978	LINC02233	0.0225247	2.1826	MRPL42	0.00449503	2.01323	ARRB1	0.0167828	1.70221	AC106894.1	0.00209639	2.65299
979	LGALS8	0.0225755	1.63156	AC073167.1	0.00450949	2.4277	SLC25A22	0.0168875	2.17109	DYNLRB2	0.00210604	3.63376
980	MT1F	0.0227183	2.34931	C3orf49	0.00454167	3.28354	FGFRL1	0.0169066	2.02888	PABPC1L	0.00212741	2.06479
981	PLB1	0.0229867	1.67731	AL136366.1	0.00454321	2.86551	AC010615.4	0.0169483	2.04547	ZNF71	0.00213507	3.13528
982	TXN2	0.0232363	1.58292	AC009779.2	0.00454632	3.9109	TMC8	0.0170576	1.69586	WDR62	0.0021362	3.76858
983	C1RL	0.0232715	2.21107	CASC10	0.00454973	6.95745	OASL	0.0172732	1.54121	RTN1	0.00213645	1.96748
984	LINC02552	0.0233219	1.68459	ALG10	0.00456921	2.72564	CPEB2	0.0173845	1.51058	ZNF395	0.00213912	2.13327
985	CHRFAM7A	0.0238564	2.13999	GUCY2D	0.00457735	2.49326	AC004233.3	0.0174373	2.40849	NSMCE1	0.00214955	1.67002
986	MPZ	0.0239917	2.09926	KHDRBS2	0.0045979	4.01775	MUC12	0.0175148	4.17641	AC097634.1	0.00216136	4.96631
987	SCRG1	0.0241886	2.80885	C2orf40	0.00461989	5.75319	ADAMTSL5	0.0175274	1.7167	MRPS11	0.00216934	2.77385
988	AC026310.2	0.024344	1.74883	SNRPN	0.00462261	1.95661	GRPEL1	0.0175969	1.54136	YIF1B	0.00217373	2.48802
989	AC093673.1	0.0244185	1.65473	GNB5	0.00462443	2.24947	PLEKHM1	0.0176963	2.00074	SLC39A13	0.00217696	2.37125
990	UCK1	0.024702	1.73498	ADGRG1	0.0046332	2.13765	ENY2	0.0177614	1.50488	ING4	0.00217752	2.02799
991	AL031316.1	0.0250951	1.63754	FAM198A	0.00464884	3.1036	AC092490.1	0.0177692	2.94618	SNAI3-AS1	0.0021961	3.64113
992	AC007365.1	0.0251138	1.81019	LDHB	0.00465144	1.88518	SEZ6	0.0178088	1.98439	SLC41A2	0.00220344	2.17249
993	RBM7	0.0251651	1.52277	MIR497HG	0.00465309	2.95723	UCN3	0.0183223	1.84046	CAMK2D	0.00221182	1.76367
994	PTCHD4	0.0253155	1.60105	MYH10	0.00468656	3.12344	SERPINB9P1	0.0184862	1.61532	PARP9	0.00221285	1.72731
995	AC010226.1	0.0253329	1.50287	ARL1	0.00469844	2.15682	RBM4B	0.0186659	1.55241	ZDHHC12	0.0022165	1.96706
996	KCNQ2	0.0254165	1.73745	OSBPL10	0.00473132	3.56134	CXCR5	0.0188733	3.12696	MRPL16	0.00222421	2.95368
997	FAM210B	0.0254292	1.60952	AL591686.2	0.00475246	2.91615	AC024084.1	0.018993	2.45457	OXNAD1	0.00222979	1.71629
998	AC132192.2	0.0257195	3.02503	GLRX5	0.00478056	2.23779	KIAA1143	0.019073	2.05276	RAB39A	0.00223083	2.31526
999	HSD11B2	0.0257959	1.90421	IGFBP2	0.00478714	2.77974	PRAM1	0.0192815	1.69776	RBM47	0.00224292	1.52333
1000	AL139260.1	0.0264709	2.18403	STC2	0.00480984	5.27037	CMTR2	0.0193684	2.0816	USP21	0.00225415	2.54033
1001	AL162417.1	0.0265384	1.80349	CHPF	0.00482134	4.83708	LYNX1	0.0193997	2.10658	AC099568.2	0.00226318	3.44072
1002	AC022826.2	0.0267207	1.57833	AC107419.1	0.00482391	2.46842	AC016766.1	0.0194073	1.70051	ZNF354B	0.00226716	2.34237
1003	ZNF20	0.0272773	1.82391	FHL2	0.00483022	3.78599	NECTIN1	0.0195194	1.88753	MSTO1	0.00230486	3.36907
1004	AC011476.3	0.0273607	1.88611	AC139722.1	0.00485124	3.40089	CRNKL1	0.0195581	1.83237	ALPK1	0.00231489	2.54369
1005	CMTM4	0.0274934	1.60394	IQCH	0.00486337	6.06863	MASTL	0.0196585	1.50403	DRC7	0.00232418	2.26309
1006	YTHDF3-AS1	0.0275126	1.97371	HSPB6	0.00486478	2.71922	OR4N2	0.0196645	1.8905	SLC4A2	0.00233627	1.69716
1007	LRRC26	0.0276662	1.87789	PRELP	0.00487298	4.04226	TRIM14	0.0197428	1.55285	PLEKHO2	0.00234888	1.87139
1008	LINC01001	0.0276844	1.65426	GABRB2	0.00487763	3.14427	CPA3	0.020017	1.98947	NOP14	0.00235797	1.58556
1009	AL356441.1	0.0277589	2.06884	ZNF559	0.00488652	3.55068	LINC01471	0.0202226	1.77504	DHX37	0.00236298	2.81166
1010	NISCH	0.0279851	1.50568	UBXN2A	0.00488794	2.40827	ZNF430	0.0203194	1.87965	PGBD2	0.00238067	2.92912
1011	WFDC8	0.0281783	1.61544	CCL17	0.0049051	34.2618	PIWIL4	0.0203362	1.95654	LINC00996	0.00238127	3.19274
1012	AL121603.2	0.0283331	2.30241	AC124657.1	0.00490609	2.82673	AC074132.1	0.0204216	2.02388	MARCO	0.00238661	2.4325
1013	KLHL4	0.0289376	1.63393	EEF1AKMT2	0.00491924	2.90659	PDLIM5	0.0204603	1.50252	CNP	0.00239882	1.83371
1014	LINC02426	0.0291493	1.8616	PCDH7	0.00493051	2.24225	BTN3A1	0.0207197	1.50667	P2RY13	0.00240149	1.63711
1015	MED30	0.0292107	1.57562	BPIFB1	0.00493642	8.85533	TECR	0.0207383	1.61162	SCAF8	0.00240572	1.65356
1016	SPTBN4	0.0295349	1.55335	AL157938.2	0.00495102	3.17903	BLVRA	0.0210686	1.79911	ATP6V1E1	0.0024144	1.55861
1017	FOLR3	0.029676	3.1293	PRMT1	0.00495742	2.221	CASP7	0.0212431	1.92111	COA1	0.0024249	1.87152
1018	SC5D	0.029764	2.2491	LRIG3	0.00497395	6.3567	SLC25A40	0.021419	1.67958	ATP7A	0.00242956	2.11783
1019	Z84488.2	0.0299954	1.76886	MKS1	0.00500043	3.25424	LYL1	0.0217559	2.28777	PSMG1	0.00243276	1.65824
1020	CHI3L2	0.0300493	3.27284	TCR-gamma_delta:B1|TRD_TRG|AHS0015|pAbO	0.00500236	3.64596	OTUB1	0.021921	1.64217	MORC4	0.00244702	4.62201
1021	NECTIN2	0.0305907	1.55558	PDE5A	0.00500964	5.14321	PAQR4	0.0219756	2.42107	URI1	0.00245712	1.9203
1022	SCN3B	0.0307472	1.50771	STXBP1	0.00502028	3.12313	SPRYD3	0.022336	1.68974	SIGLEC7	0.00247847	1.65167
1023	MSANTD3	0.0307955	1.65566	AC008758.5	0.00504318	3.93806	LINC00528	0.0223486	1.71795	PDGFA	0.00247955	2.31534
1024	MRPL28	0.0308463	1.65724	IGKC	0.00505657	44.7861	GTPBP10	0.0224076	1.91638	ANKRD40	0.00248797	2.10554
1025	UCHL1	0.030897	1.55257	NPR1	0.0050682	2.67836	AC093668.2	0.0224904	2.55775	TRIM36	0.00248903	2.83698
1026	DLEU2	0.0311337	1.64949	C11orf96	0.00508051	2.3286	RAB33A	0.0225986	4.32607	AP003555.1	0.00248983	2.83552
1027	TTLL10	0.0311514	1.76139	ALKBH8	0.00508436	5.63872	SSNA1	0.0228518	1.74564	CD68	0.00252091	1.57402
1028	YIPF5	0.0323908	1.76741	EFEMP1	0.00511708	3.66038	AC022973.4	0.02362	1.79512	PAXX	0.00252224	2.26247
1029	C12orf50	0.0326221	2.25006	HERC2	0.0051186	2.46775	LPCAT3	0.0238004	1.66664	DOHH	0.00252597	4.1265
1030	LINC01256	0.0328453	2.59434	DMXL1	0.00515435	1.68092	AL133467.1	0.0239064	2.15796	FBXW11	0.00252767	2.01117
1031	HPCAL1	0.0328872	1.52434	TC2N	0.00515791	4.61023	LINC02085	0.0239227	3.36617	PDXDC1	0.00253437	1.59656
1032	AC096733.2	0.0329813	1.53451	RAB39B	0.00517028	5.13136	TRIQK	0.023986	1.99616	NME2	0.00254625	1.78594
1033	GUCA1A	0.0330306	1.87057	HRC	0.00521669	3.66008	CASP8	0.0241101	1.64616	M1AP	0.00255726	3.38013
1034	DNAAF3	0.0330308	1.64681	RNF115	0.00524046	2.27465	PPFIBP2	0.0244286	1.57325	VKORC1	0.00256377	2.08321
1035	TM4SF19	0.0330311	2.75628	PPAN	0.00524351	3.61966	PHF19	0.0245908	1.74051	GABPB1-AS1	0.00256745	2.67834
1036	AL160191.1	0.0330311	1.69946	POT1	0.00524633	2.43563	MGC16275	0.0246628	1.94923	AC010511.1	0.00259394	2.11888
1037	AC145207.3	0.0330323	1.97846	PLOD2	0.00527377	3.43759	CHCHD7	0.024805	1.55676	DNAJC17	0.00263628	3.02354
1038	AL138799.4	0.033033	1.58025	MSH2	0.00529244	2.6856	CALHM6	0.0248718	2.51648	TRAF5	0.00263975	1.82052
1039	AC002470.1	0.0330338	1.96211	NECTIN3-AS1	0.00532667	5.60763	ZDHHC7	0.0249578	1.68344	SENP3	0.00264529	2.18036
1040	AL024498.2	0.0330354	1.53803	BAIAP2L1	0.00534769	2.49117	RAE1	0.0256052	1.51068	MAP3K5	0.00265646	1.95188
1041	AC106801.1	0.033036	2.17181	GZMB	0.00534812	16.0472	AC040162.1	0.0256895	2.42439	ZC3H14	0.00265838	1.8987
1042	AL109811.4	0.0330391	1.53203	HDAC2-AS2	0.00535871	3.8031	FAM20A	0.0257513	1.71473	SDSL	0.00266844	2.413
1043	AC093297.1	0.0330391	1.9129	KAT2A	0.0053738	2.44935	KAZALD1	0.0259492	2.73939	GAPLINC	0.00267926	2.68373
1044	AL158800.1	0.0330414	1.90573	B4GALT2	0.00538261	2.7723	SYT17	0.0261567	1.79934	TLR6	0.00268845	2.14939
1045	AC026741.1	0.0330521	1.62551	PAXBP1	0.00540078	1.60486	TNK2-AS1	0.0263025	2.9204	SUPT20H	0.00269082	1.61372
1046	AQP2	0.0330527	1.55809	LANCL3	0.00541315	3.38369	LINC01215	0.0264832	2.31159	FCMR	0.00269949	3.05609
1047	AL024508.1	0.0330544	1.59399	FZD6	0.00541373	4.41149	GPR35	0.0266111	1.76303	GOLPH3L	0.00270062	3.13575
1048	AP006216.1	0.0330619	2.25042	TTC27	0.00542446	2.38363	RAI1	0.0269359	1.54205	RNF43	0.00271048	4.15955
1049	AC007570.1	0.0330667	2.0378	LINC02549	0.00545125	2.85896	DUSP8	0.027253	2.30009	CSNK1G1	0.00271408	2.9813
1050	AC069549.1	0.0330708	1.63491	ENG	0.00547672	2.27157	IMPDH1	0.0275467	1.54993	FASTK	0.00272142	1.61694
1051	AC105020.5	0.0330731	2.06905	AC117944.1	0.00550337	2.89228	TXNDC9	0.0275508	2.36768	LRRC23	0.00272952	1.6401
1052	TSACC	0.0330797	1.57825	PCDH1	0.00551062	3.56289	TNFSF10	0.0277083	1.50796	LINC00265	0.00274475	2.63496
1053	AC012507.1	0.0330798	1.51839	COL25A1	0.00553407	2.3989	SMYD4	0.0278766	2.4406	SNX7	0.00275237	2.21905
1054	CASR	0.0330805	1.53278	SVIP	0.00555855	2.46597	TTYH1	0.0280907	2.11951	ELAVL1	0.00275294	2.28559
1055	MUC15	0.0330845	1.61727	PTK7	0.00557207	2.78207	LINC02352	0.0282739	2.7781	SLC39A7	0.00277395	1.67228
1056	AL161665.1	0.0330879	1.75044	LIG1	0.00558067	3.15043	AL117190.1	0.0285597	1.60096	FRMD1	0.00277559	2.27732
1057	AC093206.1	0.0330942	1.71455	FNTA	0.00559139	1.79746	IFI30	0.0288171	1.718	TNPO2	0.00278325	1.82671
1058	LINC02470	0.0330967	1.83556	AC074351.1	0.00565735	3.16987	MMP17	0.0292362	2.11599	CLCN5	0.00279005	2.30041
1059	CLEC12A-AS1	0.0331036	1.53079	GZMA	0.00567496	7.55213	ZNF19	0.0292647	2.07482	WDR43	0.00279162	1.76207
1060	LINC00677	0.0331036	1.53079	FBLN2	0.00571107	5.58303	MTHFS	0.0293562	3.05955	CTDNEP1	0.0028133	1.52655
1061	AL365181.3	0.0331043	1.53205	USP6	0.00571247	5.05894	HAPLN1	0.0294362	1.52313	GSTM3	0.00283225	1.84101
1062	LDLRAD1	0.033105	1.58052	EGFLAM	0.005714	4.27355	PSMB8-AS1	0.0295331	1.51973	RAB2B	0.00284053	1.78921
1063	AC139100.1	0.0331093	1.99812	SAMD4A	0.0057185	3.54181	AC009093.6	0.0296148	1.65271	SDCCAG8	0.00285252	1.71606
1064	AL354733.2	0.0331113	1.56462	AL356599.1	0.00574243	3.1655	ZNF24	0.0298414	1.62682	NYNRIN	0.00285739	3.15491
1065	RTEL1-TNFRSF6B	0.0331208	1.58877	ZNF273	0.00575437	2.36021	CDC42BPG	0.030005	2.00532	MARS2	0.00286372	4.35976
1066	SLC6A5	0.0331245	1.52524	SMOC2	0.00576271	2.72793	HYLS1	0.0300482	4.09734	CIAO2A	0.00286817	1.67469
1067	LINC02489	0.0331268	1.55637	IGFBP5	0.00577101	3.46055	ZNF518B	0.0301228	1.623	LINC01914	0.00287438	3.11725
1068	SIX2	0.0331334	1.57193	AC124319.2	0.00578199	3.54721	CYSLTR1	0.0303878	1.74942	AARS2	0.00287895	2.53572
1069	C16orf78	0.0331336	1.73085	FAM84B	0.00580601	3.66148	ARL14EPL	0.030674	2.43325	VARS2	0.00288484	3.5467
1070	AC023024.1	0.0331364	1.74737	LINC00987	0.00581099	2.86021	CERKL	0.0309369	2.11004	HSPA2	0.00288592	4.6906
1071	AC079594.2	0.0331364	1.74737	MATN2	0.00582655	3.62593	GDAP1	0.030944	1.93476	UROD	0.00292454	1.83636
1072	AC123912.1	0.0331479	1.56575	R3HCC1	0.00584278	7.77353	IFT88	0.0312984	1.87593	ARSB	0.00293377	1.99964
1073	ECEL1	0.0331523	2.48684	KCNA5	0.00584448	4.75919	DGKG	0.0314104	2.1755	MZT2A	0.00293896	1.57892
1074	JAZF1-AS1	0.03316	2.42007	LINC00621	0.00588953	2.65533	ITIH2	0.0314205	2.76039	ARHGEF39	0.00295895	3.47673
1075	AL603756.1	0.0331613	1.55616	SPTAN1	0.00589294	2.04451	TNK2	0.0314246	1.83531	AC008966.1	0.00295908	1.90809
1076	LINC01520	0.0331668	1.51364	AC025946.1	0.00589514	3.14344	FAM225A	0.031545	2.88467	AC105383.1	0.0029592	1.85803
1077	CEACAM4	0.0331699	2.27542	GSTM1	0.00597584	2.84607	SAV1	0.0316078	1.67732	C11orf53	0.00295921	2.10656
1078	CD8B2	0.0331726	2.0496	C11orf74	0.00598269	1.83717	LINC02035	0.0327302	2.22379	AC116447.1	0.00295928	2.49036
1079	AC091973.1	0.0331727	1.77382	CA4	0.00598518	12.9677	PBOV1	0.0327571	4.5432	AC010260.1	0.00295947	1.91838
1080	TEX48	0.033173	2.12173	AC024257.1	0.00599272	6.38363	MED14OS	0.0330204	3.52819	AP000753.1	0.00295948	3.53171
1081	AL451048.1	0.0331746	1.5454	MSRB2	0.00600586	2.13876	PXMP4	0.0330809	2.58643	AC004034.1	0.00295952	2.50048
1082	ARHGEF3-AS1	0.0331997	1.78496	SLC9A3R2	0.00601378	4.17877	SAP18	0.033412	1.52259	AP001830.1	0.00296003	1.79733
1083	ENPP6	0.0332157	1.52608	POLE2	0.00601414	3.48938	AC011899.2	0.0342134	3.27111	FOXD3-AS1	0.00296003	1.79733
1084	LBX2	0.0332291	1.61295	FOXC2	0.00602089	2.50872	TIGD7	0.0346301	1.55638	LINC01566	0.00296008	1.9085
1085	AL353708.1	0.0332311	1.61247	SMURF1	0.00603707	2.5717	HPN	0.0347216	2.29787	GSN-AS1	0.00296028	2.46071
1086	AC091946.1	0.0332503	1.54155	KCNK3	0.00605308	3.25115	PYROXD1	0.0348427	1.68142	AL021068.1	0.00296053	3.69152
1087	C10orf90	0.033259	1.94546	C12orf4	0.00606322	1.79943	SUSD1	0.0352989	1.6869	Z83851.1	0.00296148	2.98905
1088	CXCL5	0.0332608	8.45761	FAM216A	0.00613236	2.90434	AC007298.2	0.0353355	2.25005	AC009055.2	0.00296167	2.63415
1089	STARD6	0.0332771	1.54991	SSBP1	0.00614005	1.6173	MOCS3	0.0357161	2.47343	AL035665.1	0.00296199	3.05051
1090	HCG9	0.0332867	2.80742	MRPL33	0.00616767	1.75589	SLC25A30	0.0358204	2.26953	LINC01535	0.00296229	2.0364
1091	LINC01486	0.0332897	1.55902	KANTR	0.00620217	4.54156	ANKRD13D	0.0359934	1.60796	ZNF799	0.00296258	1.82173
1092	LINC00113	0.0332944	1.69368	RTL10	0.00620309	2.91236	ZNF124	0.036558	1.8428	AC020917.3	0.00296282	1.72642
1093	MYCNOS	0.033302	1.68042	RGL2	0.00634405	1.63746	LINC01504	0.036793	1.60428	PPP4R1-AS1	0.00296337	3.41024
1094	TDP2	0.0333036	1.77578	AC068051.1	0.00634751	3.23952	RNPC3	0.0369404	1.61439	TGIF2-RAB5IF	0.00296737	2.37886
1095	AC060765.1	0.0333101	1.51891	SEMA6D	0.00636285	2.73089	PARP12	0.0371631	1.52748	CHERP	0.00296841	1.50048
1096	AC136297.1	0.0333166	1.64513	CDK2AP1	0.00640369	2.46021	EAF2	0.0374037	1.53453	AC005775.1	0.00296844	1.97918
1097	SCGN	0.0333184	1.59467	HDAC2	0.00642807	1.79312	AMDHD2	0.0376597	1.72475	AL034399.2	0.00296931	2.52646
1098	AC139769.2	0.0333221	1.56347	GATA6	0.00644719	3.95057	LAIR2	0.0377961	2.77349	AC093382.1	0.00296946	3.81923
1099	LINC01865	0.0333451	1.69687	P2RY14	0.00648279	2.88985	LINC00847	0.0378974	1.63184	AC067838.1	0.00297026	3.1347
1100	LINC02577	0.0333577	5.39113	LINC02015	0.00651286	3.03854	E2F3	0.0379991	1.58341	AC015917.2	0.00297115	3.88192
1101	AC107959.4	0.0333626	3.06524	UGDH	0.00652994	2.3761	BRICD5	0.0395226	1.68525	AC006547.1	0.00297594	1.95712
1102	KCNIP2-AS1	0.0333815	1.77844	BACH2	0.00653425	2.1843	ST20-AS1	0.0399526	3.29002	MEPE	0.00297732	4.09063
1103	AC092118.1	0.0333956	1.71566	SMPD3	0.00654433	9.2513	GNL2	0.0404397	1.54057	ART4	0.00297868	3.9289
1104	LINC01730	0.0333971	1.88548	ZNF662	0.00654615	2.82693	AMOT	0.0404573	2.19414	CHRNA6	0.00298052	3.82837
1105	JARID2-AS1	0.0334021	2.78188	DPCD	0.00655041	3.14876	AL365361.1	0.0404669	1.94135	NPIPA7	0.00298171	2.78648
1106	C2orf83	0.033405	1.59321	RARRES2	0.00656696	2.37099	NAB1	0.0408219	1.66874	AC138150.2	0.00298188	3.91762
1107	LINC01858	0.0334099	1.55993	MUC6	0.0065814	5.30517	GUCY1B1	0.0409407	3.01755	PSG11	0.00298278	2.05038
1108	LINC01864	0.0334129	1.56962	RND3	0.00661023	1.89034	KBTBD8	0.0412708	1.67841	AC009163.6	0.00298312	2.4482
1109	AC021594.1	0.0334202	2.23796	LHX6	0.00661332	3.07584	DTX3L	0.0416576	1.53445	AP001469.3	0.00298449	2.8112
1110	LINC01715	0.0334233	2.26879	AC069272.1	0.00662577	1.98879	AL450992.2	0.0417067	2.04566	CYP4Z1	0.00298508	1.96133
1111	TMEM132E	0.0334235	1.65409	ENHO	0.00662785	3.22927	GNMT	0.042058	2.62071	AC026991.2	0.00298748	1.9707
1112	SLC5A2	0.0334368	1.8703	NT5DC2	0.00665228	2.28723	AC090617.5	0.042168	2.95668	NPPC	0.00299082	2.57826
1113	TGM4	0.033441	1.67064	KIAA1210	0.00667766	2.52336	AC007376.2	0.0422769	1.54651	EPHA5-AS1	0.00299183	1.96057
1114	AL592182.2	0.0334451	1.65437	STOM	0.00668581	2.34703	AC104623.1	0.0424324	2.03439	ANKRD1	0.00299224	2.60181
1115	AC023511.1	0.0334458	2.166	WFDC1	0.00672602	2.41132	LRRC57	0.0424541	1.87903	AC020907.3	0.00299425	2.58375
1116	LINC01531	0.0334475	1.65399	FGF18	0.00672689	4.08737	C11orf71	0.0426252	1.54106	HCRT	0.00299573	3.00502
1117	SMIM29	0.0334577	1.89272	SPATA6L	0.00675945	6.75565	EAPP	0.0427095	1.5387	AL162377.3	0.00300104	3.92783
1118	AC104791.1	0.0334603	1.57322	GTF2I	0.00676277	1.60519	MLX	0.0428094	1.50842	AL713851.1	0.00300955	2.05154
1119	C17orf53	0.0334916	1.66767	ZNF383	0.00677043	2.20955	PPFIA3	0.0434812	2.33575	AC108517.1	0.00301007	3.12813
1120	AC009093.4	0.0335176	1.87393	AC093157.1	0.00678096	3.56154	MTMR10	0.0436604	1.5651	AC012645.1	0.00301634	1.88314
1121	AJ239322.2	0.0335219	2.04212	AL136531.2	0.00679223	3.07207	HSH2D	0.0437109	2.04115	NUTM2D	0.00301956	2.1988
1122	AC092068.1	0.0335494	1.8029	SELENOM	0.00681818	2.70339	PDCL	0.0441405	1.5442	AL355602.1	0.00302332	2.68983
1123	AC067930.4	0.0335735	2.65586	LINC00276	0.00686341	3.38611	AC018647.2	0.0443519	3.03603	AC015660.2	0.00302431	2.69535
1124	AC092666.1	0.0335847	1.52098	GANC	0.00690121	1.67377	NFYC	0.0447209	1.60185	AL132633.1	0.00302743	2.80683
1125	HIST1H2BF	0.0335893	3.19373	PRDM11	0.0069855	2.84109	EPHX3	0.0448342	2.10874	AC016910.1	0.003032	2.6114
1126	AC020636.1	0.0335893	1.73989	EPB41	0.00699048	2.58458	C1GALT1	0.0449987	1.50826	AP003025.1	0.00303314	2.17709
1127	AP003733.3	0.0335941	2.66151	AK9	0.00703593	3.60459	CCDC96	0.0450417	2.64615	STRA8	0.00303642	2.83902
1128	AP003108.1	0.0335942	1.70334	DENND5B	0.00704412	3.54028	UHRF1BP1	0.0452418	1.51858	AL355297.2	0.00303831	3.71373
1129	SMCO2	0.0335953	1.71988	TEAD4	0.00709272	3.4605	TSC22D4	0.0454799	1.54841	SLC25A44	0.00303978	2.55529
1130	AC139099.1	0.0336266	2.0202	CDH12	0.00714127	3.48707	CEP19	0.0460314	2.1374	HPCA	0.0030432	4.3207
1131	AC093424.1	0.0336323	2.64888	TCF7	0.00718087	4.52962	ANKMY2	0.0463066	1.7801	NCBP2	0.00304626	1.7885
1132	AC122694.1	0.0336543	1.62299	TST	0.00719133	2.79623	CCDC187	0.0463765	2.82818	ZC3HAV1L	0.00304837	2.28621
1133	TRPV6	0.0336721	1.73153	FKBP9	0.0071952	2.15771	PHYH	0.0465635	1.64526	AC074099.1	0.00304912	4.97584
1134	AL390760.1	0.0336834	1.72748	LAMP5	0.00721201	2.7679	SLC39A6	0.0467998	1.8477	AL512598.1	0.00304933	2.83331
1135	CYP27B1	0.0336906	2.00097	LRRC10B	0.00722519	2.89038	PIGA	0.0468797	1.61739	AC010422.2	0.00305	5.13373
1136	LINC01305	0.0336939	1.82208	TMEM181	0.00724463	2.42168	ATAD3A	0.0469625	1.94574	AC016382.1	0.00305053	2.67001
1137	C19orf25	0.0337061	2.10076	FAM69A	0.00724774	3.89293	MT1HL1	0.0469937	2.23572	AL139385.1	0.00305378	3.8745
1138	AC079949.1	0.0337194	1.63945	DCLRE1C	0.00725952	1.5501	CYB561	0.047089	1.84974	SHC3	0.00305903	3.68654
1139	CABP2	0.0337255	1.66953	CCDC121	0.0072823	3.73665	SULT1C4	0.0478005	2.4363	FUBP3	0.00306007	1.65493
1140	NOP2	0.0337436	2.26451	OTUD3	0.00732665	3.16357	KIF25	0.0478036	1.78974	AL121999.1	0.00306577	2.19433
1141	CPN1	0.0337471	1.69811	ZNF248	0.00733484	3.35226	AL157712.1	0.0478119	1.69631	ZNF239	0.00307371	2.39275
1142	FAM240B	0.0337798	1.5141	MT-ND6	0.00734182	1.69931	TMBIM4	0.0481665	1.54946	GPR1	0.00307588	2.53082
1143	LINC01348	0.0337805	1.75558	MYL6B	0.00739678	2.37912	TSTD2	0.0482603	1.65815	DKFZp779M0652	0.00307775	2.26661
1144	GPR31	0.0338156	2.14382	OSBPL5	0.00740022	2.88823	GALNT14	0.0483602	2.08392	AP005209.1	0.00307855	3.61234
1145	SLC22A12	0.0338229	1.53772	AC022874.1	0.00740257	3.2584	SLC6A13	0.0483755	2.1521	PFN4	0.00308269	3.40427
1146	AC026785.2	0.0338476	1.5267	PFN2	0.00746454	2.37027	AIP	0.0484368	1.87782	AP000936.1	0.00308695	5.64097
1147	AC100818.1	0.0338476	2.09607	AC068580.4	0.00748641	2.29997	MIR194-2HG	0.0484696	3.58197	AP001198.1	0.00308732	2.57626
1148	OAZ3	0.0338484	1.7481	COX18	0.00749704	1.84999	ABHD10	0.0487475	3.46038	FBXO10	0.00309962	3.90091
1149	AL118558.4	0.0338606	1.78134	CLEC9A	0.00750279	3.05625	FAM76B	0.0494016	1.50341	PPP1R14B	0.00311363	1.64393
1150	GRM2	0.0338668	2.58528	RAI14	0.00756516	2.6735	EEFSEC	0.0496171	2.07216	AC005253.1	0.00312131	2.56385
1151	AL583836.1	0.0338856	1.52402	RNF144A	0.00757395	2.61975	PBDC1	0.0496335	1.67669	DOCK7	0.00312415	2.30955
1152	BRWD1-AS2	0.0339287	2.0311	CD248	0.0075809	3.00638	AF111167.2	0.049849	2.49027	LINC01559	0.00312419	3.07204
1153	TEDC2	0.0339341	1.73949	PHYHD1	0.0075856	2.76851	AC079209.1	0.0501025	2.79817	ADRB1	0.003126	4.17142
1154	PROB1	0.0339362	1.52968	AC007319.1	0.00759254	3.39937	TADA3	0.0505372	1.69356	PELP1	0.0031267	2.47914
1155	AF186192.1	0.0339428	1.70779	ZNF449	0.00759447	3.30877	IQCE	0.0507033	1.75293	MEIS1-AS2	0.00312709	2.63296
1156	LINC01291	0.0339477	1.59674	CYP7B1	0.007596	2.78209	MLIP	0.0511798	1.84072	LY9	0.00312791	2.1521
1157	JAKMIP3	0.033961	2.98686	FXYD7	0.00762605	2.29374	AC099508.2	0.0512317	2.07689	ZNF468	0.00315729	3.42598
1158	ADAMTS13	0.0339648	2.39648	RAB11FIP3	0.00766108	2.67525	AC008764.8	0.0512755	4.63122	SFXN1	0.00315766	2.85135
1159	CHKB-DT	0.033997	1.61534	DOLK	0.00769592	2.61708	OCEL1	0.0516198	2.04282	AC100800.1	0.0031587	3.3136
1160	TMEM211	0.0340016	1.82466	ZNF235	0.00770451	3.60459	POP5	0.051728	2.01707	AC068759.1	0.00315955	2.52479
1161	SLC2A14	0.0340125	1.93601	AL355338.1	0.00770497	2.34744	RANGAP1	0.051755	1.84912	ZNF160	0.00316352	2.01888
1162	AC110792.3	0.0340255	1.76487	MOCS1	0.00770802	3.08884	GALNT10	0.0519416	1.55578	AL023806.1	0.00317084	2.65948
1163	AP003064.2	0.034078	1.77956	CAMKMT	0.00770859	3.83446	AC147067.1	0.0519972	3.04811	RTP1	0.00317355	2.57359
1164	KLHL33	0.0340836	3.37702	CD1E	0.00772376	3.57633	TMEM115	0.052126	1.60036	MTHFD1	0.00318557	1.95382
1165	CYP26A1	0.0340918	1.87733	USP1	0.00774494	1.89713	RAMAC	0.0521734	1.64375	MED24	0.00319638	1.83129
1166	DLGAP1-AS3	0.0341532	1.89737	CCDC57	0.00776774	1.85029	SYNJ1	0.0522906	1.72888	MUC20-OT1	0.00321113	1.83739
1167	AC005064.1	0.0341695	1.58593	AC009414.2	0.00778331	2.86159	KREMEN2	0.0528606	2.5449	TUBA1C	0.0032131	1.62406
1168	MPP4	0.0341888	3.0561	GATA6-AS1	0.00783558	2.7417	CADM2-AS2	0.0529764	2.73117	LRRC42	0.00322996	2.86192
1169	AC008277.1	0.0342072	1.77772	AL592043.1	0.00787475	2.79157	PRKAR2B	0.0529987	1.89971	NIPAL2	0.00323334	1.92525
1170	TRIM50	0.0342084	2.03392	PER2	0.00792609	2.57921	TSTD1	0.0530731	1.51087	FAM72D	0.00323905	4.76826
1171	AC007448.3	0.034245	2.32595	ARFGEF3	0.00793588	2.96439	AL450326.1	0.0530903	2.00523	CENPT	0.00324013	1.84998
1172	AC087242.1	0.0342587	1.6004	AL353784.1	0.00794683	3.68071	GZF1	0.0539811	1.6757	MS4A1	0.00325442	2.94134
1173	AL713998.1	0.0342799	1.82067	AF279873.3	0.00800036	2.85087	LINC00589	0.0540553	1.63451	LRP8	0.00325929	2.43767
1174	AC092667.1	0.0343378	1.68958	VEZT	0.0080344	1.93614	AC110285.1	0.0551103	1.55578	UBA7	0.00326677	1.70409
1175	SLC22A16	0.034394	3.57441	DRD3	0.00806439	2.36648	RELL2	0.0556581	3.13716	AC012485.2	0.00326771	2.51396
1176	MGAM2	0.0344575	1.80747	NDRG4	0.00806893	2.75058	LILRB1-AS1	0.0559866	1.7448	AL513165.1	0.00328639	3.22094
1177	AL355297.4	0.0345033	2.04956	ELN	0.00808364	4.06255	AC037486.1	0.0565604	1.6928	FCHSD2	0.00328874	1.68689
1178	AC092674.1	0.0345576	2.01572	FTO	0.00809398	2.5005	ATP5S	0.0569441	1.68603	TMEM14A	0.00329317	2.52709
1179	LINC01750	0.0348356	2.88089	GAREM1	0.00816012	2.70604	FAM220A	0.0572563	2.21836	GPATCH4	0.00329378	1.90507
1180	LINC01792	0.034864	2.07198	AC244035.1	0.00817762	4.63984	RPH3A	0.0579476	2.16431	MLX	0.00329843	1.53759
1181	PPP1R27	0.0349601	2.41376	CA8	0.00818907	2.32471	SLC35A1	0.058281	1.7909	NAGS	0.00329945	2.93485
1182	LINC02009	0.0349625	1.727	CDC73	0.00824712	1.95109	RASAL3	0.0583494	1.52116	C1orf220	0.00329949	3.16976
1183	CLEC4G	0.0349639	2.04685	CRYBG3	0.00827554	2.68289	SLC12A8	0.0588221	1.76497	TLR10	0.00330054	3.40207
1184	AC005363.2	0.0349899	1.83116	EDNRB	0.00829778	4.32704	AL162377.1	0.0588688	2.10424	ZNF180	0.00330734	2.48835
1185	AL591518.1	0.0350465	1.5614	CLNK	0.00830271	2.00419	BMPR1B-DT	0.0589874	1.72341	GLIPR1L2	0.00331975	3.02274
1186	UQCRHL	0.0351612	1.6361	AZIN2	0.0083481	8.61716	ADSSL1	0.0593495	3.10768	AC092058.1	0.00333254	3.4981
1187	AC106772.1	0.035173	2.09568	HEATR4	0.0083765	2.47215	AC022113.1	0.059623	2.94176	GPR3	0.00333911	2.87981
1188	MAFA-AS1	0.0352311	3.17309	TUSC1	0.00843508	2.45084	CLCA4	0.0598906	2.65891	EFHB	0.00334097	4.7517
1189	MAFG-DT	0.0353116	2.0875	LARGE1	0.0084463	3.10283	ZNF878	0.0602717	2.50763	AC004540.2	0.00334384	3.35906
1190	AL121832.2	0.035326	2.37126	AC007221.2	0.00844906	3.53548	INIP	0.0605031	1.65946	DNPH1	0.00334511	2.22044
1191	INSL3	0.035518	1.85621	MTOR	0.00845636	2.4542	AL035413.1	0.0609623	2.17635	OR2A12	0.00336371	2.32088
1192	RPL36A-HNRNPH2	0.0355982	1.55234	ITGAD	0.00852984	4.74487	VPS37C	0.0614675	1.59941	FRMD3	0.00336564	2.08067
1193	GNAT1	0.0356264	1.68099	FGF7	0.00854106	3.12641	PELI3	0.0620022	2.68667	AC114977.1	0.00336739	3.74523
1194	LINC01960	0.0356456	3.65597	AC005237.1	0.00857711	4.01291	AC015771.1	0.0622183	1.77453	SNHG22	0.00337723	3.91887
1195	LINC01102	0.0356701	2.32471	AL354771.1	0.00861901	2.42285	TAF1B	0.0623335	1.89099	CACNA1G	0.00339848	3.4435
1196	ZNF503-AS1	0.0357929	2.06338	IMMP1L	0.00862097	3.20501	TNNI2	0.0626345	2.29534	ERCC6L2	0.00339959	2.5022
1197	NMUR2	0.0357974	1.7811	PRKN	0.00865488	3.15628	NUDT18	0.0628396	3.68207	GCSAM	0.00343998	8.40152
1198	AL355388.2	0.0358433	3.98232	CLEC1A	0.00866783	2.58908	MYNN	0.0628541	1.5944	TMEM151B	0.0034565	2.70427
1199	DLX1	0.0359175	2.78317	SPATA45	0.00867735	2.69585	DISP3	0.0628573	1.86669	AL096677.1	0.00346384	4.95116
1200	LINC01586	0.0359835	2.63082	AC090833.1	0.00869641	3.19819	FAM199X	0.0629748	1.67808	C19orf12	0.00346709	2.29206
1201	AL355073.1	0.0360385	2.00803	GPRC5C	0.00870031	2.36857	TAF5L	0.0634082	1.80342	SYCE3	0.00346747	5.27525
1202	POU5F2	0.0362704	2.71556	EIF4G3	0.00870129	1.704	HOTAIRM1	0.0634219	1.52931	NIPSNAP1	0.00348996	2.52513
1203	LY6G6C	0.0363211	2.36911	LACTB2	0.00873352	2.83496	YRDC	0.0635717	1.76264	TEX264	0.00353248	3.29665
1204	LINC00856	0.0363311	2.33351	CAVIN3	0.00876474	3.18928	AP5Z1	0.0636313	1.52488	SEC24C	0.00353461	2.19881
1205	AGO4	0.0368916	1.58575	RIOX2	0.00882322	1.96564	ZNF598	0.064028	1.50524	PLEKHG4B	0.00355577	3.33926
1206	AC006978.2	0.0369351	1.55309	SPC25	0.00885048	2.28604	MYOM3	0.064028	1.6858	HEATR5B	0.00357047	1.98944
1207	AC087639.2	0.0369588	2.11661	PCDH11Y	0.00887713	2.34748	ZG16B	0.0641168	1.83642	AC023886.1	0.00358838	8.44874
1208	AC020900.1	0.0369855	2.2653	VSTM4	0.00887908	3.75564	POLE4	0.0641249	1.58834	BLVRB	0.00359835	1.91117
1209	RBM48	0.0372085	1.98234	KLRF1	0.00891197	2.49134	AL121900.1	0.064649	1.82112	C8orf37	0.00362283	2.14331
1210	U62317.4	0.0373513	1.93403	EPG5	0.0089231	1.8514	IL23R	0.0648173	1.74552	NEIL2	0.00362358	2.32194
1211	AC099811.2	0.0373566	3.35565	AC025524.2	0.00895649	2.61641	AC005808.1	0.0648336	1.65885	NFU1	0.00363462	1.794
1212	LINC02217	0.0374854	3.02433	GPX3	0.00900037	2.28431	RMI2	0.0653138	1.96345	KCNIP2	0.0036543	2.28786
1213	AL021707.1	0.0376608	1.64137	DDHD2	0.00905332	1.80802	BBOX1-AS1	0.0657457	1.60361	ESYT1	0.00368349	1.61311
1214	IL24	0.037671	6.49369	AP1S3	0.00907399	2.88483	SHH	0.0659427	2.68855	ZNF641	0.0036849	1.84742
1215	CDH3	0.0377849	1.62602	SMURF2	0.00912695	2.01498	PHLPP2	0.0662738	2.3864	PHKG2	0.00369269	1.75757
1216	SEPT7-AS1	0.0379736	2.12744	AGRN	0.00912972	2.24115	ZDHHC1	0.066354	2.15744	PRKX	0.00369398	1.61002
1217	AC073571.1	0.0379895	1.94075	TMCO6	0.00919497	2.32549	DKKL1	0.0664258	1.70797	ZNF219	0.00369737	2.25837
1218	AC083798.2	0.0380403	1.88484	PAK3	0.00931827	2.78715	RNF128	0.066467	1.77175	TUFT1	0.00373491	2.25567
1219	ID2-AS1	0.0381168	2.04098	ME3	0.00934297	3.22353	STIM1	0.0664928	1.51921	WDR81	0.00374019	1.73977
1220	CNTN1	0.0382731	1.58951	KIF16B	0.00935396	3.25333	RNASEL	0.0667841	2.16601	GEM	0.00374287	2.4739
1221	ATP2A1	0.0383082	3.05266	LRRC1	0.00939425	3.79794	TBC1D10C	0.0669265	2.903	VMO1	0.00374503	1.9253
1222	SYNPR-AS1	0.0386357	4.09486	ACTN4	0.00940763	2.29922	HSDL1	0.067176	1.62837	ITPR1	0.0037734	1.98807
1223	FAM228B	0.0386964	1.5105	PPA2	0.00941113	1.9388	METTL8	0.0673367	1.661	FIG4	0.00377736	1.73886
1224	AC027045.2	0.0387782	1.89277	AP1M2	0.00945506	5.23384	ESPNL	0.0673501	2.26576	SH3D21	0.0037879	1.73798
1225	FBN2	0.0391323	2.50847	AC135178.3	0.00948892	2.39824	CBX4	0.0674385	1.50139	ELMOD2	0.00379837	2.52071
1226	C2orf68	0.0394999	1.60357	CNBD1	0.00949857	3.87903	AC087379.2	0.0676444	1.594	RDH14	0.00379847	2.591
1227	AL589923.1	0.0396462	2.25047	APOL3	0.00952615	1.53802	LKAAEAR1	0.067997	2.54597	URB1	0.00380032	1.91615
1228	AC104958.2	0.0398082	2.65414	NOL8	0.00953633	2.30688	AP001189.5	0.06838	1.72487	TXLNB	0.00380119	3.21635
1229	ODF3L1	0.0398879	3.5269	ZNF543	0.0095592	3.44067	B4GALNT4	0.0687473	1.75717	SLC6A17	0.00384257	2.32689
1230	AC044810.3	0.0403227	2.03172	FERMT2	0.00958215	2.60757	PAEP	0.0691746	2.4427	SLC5A11	0.00386319	2.32173
1231	DTX4	0.0406369	1.79407	NUP133	0.00959953	2.18289	OLAH	0.0693311	2.77637	ZFY	0.00386981	2.93782
1232	EBF4	0.0407055	1.74899	TMC5	0.00960592	5.74738	PWWP2B	0.0693377	1.50343	CLIC2	0.00387108	1.5459
1233	PRR20C	0.0408844	2.0023	LTBP3	0.00963439	2.16431	AC099066.2	0.0698902	1.84452	AC046195.2	0.00387964	2.73547
1234	AC009299.3	0.0411397	1.70226	ZNF397	0.00964948	2.00908	RGL4	0.0700706	1.72305	NME3	0.00388183	1.98082
1235	PLD5	0.0413809	2.24612	SLC25A28	0.0097123	1.99403	LINC02274	0.0701093	2.27343	ENPP1	0.00391186	4.31012
1236	UBE2E1-AS1	0.0414061	1.90397	LDLRAD4	0.00971981	2.47757	AL080317.2	0.0704844	1.55242	ZBTB38	0.00395917	1.77409
1237	AC106744.1	0.0417975	1.73224	AC087721.2	0.00978186	2.54473	CCDC172	0.0705375	1.76139	ATF7IP2	0.00396665	2.24196
1238	AL021707.7	0.0417996	3.0136	GRID2	0.00979691	2.74105	HIST1H2AC	0.0707372	1.8857	CCNQ	0.00398945	1.95555
1239	AC021006.2	0.041822	1.82022	LINC02008	0.00983551	3.79442	CRAT37	0.0707903	1.55017	FAAP100	0.0040122	3.56184
1240	TCTE3	0.0420656	2.22531	CKLF	0.00983747	1.5209	RFX1	0.0712763	1.53003	CREB5	0.00401382	1.81807
1241	LINC02362	0.0421566	3.58586	CHST12	0.00984651	2.66481	ZNF324	0.0713142	2.29516	CTPS1	0.00402721	2.80259
1242	LINC01572	0.0425808	1.67415	AC074286.1	0.00985401	3.46753	LINC02325	0.0713677	1.53652	LINS1	0.00405944	2.40204
1243	MUC19	0.0427663	2.10971	A4GALT	0.00988884	2.38925	PTPN13	0.0718199	3.17764	C16orf58	0.00409804	1.58141
1244	AL355574.1	0.0428788	2.68339	AP002518.2	0.00991017	3.49739	TBC1D29	0.0718862	1.881	RUNX2	0.00410694	2.30039
1245	AP001273.2	0.0431009	2.1732	TTC26	0.00991551	1.72268	MINPP1	0.0719458	2.03955	MRPS31	0.00410819	1.67385
1246	OR2B11	0.0433381	2.24556	TMTC2	0.00994788	1.86606	TMEM35A	0.0721734	1.50456	ZDHHC21	0.00413485	2.33208
1247	KIF1A	0.0434202	1.97809	KAZN	0.00995506	4.19798	AP002954.1	0.0723234	2.04039	ANKRD27	0.00414304	2.66328
1248	NFE2L3	0.0436645	1.59819	DNA2	0.0101095	3.08363	AL391097.1	0.0726008	1.84882	LINC00467	0.00415042	1.89967
1249	AL160272.2	0.0439785	2.25252	KLRB1	0.0101168	5.35854	LINC00229	0.072657	1.96876	ZNF766	0.00418866	2.01661
1250	STK24-AS1	0.0443256	2.75069	MUC16	0.0101647	6.88345	NAA80	0.0733558	1.87424	SFMBT1	0.00419778	2.175
1251	GPR27	0.0443307	2.44145	LRRC49	0.0101822	2.38142	ZNF669	0.0735268	1.63385	TBC1D3L	0.00419922	2.94825
1252	STOX1	0.0445808	1.99672	CSNK1E	0.010219	1.73188	THAP7-AS1	0.0736099	1.69209	DCBLD2	0.00420386	2.63798
1253	FOXD2	0.0445853	2.49151	PTN	0.0102221	2.31694	AC008040.1	0.0739738	2.67072	PBRM1	0.00420664	1.81285
1254	PEX6	0.0447182	2.1592	POLR1B	0.0102621	3.52519	AC003991.2	0.0739925	2.09297	SLC50A1	0.0042074	1.91817
1255	NEIL3	0.0456272	2.54365	TRMT11	0.0102682	3.9534	TMEM125	0.0740917	2.37172	MAPKAPK5-AS1	0.00422168	1.9335
1256	CANT1	0.0456419	1.83182	TDRD10	0.0102862	3.48283	AC007686.2	0.0741114	2.13151	PPP3CC	0.00422663	1.99796
1257	PKHD1L1	0.0457412	1.85323	MYLPF	0.0102921	2.53868	AL356512.1	0.0746474	2.047	DEGS1	0.00422848	1.55819
1258	POLR3G	0.045877	2.16759	UPF2	0.0102951	2.01762	ZNF813	0.0746692	3.28775	FAM217B	0.00423114	1.83603
1259	DTHD1	0.0462514	1.91479	COA3	0.0103025	2.31257	RNF167	0.0749992	1.58408	WASHC5	0.00423301	1.5254
1260	CXCL6	0.0464741	1.53982	HFE	0.010336	2.18361	DUSP7	0.0757837	2.13993	HMSD	0.0042461	2.57335
1261	CCDC126	0.0464846	2.63067	BLOC1S5	0.0103424	2.50277	TMEM191C	0.0761214	2.16162	CAMK1G	0.00426632	4.86221
1262	ZNF684	0.0466101	3.41504	ACYP2	0.010354	2.32417	TCERG1L	0.0761918	1.84944	ARMC8	0.00428276	1.79671
1263	CWH43	0.0467621	1.77145	CBX2	0.010389	2.22815	SLC9C2	0.0762294	1.65512	PCED1A	0.00428705	1.85479
1264	ZBTB49	0.0469085	1.5176	CNTN4	0.0104078	2.45461	ALOXE3	0.0762454	1.76668	DPM2	0.0042924	2.03956
1265	GABARAP	0.047072	1.67639	GNAI1	0.0104125	2.53669	ACTL8	0.0767336	1.54915	ELAC2	0.00429584	2.07952
1266	AC079305.1	0.0471937	2.68747	AGPAT1	0.0104449	1.81964	RARRES3	0.076765	1.78106	SUOX	0.00432526	2.90766
1267	AC069213.1	0.047249	2.48578	ECHDC2	0.0104614	2.65499	PPP4R4	0.076965	1.53495	TCF20	0.00433777	1.82054
1268	TRG-AS1	0.0473453	2.88201	EMSY	0.0105001	2.94303	XKR8	0.076978	1.61736	AC022182.2	0.00434863	5.98599
1269	LINC00309	0.0474171	3.61366	SRPX2	0.0105077	3.55844	POLR2G	0.0772141	1.58348	SLC33A1	0.00438021	3.54988
1270	COL24A1	0.0475207	1.69559	AARS	0.0105288	1.85727	AC084346.2	0.0774176	1.87322	ZFP3	0.00438128	2.58809
1271	CCDC149	0.0477585	1.7927	GRB10	0.0105305	5.24761	SPO11	0.0774176	1.87322	IGLON5	0.00439342	4.84399
1272	CYYR1-AS1	0.0478041	2.03298	PAXX	0.0105347	1.97895	DLX3	0.0774176	4.20825	SPRYD7	0.0043979	2.49232
1273	AMZ1	0.0478995	1.93542	RBPMS2	0.0105474	4.63024	AP000894.4	0.0774176	2.95014	RRP15	0.00439823	1.99501
1274	AP003555.2	0.0480203	1.86594	CRYAB	0.0105605	2.41107	FAM83C-AS1	0.0774176	2.3663	FMR1	0.00442571	1.71048
1275	RAB9A	0.0482808	1.53273	ZNF580	0.0106928	1.67795	PTPRD-AS1	0.0774176	2.3663	GLCCI1	0.00443053	2.69546
1276	AC117473.1	0.048356	1.81522	ZCRB1	0.0107616	1.61744	BX248123.1	0.0774176	2.35912	NHLRC2	0.00444389	1.80519
1277	AC009041.1	0.0483987	1.68437	VWA1	0.0108099	3.69377	CMA1	0.0774176	2.27409	ZWILCH	0.00445902	1.76228
1278	CASC1	0.0484094	5.36109	MX1	0.0108417	2.26328	OR4F17	0.0774176	2.27409	C20orf194	0.00445909	1.73405
1279	AC245140.3	0.0492593	2.02426	CUTA	0.0109028	1.70478	AL731533.2	0.0774176	2.15815	CORO7	0.00446828	1.84727
1280	BLOC1S3	0.0493037	1.70841	ZNF30	0.0109172	4.53974	AC020913.3	0.0774176	2.0914	AP1S1	0.00453804	2.1967
1281	AC021127.1	0.049351	2.11853	AJUBA	0.0110445	2.05523	ZGLP1	0.0774176	2.0914	ADAM23	0.00453962	2.20341
1282	COL4A3	0.0493897	1.86376	KLHL7	0.0111081	1.85448	ZSCAN20	0.0774176	2.0853	NAV2	0.0045669	1.82841
1283	AC008592.2	0.0495162	1.91751	FANCF	0.0111101	1.65382	UBE2E2-AS1	0.0774176	2.01126	EXD2	0.00458961	3.22876
1284	TMED7-TICAM2	0.0496378	2.94523	ST6GAL1	0.0112105	2.21718	CCDC13	0.0774176	1.98621	CIPC	0.00459503	2.34857
1285	ZNF487	0.049736	1.62047	MORN2	0.0112501	3.20494	LINC02084	0.0774176	1.90351	ZNF609	0.00462531	1.80085
1286	AC072022.2	0.0498144	2.66825	CCND1	0.0112612	2.33941	CALHM3	0.0774176	1.64053	AC016957.2	0.00465885	2.57541
1287	AL445623.2	0.0499516	1.61907	WDR27	0.0113255	2.73306	ZNF835	0.0774176	7.24867	ACP2	0.00466275	2.93033
1288	ZNF460-AS1	0.0500245	2.81794	PLA2R1	0.0113812	3.09228	CDKL2	0.0774176	3.22463	LINC01010	0.00466937	2.30962
1289	ZNF771	0.0501283	1.55012	CHMP7	0.0113834	2.66487	FGF10	0.0774176	2.86466	MED23	0.00468625	2.34324
1290	AC234772.2	0.0502981	2.21943	ITGB4	0.0113846	2.74129	AC092723.5	0.0774176	2.82736	MORN5	0.00469852	1.91335
1291	AC027307.2	0.0503969	2.50272	ANGPTL2	0.0114525	3.51202	AL162742.2	0.0774176	2.79618	TTC7B	0.0047063	1.53147
1292	AC008667.2	0.0505497	1.92537	HOXA3	0.0114577	3.07256	MEG9	0.0774176	2.79618	PSEN2	0.0047421	1.57298
1293	PNPLA1	0.0505666	2.29995	RWDD2B	0.0114705	1.94318	AL356259.1	0.0774176	2.45291	MAPKAPK5	0.00476709	2.05911
1294	CPLX2	0.0505919	2.12388	TRMT13	0.0115124	2.35967	LINC01854	0.0774176	2.32945	LINC01637	0.00478102	2.51072
1295	RHBDL1	0.0506652	2.0763	PLEKHD1	0.0115294	2.77439	FAM87B	0.0774176	2.32859	IFT172	0.00480703	1.96369
1296	DLK1	0.0513895	1.91694	RASA4	0.0115464	2.55796	SMCR2	0.0774176	2.32752	SP140L	0.00481056	1.79007
1297	AL591848.3	0.0515489	2.08783	ACVRL1	0.0115473	2.1668	TERC	0.0774176	2.00488	ST18	0.00484167	2.66867
1298	PUS10	0.0517729	2.34137	ADAMTS15	0.0115767	2.63158	AC116913.1	0.0774176	1.92538	ZMYM5	0.00488863	1.53475
1299	AC100793.3	0.0519725	1.86916	C1orf158	0.0115815	3.09776	AFDN-DT	0.0774176	1.86507	INPP5E	0.00490644	2.6925
1300	SPACA6P-AS	0.0519742	2.06024	ZNF595	0.0115872	2.60244	SLC19A3	0.0774176	1.86507	ING1	0.00496413	1.78378
1301	CFLAR-AS1	0.0520459	2.11885	TPTEP2-CSNK1E	0.0116083	2.64809	AC091057.2	0.0774176	1.79748	ZNF234	0.00497434	3.80199
1302	OTX1	0.0522034	1.66469	RGS3	0.011638	3.05059	AC013553.3	0.0774176	1.69938	PTPA	0.00498198	1.97849
1303	AP000442.2	0.0526958	1.8521	DTX1	0.0116917	2.61954	MKX-AS1	0.0774176	1.69938	HOXB6	0.00502728	3.55117
1304	LINC00968	0.0528503	1.80694	AL138752.2	0.0117754	2.50677	AL450311.2	0.0774176	1.66945	AC092279.1	0.00505754	1.99012
1305	C16orf96	0.0528521	1.97998	BAZ1B	0.0118217	1.91547	AL512343.2	0.0774176	1.66945	TNRC6B	0.00506539	1.55319
1306	LINC01902	0.0530938	1.74376	BRD8	0.0118532	2.52782	AP001453.3	0.0774176	1.66945	NR2C2AP	0.00506957	5.46955
1307	PIWIL1	0.0531336	1.51971	PHLDB2	0.011861	2.26466	AP003721.4	0.0774176	1.66945	GGT7	0.00507749	2.36419
1308	GRM6	0.053368	2.62598	TMEM62	0.0119126	2.59658	C7orf25	0.0774176	1.66945	CAPN14	0.0050824	2.43819
1309	ZNF737	0.0538115	1.81389	RNFT1-DT	0.0119496	1.70826	SPINK9	0.0774176	1.66945	MRPS6	0.00509882	1.883
1310	TESMIN	0.0538682	2.62657	MALL	0.0119649	3.55354	AL355102.3	0.0774176	1.63192	CCDC28A	0.00512003	1.82511
1311	FAM186A	0.0539487	1.64922	COL4A2	0.0119718	2.60022	C1QL3	0.0774176	1.63192	MPZL1	0.00515308	3.25251
1312	AC090617.3	0.054305	1.86069	PIGM	0.0119803	2.42401	ETNPPL	0.0774176	1.63192	CETN3	0.00515915	2.20311
1313	YIPF1	0.054532	2.06149	GPC6	0.0119858	2.78977	FAM72C	0.0774176	1.63192	ZBED3-AS1	0.00516398	3.47306
1314	SDF2L1	0.0548024	1.56808	ZC3H7B	0.0119859	1.56414	LINC02272	0.0774176	1.63192	NAV1	0.00516709	1.94439
1315	LINC01428	0.0549171	1.60377	SUN1	0.0119918	2.13937	NEURL1-AS1	0.0774176	1.63192	SLC31A1	0.0051743	1.52326
1316	AC010636.2	0.0552511	1.69738	KNOP1	0.0120158	7.83885	OR1L8	0.0774176	1.63192	Z98257.1	0.00517773	6.88689
1317	AL500522.1	0.0553767	1.73368	SUPT3H	0.0120821	1.60621	PRSS2	0.0774176	1.63192	SLC18B1	0.00519189	3.252
1318	ARHGEF10	0.0554351	2.03921	DIRC3	0.0121199	3.39896	SLITRK3	0.0774176	1.63192	IMPACT	0.00524397	2.10719
1319	PMEPA1	0.0554721	1.66261	GLIDR	0.0121252	1.95732	AC005392.3	0.0774176	1.60799	RPS6KA4	0.00524738	2.31583
1320	ADAM18	0.0556416	1.88188	MRTO4	0.0121655	2.33459	AC027228.1	0.0774176	1.60799	AL161725.1	0.00525125	3.88743
1321	ACADS	0.0559056	2.40997	MREG	0.0121663	2.4534	AC109454.3	0.0774176	1.60799	TEX2	0.0052536	1.72728
1322	GASAL1	0.0560001	1.66016	INPP5F	0.0121777	2.23436	AC114954.1	0.0774176	1.60799	CYP2R1	0.0052845	1.87632
1323	PRDM15	0.0560259	1.82434	ZNF649	0.0121819	3.69768	AC125421.1	0.0774176	1.60799	U2AF1L4	0.00532917	2.42961
1324	ATP6V0A4	0.0560419	1.62998	F8	0.0122346	2.45466	C2orf16	0.0774176	1.60799	FAXDC2	0.00533465	2.54162
1325	DRICH1	0.0562128	2.41452	HLA-DQA1	0.0122399	1.59101	CHAT	0.0774176	1.60799	CFAP410	0.00535636	2.6798
1326	GLUD2	0.0564549	1.70346	CD109	0.0122423	2.04416	CNTNAP3C	0.0774176	1.60799	ZNF514	0.00536202	3.16726
1327	SLC12A9-AS1	0.0565808	1.60918	IL2RB	0.0122508	5.93474	KLHDC8A	0.0774176	1.60799	VSIG10L	0.00537967	3.29798
1328	TSEN34	0.056592	1.54619	UBN2	0.0122767	2.69266	P2RX3	0.0774176	1.60799	TAB1	0.00538264	3.67798
1329	PPP1R32	0.0567178	1.63197	PHKA1	0.0122787	4.2899	TRBV22-1	0.0774176	1.60799	BMT2	0.00538826	1.88878
1330	PHOSPHO1	0.0567206	2.12426	LMAN1	0.0122924	1.80739	AL353795.2	0.0774176	1.51773	CENPBD1	0.00539604	2.27241
1331	PTPRZ1	0.0567226	1.70828	ACAP1	0.0122964	2.83648	AC012377.1	0.0774176	4.36194	LINC01150	0.00548351	2.65673
1332	LINC02174	0.0567883	1.64509	AL137009.1	0.0123122	2.79584	AC127070.2	0.0774176	2.99204	EDA	0.00548911	2.89995
1333	RALGAPA1	0.0567986	1.60864	TSPAN9	0.0123349	3.29931	FAM180B	0.0774176	2.46352	NCK1	0.00549565	1.89494
1334	GS1-24F4.2	0.0569168	1.75528	STAG2	0.0123567	2.1002	SPINK6	0.0774176	2.44581	PCK2	0.00549759	1.6854
1335	LINC02416	0.0569716	1.94547	HKDC1	0.0123606	5.1093	GFOD1-AS1	0.0774176	2.28649	KIFC3	0.00549851	1.7338
1336	AC093827.4	0.0570848	1.82814	TMEM223	0.0123648	2.35027	AL121827.1	0.0774176	2.24248	PRDM10	0.00550296	2.47009
1337	FABP6	0.0574955	1.81769	TMEM120B	0.0123787	3.59266	AP006287.2	0.0774176	2.24248	B3GALT6	0.00554882	2.10886
1338	ANK1	0.0578603	2.13439	FZD3	0.012436	3.1515	SLC12A5-AS1	0.0774176	2.24248	POM121	0.00557028	1.99761
1339	AL591846.2	0.058072	2.57754	FAM160B2	0.0124418	2.63399	AL139041.1	0.0774176	2.20629	MRPS34	0.00560516	1.52925
1340	C17orf67	0.058445	1.67637	STRADA	0.0124737	2.78693	GUCA2B	0.0774176	2.20629	PROCA1	0.00561604	2.55546
1341	THCAT158	0.0586668	3.03451	NRDE2	0.0125274	2.55933	AC025580.3	0.0774176	2.19976	AC044849.1	0.00562438	1.98116
1342	LRRC7	0.0587617	1.66796	AL391988.1	0.0125353	4.48772	AC004584.1	0.0774176	2.17547	PRKD3	0.00562599	1.97582
1343	AL606516.1	0.0587862	1.97262	SYNC	0.0126081	2.75706	AC096733.1	0.0774176	2.17547	PARP16	0.00563602	2.66483
1344	EVC	0.0589316	2.48768	KRCC1	0.0126245	1.85819	AL445228.2	0.0774176	2.09874	TAF9B	0.00563783	2.58076
1345	ARHGAP39	0.0590089	1.65388	BMX	0.0126492	2.85622	EFCAB9	0.0774176	2.09874	RCC1L	0.00570342	1.85019
1346	AC008040.5	0.0591204	1.69559	LINC00383	0.0126664	2.84731	C12orf54	0.0774176	2.05417	ACRBP	0.00571262	1.97012
1347	AC024224.2	0.059764	2.1198	FRZB	0.0126711	3.3376	DWORF	0.0774176	2.05417	KCNH7	0.00573816	2.88765
1348	AC099560.1	0.0602682	1.76274	CFL2	0.0126734	2.20077	HOGA1	0.0774176	2.05417	RFX7	0.00574827	2.12962
1349	TCAIM	0.0603714	1.69273	AGK	0.0126743	2.5499	AC007620.2	0.0774176	1.98038	PDCD5	0.00575305	1.90647
1350	TACR3	0.0604636	1.75999	JADE1	0.0126898	2.21762	PABPN1L	0.0774176	1.9556	CYP2S1	0.00575547	2.09945
1351	AL390786.1	0.0605974	1.79911	MID2	0.012715	3.48672	AC136475.7	0.0774176	1.93093	MARS	0.00576834	1.57359
1352	AC008440.2	0.0609415	2.3058	LAMA2	0.0127181	3.03891	CLEC4M	0.0774176	1.93093	DVL1	0.00578563	1.74718
1353	NGF-AS1	0.0610065	1.5907	WNT2	0.0127374	4.38416	OR7A17	0.0774176	1.92815	A1BG-AS1	0.00578573	2.6364
1354	ANKRD7	0.0611238	1.94779	EXOSC9	0.0127486	1.94752	AC036214.3	0.0774176	1.71537	CKS2	0.00583333	1.81303
1355	RGPD2	0.0612544	2.21492	MTRNR2L8	0.0127633	1.68617	FBXO43	0.0774176	1.6824	FOXD2-AS1	0.0058366	3.80012
1356	NBPF20	0.0614052	1.72834	LINC00839	0.0127851	4.72637	AL671710.1	0.0774176	1.67804	RFXANK	0.00586388	1.75515
1357	AL137003.1	0.0615051	1.70898	PPHLN1	0.0127908	1.87981	AL121772.1	0.0774176	1.64862	CD200R1	0.00588338	3.05478
1358	SURF2	0.0616349	2.6397	CYP4F12	0.0128184	4.43952	AL512604.3	0.0774176	1.6196	LAS1L	0.00588956	1.65698
1359	IL27	0.0620057	2.57354	CYP2S1	0.0128411	2.01979	AC134682.1	0.0774176	1.60168	RASSF1	0.00591774	1.56878
1360	KCNK9	0.0620132	1.51625	ANKRD35	0.0128516	4.73068	ZNF385D-AS1	0.0774176	1.60168	DDX1	0.00594139	1.60991
1361	IL17C	0.0620159	2.13846	MAP4K1	0.0128603	2.06265	LIMS1-AS1	0.0774176	1.5874	C1orf52	0.00597593	1.54155
1362	CXorf40A	0.0624311	2.09598	STUM	0.0129707	4.65453	KLF1	0.0774176	1.57883	PGBD5	0.00598729	2.76613
1363	AL136295.3	0.0625277	1.67027	SLC45A4	0.0130045	2.62603	ACBD3-AS1	0.0774176	1.50338	PARP14	0.00600337	1.68432
1364	C7orf61	0.0625432	1.73184	MTSS1L	0.0130074	2.26395	AL365214.3	0.0774176	1.50338	DROSHA	0.00600879	2.38952
1365	MFNG	0.0627125	1.68688	MTRNR2L1	0.0130206	1.9967	AL391335.1	0.0774176	1.50338	ARC	0.00602426	2.22817
1366	AC007773.1	0.0629419	1.7785	DUSP12	0.0130801	2.15995	DPPA2	0.0774176	1.50338	TMOD2	0.00602643	2.43236
1367	AC005410.2	0.06309	1.53886	ATL1	0.0130858	2.05549	SLITRK1	0.0774176	1.50338	SEPHS2	0.00605262	1.55298
1368	CFAP97D2	0.0631248	1.63609	PLK4	0.0131504	2.95995	LINC00895	0.0774176	5.28062	TM9SF1	0.00607039	2.51181
1369	EIF2D	0.0632687	1.97965	AC034195.1	0.0131955	3.24137	AC006942.1	0.0774176	3.32977	GRSF1	0.00607048	1.56039
1370	SLC25A53	0.0634495	1.90692	CBX5	0.0132367	2.14513	HIST1H2BI	0.0774176	2.75507	NAA25	0.00610895	2.40606
1371	ZNF295-AS1	0.0638545	1.53283	IGF2	0.0132468	3.35302	AC012073.1	0.0774176	2.68507	PRKDC	0.00613605	1.58167
1372	PRSS27	0.0643797	2.19116	DPP10	0.0132538	2.51619	AC010969.1	0.0774176	2.57126	TRPM4	0.00614804	2.23553
1373	STOX2	0.0646369	1.58133	SIPA1L3	0.0133086	2.51694	AP003419.1	0.0774176	2.49811	SH3GL2	0.0061708	3.71544
1374	LINC02388	0.0647813	1.6946	AKAP1	0.0133154	2.49946	FAM9C	0.0774176	2.43263	LRRC46	0.00618199	3.06859
1375	AC108067.1	0.0647925	1.57136	NARF	0.0133331	2.24566	AC026691.1	0.0774176	2.35467	ROPN1L	0.0062004	4.00747
1376	LINC01220	0.0649182	2.83641	PTDSS2	0.0133499	2.89372	AC110615.1	0.0774176	2.35467	AL022326.1	0.00620951	2.85004
1377	HSPE1-MOB4	0.0657124	1.94486	SEC16B	0.0133608	3.37223	AL139099.1	0.0774176	2.35467	TSR1	0.00623196	1.91154
1378	FLJ21408	0.0659337	1.89095	SNED1	0.013395	2.53394	AP001107.2	0.0774176	2.35467	TIMM13	0.00624091	1.65609
1379	AL645939.5	0.0661205	1.97264	RYK	0.0133983	1.76384	AC009948.4	0.0774176	2.2986	OSCP1	0.00630157	3.07586
1380	PLCH2	0.0665405	1.58927	ARL17B	0.0134485	2.45981	AC010605.1	0.0774176	2.2986	PGP	0.00630189	2.24249
1381	SLC26A2	0.0667393	1.60717	AC138123.1	0.0134764	3.14825	Z82214.2	0.0774176	2.17525	MAML2	0.00630282	2.41742
1382	AL137003.2	0.0667801	2.03291	THY1	0.013478	4.95032	AC087071.1	0.0774176	2.1748	ZNF836	0.00631021	2.58237
1383	AC003666.1	0.0672539	1.8885	PRRX2	0.0134841	3.94139	AL136309.2	0.0774176	2.03866	DDX55	0.00633552	2.07932
1384	AC006064.4	0.0674676	1.96943	PALM2-AKAP2	0.0134954	2.53772	AC092159.1	0.0774176	1.93233	NAGLU	0.0063529	1.77405
1385	DYDC1	0.06789	1.548	ZNF568	0.0135732	2.15444	PCOLCE-AS1	0.0774176	1.93233	PIN1	0.00637993	2.37238
1386	AC103706.1	0.0681134	1.88124	SERPINB6	0.0135933	1.95643	AC013549.1	0.0774176	1.70005	RPL7L1	0.00639001	1.74785
1387	LINC01612	0.0681578	1.51994	MAP7	0.0137014	1.98031	AC092811.2	0.0774176	1.67162	GEMIN5	0.00640757	2.51309
1388	LINC01580	0.068228	1.95583	PRRT2	0.0137175	4.37756	AC106820.3	0.0774176	1.65457	PDZD4	0.00641009	2.71211
1389	AC018358.1	0.0685621	1.53805	CYGB	0.0137222	3.39882	AL109917.1	0.0774176	1.65457	ZNF268	0.0064168	1.66243
1390	LHPP	0.0685842	1.69619	RIC3	0.013798	3.3174	AC009088.3	0.0774176	1.63914	RPA3	0.00641797	1.90861
1391	MPO	0.0693722	1.82853	MLST8	0.0139067	3.51672	AC025219.1	0.0774176	1.61558	HS3ST2	0.00641857	6.74508
1392	CFAP161	0.0693991	2.15124	AL359265.3	0.0139218	3.02486	AL354761.1	0.0774176	1.61558	PLEKHH1	0.00642104	2.55194
1393	IL10RB-DT	0.0697022	1.64105	CNRIP1	0.0139426	2.07993	AL390838.1	0.0774176	1.61558	USP50	0.00644045	3.24412
1394	ANKRD13B	0.0701892	2.23646	ZNF148	0.0140246	2.2244	AL603832.1	0.0774176	1.61558	CNRIP1	0.0064817	1.97144
1395	GMEB2	0.0703279	1.75737	RTL8B	0.0140516	3.3079	ALDH8A1	0.0774176	1.61558	TP53	0.00654779	1.81416
1396	LINC02166	0.0707124	1.63792	AC092835.1	0.0141127	3.49455	FOXG1-AS1	0.0774176	1.61558	RBM42	0.00655352	1.7704
1397	AC009506.1	0.0709332	3.32237	B3GALNT1	0.0141504	4.00002	LINC00518	0.0774176	1.61558	B4GAT1	0.0066508	2.99187
1398	AC004231.1	0.071752	1.54523	LRFN5	0.0141522	3.04074	LINC02424	0.0774176	1.61558	RGS16	0.00665476	1.83548
1399	AKR1D1	0.0720807	1.99174	GDA	0.0142336	1.62077	OR6J1	0.0774176	1.61558	SCNM1	0.00669419	1.94503
1400	MRPL38	0.0720923	1.61841	MRPS7	0.0142645	1.80821	ST20-MTHFS	0.0774176	1.61558	ZNF710-AS1	0.00672622	3.43267
1401	AC132219.1	0.0722533	1.68717	N4BP2L1	0.0143405	1.66479	AL449403.2	0.0774176	1.52713	NOP16	0.00674417	2.56415
1402	AC243829.1	0.072813	1.58007	CTNNA3	0.0143504	2.91034	CLEC19A	0.0774176	1.52713	PARP6	0.00679898	1.76926
1403	AL050403.2	0.0728792	1.86478	SMAD1	0.0144038	2.58641	LINC01053	0.0774176	1.52713	PDCD1LG2	0.00681581	4.2598
1404	LINC00665	0.0732106	1.54355	ANKRD30BL	0.0144951	2.63364	LINC02585	0.0774176	1.52713	AL391422.4	0.00682125	2.64491
1405	KIAA0319	0.0732452	1.52779	AK3	0.0145655	2.2215	RPEL1	0.0774176	4.12591	SGK3	0.0068627	1.73577
1406	KATNAL2	0.0734319	1.83406	ASB2	0.0145854	3.3678	AC019171.1	0.0774176	3.69057	FAM114A2	0.00687318	1.54911
1407	PDE6H	0.0735777	1.60814	AEBP1	0.0146084	2.45854	AC008033.3	0.0774176	2.726	BX284668.5	0.00688332	1.90728
1408	TLX1NB	0.0735874	1.74347	CAMK2N1	0.0146506	4.06109	AC020658.2	0.0774176	2.68097	CKAP5	0.00689088	1.7793
1409	CHEK1	0.0739234	1.51908	LAMA3	0.0146772	5.38001	SOX2	0.0774176	2.68097	EGR2	0.0068951	2.46235
1410	TEKT5	0.0743143	1.91795	NDUFC1	0.0146953	1.93567	LINC00311	0.0774176	2.41163	RND3	0.00691202	1.98649
1411	SNX21	0.0744294	2.24959	NFIX	0.0147236	3.45183	AC010624.3	0.0774176	2.3808	CDKN2AIP	0.00697385	2.31168
1412	LRRC75A	0.0749551	1.52725	GRK5	0.0147452	2.66391	AC010547.4	0.0774176	2.08949	IL15RA	0.00697984	1.88577
1413	AC090152.1	0.0756565	1.74139	GABPA	0.0147739	2.3428	C1orf226	0.0774176	2.05471	RP9	0.00699985	3.51224
1414	CERS3-AS1	0.0759534	2.07896	TEX29	0.0147939	2.59252	VWA8-AS1	0.0774176	2.05471	MAPRE3	0.00700352	1.82462
1415	MRPS24	0.0761719	3.01787	PPP1R12B	0.0148004	3.77451	GPR174	0.0774176	2.00995	HTRA2	0.00700776	1.80227
1416	AC040977.2	0.076175	2.65871	AC092164.1	0.0148054	2.70236	PFKFB1	0.0774176	1.99236	TIGD6	0.00702996	2.95326
1417	OXSM	0.0765517	1.59709	SNRNP70	0.014838	1.76411	HIST1H2AK	0.0774176	1.67155	REX1BD	0.00704865	1.52328
1418	AGPAT2	0.0771841	1.73331	ZNF678	0.0148495	2.65834	LINC00629	0.0774176	1.67155	FPGS	0.00713227	1.60031
1419	HCG23	0.0777996	1.52647	LINC02369	0.0148867	2.88098	NLRP10	0.0774176	1.67155	GPAT3	0.00713873	1.74061
1420	ANGPTL4	0.0780897	2.9006	RAI2	0.0149566	2.935	OTOR	0.0774176	2.15214	PSMB5	0.00715358	1.75744
1421	MTA2	0.0781522	1.71404	AC124312.1	0.0149809	2.25497	PGA5	0.0774176	2.03124	DCLRE1B	0.00718432	2.24312
1422	AC105105.1	0.0783997	2.15971	ZNF550	0.0149884	3.63284	ZFP57	0.0774176	1.99874	PPARGC1B	0.00719163	1.85674
1423	AL592183.1	0.078698	1.90893	GAS6	0.014999	2.03446	PGBD1	0.0774487	3.55127	MICB	0.00720096	2.07814
1424	AL133163.2	0.0790643	1.53368	TRABD2B	0.0150554	2.75769	AC009831.1	0.0776008	2.17282	MMP7	0.00723325	2.28372
1425	INTS11	0.079075	1.50618	KIAA1217	0.0150606	3.12076	MAGIX	0.0776806	2.43005	CHCHD6	0.00731914	2.51637
1426	PLD6	0.0796528	2.15374	CFAP47	0.0151111	2.38155	ELANE	0.0779578	1.55373	GNPDA2	0.00733501	2.22012
1427	RFTN2	0.0798807	1.82432	CIB2	0.0151622	2.41599	AC138356.1	0.0780896	2.43098	ATAD3B	0.00734776	2.3716
1428	THPO	0.0802909	1.57114	PALM	0.0152159	3.56794	AC021054.1	0.078546	1.68673	ZFAND4	0.00737615	1.95271
1429	KRT80	0.0803292	1.56356	RAB11A	0.0152202	1.54077	AL451050.2	0.078561	1.67741	TCP11L1	0.00739899	2.22923
1430	MTHFD2L	0.0807394	1.55343	ST6GALNAC1	0.0152262	3.48222	AL031775.1	0.0786997	3.09646	S100B	0.00740586	2.06013
1431	AC087623.3	0.081017	1.67246	AFF1	0.0152657	2.19951	TMEM67	0.0787476	1.6024	MRPL58	0.00740692	1.92988
1432	ZNF385C	0.0811503	2.19974	NFE2L1	0.0153634	2.14968	LINC01905	0.0787588	1.73986	ZNF142	0.00743171	2.09751
1433	SLC22A18AS	0.0811933	1.82846	MORN4	0.0153723	4.13705	AC090679.1	0.0792066	1.57872	SECISBP2	0.00743946	1.67061
1434	AC099811.3	0.08137	1.53404	SULF1	0.0153903	8.90907	LINC01993	0.0792612	1.98374	ZNF740	0.00745435	2.80714
1435	TMEM106A	0.0813753	1.50267	SCYL3	0.0154055	2.34526	MOB3C	0.0794186	1.88003	ALG2	0.00745674	1.86533
1436	UPK2	0.0814103	1.66753	TBC1D8B	0.0154153	2.26447	FO704657.1	0.0796054	1.82021	SLAMF6	0.00746945	2.499
1437	EXTL3	0.0814261	2.0544	GPRASP1	0.0154551	3.41169	AL031733.2	0.0799598	4.40392	HEATR5A	0.00747444	2.67621
1438	CCDC157	0.0816913	1.62559	SLC1A5	0.0154916	1.5047	NACA2	0.0801934	2.09136	RUFY1	0.00752321	1.67928
1439	AC097634.3	0.0824636	2.15456	AC107068.2	0.0154928	2.54515	TEX45	0.0803327	1.83804	BAIAP2	0.00753491	1.67851
1440	ZBTB22	0.0831651	1.98563	AC090791.1	0.0155125	1.5759	LRFN3	0.0804111	1.61382	TAF1A	0.00754524	3.01603
1441	IQANK1	0.0833192	1.61859	MAP1LC3A	0.0155573	2.25782	LINC02285	0.080517	1.94737	MND1	0.00754935	4.4997
1442	C8orf44	0.0835311	3.73042	DYRK2	0.0155679	2.15701	AC021739.2	0.0806663	1.53541	ST14	0.00759264	1.80283
1443	HSPA12A	0.0840914	2.48795	RNF14	0.0155707	1.84008	GPR63	0.0808601	1.59268	RXRB	0.00763825	1.57295
1444	CDKN2B	0.0842726	1.56586	AC092110.1	0.0155866	2.91843	AC034199.1	0.0818729	1.89544	CARD11	0.00769873	1.66858
1445	CCNE2	0.0846536	1.70164	TTC37	0.0156004	1.52642	ADPRHL2	0.0820497	1.75277	GEN1	0.00770411	2.71935
1446	FAM227B	0.0853056	1.52815	CHKB	0.0156179	3.84097	XPC	0.0822447	1.60248	SOCS6	0.00773113	1.93164
1447	AL662884.4	0.0853155	1.60348	LRP6	0.0156499	2.29425	PDE8B	0.0824399	2.69491	MOGS	0.00774425	2.84719
1448	C21orf91	0.0856537	1.71774	HOXD9	0.0156712	3.35846	AC087501.1	0.0826685	1.56615	DNPEP	0.00774727	1.82038
1449	ENO3	0.0866397	1.70763	TGFB3	0.0156858	2.16584	WNT7B	0.0827652	1.53039	EZH1	0.00775522	2.00705
1450	AC007728.2	0.087439	1.78024	OCIAD1	0.0157353	1.57399	AL117336.3	0.0828553	2.31577	ZNF426	0.00779718	1.90647
1451	AL592295.4	0.0879421	2.28245	NFASC	0.0157483	4.12994	USP27X-AS1	0.0831432	1.63729	Z69706.1	0.00780836	2.8669
1452	ZNF182	0.0884374	1.62003	LINC00698	0.0157707	2.77312	COX15	0.0834721	1.54564	POLDIP2	0.00780993	2.0307
1453	FAM135B	0.0889501	1.85337	EID1	0.0157887	1.64114	AC002064.1	0.0835702	1.51898	GORASP1	0.00782834	1.69575
1454	PSTPIP1	0.0891144	2.14072	AC104411.1	0.0157902	3.91138	GTSCR1	0.0836161	1.74153	GPR135	0.00784537	2.26191
1455	ADGRB3	0.0892065	1.88821	CXCR3	0.0158232	7.8852	ZNF672	0.0844251	1.75845	CSF1	0.00785212	4.45984
1456	CDCP1	0.0893724	1.67398	ADAM28	0.0158806	2.16808	AL049649.1	0.0845757	1.64706	PNPT1	0.00786896	2.2267
1457	ZNF350	0.0908179	1.5249	ASTN2	0.0158873	2.06108	DGCR6	0.0848275	2.48807	POF1B	0.00787161	2.58651
1458	LETM2	0.0908628	1.81816	PRMT2	0.0158947	1.74514	SULT1C2	0.0848528	1.85877	DNAH10	0.00787219	3.18886
1459	TMEM38A	0.0911962	1.67925	SEC23B	0.0159816	1.72689	SIM2	0.0849666	1.71973	AC073352.2	0.00787321	3.71223
1460	DLGAP1-AS2	0.0916448	2.10013	PDGFRL	0.0159851	3.08855	RAB29	0.0861162	1.81205	RASSF8	0.00787605	2.45373
1461	ELAC1	0.0924698	2.03117	PPL	0.016011	3.57751	CCDC144NL	0.0869417	2.44977	URB2	0.00792566	2.1398
1462	SASS6	0.0927507	1.66593	CA10	0.0160128	4.65461	AC240565.1	0.0870981	1.54582	MCM4	0.00796483	2.48471
1463	SUPT4H1	0.0935768	1.86598	CSDC2	0.0160251	4.47834	RET	0.0871108	2.87365	HHLA3	0.0080278	1.99303
1464	RUFY4	0.0937721	2.30245	AC139795.2	0.0160262	2.34402	LINC01807	0.0872988	1.65411	SEMA3F-AS1	0.00809908	1.85385
1465	LOXL1-AS1	0.0939538	2.56705	MCM4	0.0160534	2.63591	MAP1LC3C	0.087433	2.05474	LMBR1L	0.00810196	1.9763
1466	SLC18A2	0.0940505	2.28191	FAM43A	0.0160565	1.80756	HIF1AN	0.0875792	2.25951	PTPMT1	0.00815127	2.2264
1467	QPCTL	0.0941063	1.6923	TNFSF9	0.0160719	2.70719	RICTOR	0.0876317	1.67323	CD226	0.00815315	2.20572
1468	RBM14-RBM4	0.0942531	2.11859	SLC16A13	0.0160922	3.20053	AP000763.3	0.0876551	1.65875	STARD5	0.00815996	3.51287
1469	SLC25A15	0.0949277	2.26292	SHB	0.0161546	1.82612	RAPGEF1	0.0881515	1.53567	LAMP1	0.00817331	1.75814
1470	TMEM251	0.0951482	1.5019	PREX2	0.0161567	2.92792	TMEM250	0.0883813	2.90426	IGFLR1	0.00821775	1.58445
1471	PAXBP1-AS1	0.096393	2.26369	SYDE2	0.0162141	3.07691	AL645465.1	0.0884095	1.94308	CLEC4F	0.00823792	2.93016
1472	AL162497.1	0.0982732	1.55604	FAM129A	0.016258	2.23178	ENTPD8	0.0884793	1.54513	CMC2	0.00827186	2.45901
1473	PTK6	0.0985459	2.06892	NDUFC2	0.0162873	1.9205	PROSER2	0.088631	1.82088	CST3	0.00828414	1.83457
1474	CYP19A1	0.0991881	4.07469	MYO16	0.0162915	3.019	TCOF1	0.0886651	1.79519	ORMDL3	0.0082978	2.31168
1475	SLC35F3	0.0999947	1.90962	GLCCI1	0.016382	2.32136	AL353759.1	0.0889101	1.82684	DGKA	0.00834617	1.56154
1476	GNG4	0.100402	1.9123	SIGLEC15	0.0163994	6.5251	SLC5A12	0.0890371	1.69785	PPME1	0.00838257	2.29858
1477	ZNF692	0.100433	2.18279	CROCC	0.0164102	1.84712	AC006452.1	0.0890475	1.66611	WDR63	0.0083995	2.74491
1478	CES2	0.10121	1.76484	GRAMD2B	0.0164273	1.7007	NCAPD3	0.0894069	1.52103	INF2	0.00845628	2.4128
1479	AC073342.1	0.101215	1.96289	POU6F2-AS2	0.0164275	2.54533	AL844908.1	0.0897349	1.96183	SPAG7	0.0085017	1.8084
1480	PLEKHN1	0.101318	2.03218	AL445472.1	0.0164673	3.18198	PEX7	0.0898265	1.94143	NCKAP5L	0.00851262	1.61782
1481	AC024909.2	0.101869	2.58219	GNL3	0.0164794	1.71002	LINC00910	0.0898557	1.86157	CENPN	0.00853632	2.59572
1482	RGPD1	0.102495	1.53994	ENPEP	0.0164805	3.73396	AC000120.3	0.0900635	1.60091	IREB2	0.00857679	1.58233
1483	MAB21L1	0.10278	3.41483	PLEKHH3	0.016506	2.6376	TP53TG5	0.0904023	1.65346	ESF1	0.00860935	2.24606
1484	ANKHD1	0.102955	1.64191	SREK1	0.0165405	1.86118	AC005261.3	0.0906981	2.1319	ACTRT3	0.0086353	15.3902
1485	C4orf47	0.103259	1.92832	ARSJ	0.0165496	2.48001	AC005082.1	0.0908506	1.87172	TTC31	0.00866155	2.53828
1486	AC108673.2	0.103527	1.98823	COL8A2	0.0166072	3.26722	UCKL1-AS1	0.0912329	3.88702	ARRB1	0.00868213	1.57637
1487	ZFP1	0.103561	1.57169	AC105001.1	0.0166255	3.00681	AKR1C8P	0.0919012	1.52942	MCM3	0.00868453	2.17227
1488	AL359182.2	0.103642	2.21067	AL162718.1	0.0166464	2.46739	AC006487.1	0.0922316	2.15454	ZBTB25	0.00872162	2.0349
1489	AL596094.1	0.103872	2.80042	EXOSC8	0.016665	1.96754	PGLYRP2	0.0924172	6.06213	AL158154.2	0.00873574	3.26352
1490	LINC01876	0.10413	1.53308	GRK4	0.0166764	2.00448	HMGB3	0.0929663	1.53383	UQCC2	0.00874956	2.3481
1491	C1orf194	0.104416	3.05886	IQGAP3	0.0166886	2.47693	MUS81	0.0930853	1.70825	ZCCHC4	0.00879942	3.02252
1492	AP002762.1	0.105225	1.99981	AC106707.1	0.016699	3.50328	CALML4	0.093494	1.68462	LSM14B	0.0088528	2.38785
1493	LINC02356	0.105355	1.74046	MRPL45	0.0167175	1.56825	CCZ1B	0.0936583	1.55196	SOGA1	0.0088596	1.87867
1494	NAA80	0.10593	1.88061	SKAP1	0.0167265	3.17418	EPHX4	0.0938469	1.80619	AC243829.4	0.00888235	2.33838
1495	SULT1B1	0.106083	1.60477	TWSG1	0.0167649	1.62038	ZNF322	0.0939697	2.63834	CLOCK	0.00888821	1.97132
1496	LINC01579	0.106288	1.58713	MGAT4A	0.0167797	1.98115	TBCB	0.0943665	1.50956	CCDC81	0.00891018	2.39233
1497	LINC00649	0.106362	1.73204	RCOR3	0.016803	1.66755	ACR	0.0951311	1.50247	RILP	0.008928	2.5927
1498	TLE2	0.106369	1.63429	KLHL14	0.0168143	4.42789	AC009086.2	0.0954076	1.71362	CCL8	0.00894635	3.40032
1499	ERI1	0.107347	1.82766	GAS6-AS1	0.0168316	2.1072	KIFC1	0.095457	4.41278	GFM1	0.00897887	1.5426
1500	VPS16	0.107374	1.63695	STXBP5L	0.0168481	3.07263	ATP6AP1L	0.0959187	1.56484	XIRP1	0.00900775	16.8779
1501	AL139095.4	0.108344	1.57785	MUC17	0.0168503	2.96214	HOXA1	0.0960892	3.53644	CBR1	0.00905602	1.84205
1502	AL162742.1	0.108522	3.8196	ADGRG6	0.016899	2.53989	AL354719.2	0.0965256	1.51268	PLOD1	0.00906563	1.52853
1503	PRR5-ARHGAP8	0.108642	1.79477	OVCH1	0.0170102	4.88761	RARA-AS1	0.0969276	1.8372	CDC23	0.00907581	2.31945
1504	ADORA2B	0.108844	1.92112	ABCC4	0.0170428	2.2393	NTSR2	0.0970905	1.66342	TMEM99	0.00911267	4.94044
1505	ANKRD34A	0.108899	1.60936	ZNF667-AS1	0.0170468	2.50328	ZNF213-AS1	0.0976572	1.71159	ULK3	0.00911579	2.07715
1506	FBXW2	0.109976	1.6698	B4GALT3	0.0171065	1.93138	C1orf94	0.097745	1.6628	TRABD2A	0.00915014	2.97667
1507	COL5A3	0.1106	1.66773	ZNF382	0.0171106	3.78459	CNBD2	0.0979762	1.52552	TUBGCP3	0.00918766	1.5324
1508	UNC5A	0.110628	1.90123	ACE	0.017118	4.05612	CAMKK1	0.0982807	1.58606	ZNF720	0.00920954	2.40694
1509	DIO2-AS1	0.111275	1.63656	SERPINB4	0.0171367	4.00804	KCNK12	0.0983527	1.55187	CA5A	0.00922509	3.8555
1510	AL442128.2	0.111739	2.19294	KDM4A	0.0171509	3.25546	TRMT61A	0.0983777	3.73734	AC116667.1	0.00930401	2.12059
1511	DEFA4	0.112872	2.12929	CCL5	0.0171837	3.55433	BBC3	0.0991318	2.27017	IGHA2	0.00933248	2.51507
1512	GRM1	0.112881	1.51152	GCC2-AS1	0.0172017	2.89319	NLRP6	0.100423	2.4363	THOC1	0.00933315	2.07031
1513	SMPD2	0.112991	1.63559	CPNE3	0.0172778	1.56774	CCND3	0.10074	1.55072	IFT122	0.00939049	2.0503
1514	NR1I2	0.113219	1.51469	AL359220.1	0.0173365	4.12883	USP42	0.1012	1.75759	SMPD4	0.00950115	1.77485
1515	AC027097.2	0.113342	1.59012	DST	0.0173515	2.05998	ZNF10	0.10123	2.15533	ACSF2	0.00954049	1.76887
1516	ZNF485	0.113561	3.184	APOL1	0.0173549	2.65438	CHRAC1	0.101398	1.53174	ECHS1	0.00956028	1.73372
1517	DPYS	0.113868	3.46987	SEMA3E	0.0173639	2.67834	FBXO15	0.101734	1.51759	TRIM16L	0.00958653	2.55015
1518	RHPN1	0.113931	2.01246	PEA15	0.0173764	1.55843	C5orf51	0.101797	2.04881	TRIM65	0.0096074	2.0593
1519	EAF1-AS1	0.113932	1.86225	BOLA3-AS1	0.0173981	4.93358	TRIM13	0.102555	1.66839	GAREM2	0.009613	3.10384
1520	HIST1H1C	0.113953	1.52331	AC119428.2	0.0174545	7.59075	AC008074.2	0.10298	1.57787	ATG14	0.00967226	1.82316
1521	CBLN3	0.114029	1.75059	SACS	0.017528	2.33115	ZNF595	0.103346	1.57997	AC145285.2	0.00972217	2.45236
1522	TEKT1	0.114522	1.9723	HADH	0.0175312	2.08763	PLCXD2	0.104109	4.49979	AKAP10	0.00972238	1.85255
1523	EFL1	0.11467	1.62741	SLC24A5	0.0175392	2.48894	SNX21	0.104434	1.53431	CDK18	0.00975301	2.38879
1524	AC254562.3	0.114782	2.72002	MORC2	0.0176408	2.73794	PIK3IP1-AS1	0.104603	1.53518	KRT6C	0.0097636	2.85054
1525	GDPD5	0.115039	2.6744	AP001062.1	0.0176705	2.27658	TBC1D8-AS1	0.104783	2.89821	THOC3	0.00982378	2.62797
1526	AL391832.2	0.115053	1.59604	CRHR2	0.0176705	2.72688	CEP95	0.104941	1.62246	MRPL13	0.00985057	2.69984
1527	CCDC159	0.115542	1.55261	FAM189B	0.0177014	2.19224	AL365277.1	0.105139	1.5516	ARL5A	0.00987674	1.57716
1528	ABHD13	0.115555	1.78227	FAIM	0.0177109	2.80565	RABL2B	0.105284	1.97494	ORC3	0.00987995	1.97736
1529	AL138694.1	0.115903	2.27568	PPP3R1	0.0177421	1.59294	PPP1R9B	0.105728	1.82162	TPO	0.00988995	1.56393
1530	BFSP1	0.116247	1.91424	SUSD5	0.01776	2.71791	FOLR1	0.105771	2.07912	NAA50	0.00989019	1.68191
1531	LINC02539	0.116398	2.21246	SINHCAF	0.0177637	1.56943	MRPL32	0.10642	1.51964	AP2S1	0.00992222	1.54384
1532	AL121900.2	0.116633	2.40661	P2RY6	0.0178056	2.57536	ADCY1	0.107059	2.36275	MATK	0.00995452	2.98252
1533	AL353616.2	0.117075	1.55257	ZNF8	0.017808	3.74153	AL136295.5	0.10709	2.4952	SUCNR1	0.00997361	2.34998
1534	ACPP	0.117089	1.73306	PIK3C3	0.0178121	2.29797	AL360270.3	0.107938	1.94676	LRCH3	0.00997487	1.85672
1535	CABP5	0.117253	1.7285	HDAC9	0.017831	1.79105	CIAO2B	0.108108	1.51766	CLDN7	0.00999911	2.0462
1536	LINC01336	0.117375	2.55622	CWC27	0.0178567	2.04873	FGD3	0.108175	1.7026	CCDC141	0.0100001	2.47546
1537	AC098850.3	0.117874	1.62717	GNRH1	0.0178583	2.71043	PAQR3	0.108188	1.54363	PCBD1	0.0100039	1.61673
1538	LINC00997	0.118196	3.29069	NDN	0.0178587	2.63591	AL158151.3	0.109028	1.59172	GTF2H2	0.0100292	2.59917
1539	AC023906.5	0.118214	2.52653	TMPRSS13	0.0178882	3.08126	FCN2	0.109638	2.30208	HPS4	0.0100738	1.81956
1540	AL358234.1	0.118986	2.03589	LINC01609	0.0179007	2.99938	LSM7	0.110179	1.60289	NDRG3	0.0101447	1.97075
1541	SLC26A8	0.119092	3.74996	UNC5D	0.0179503	3.95223	ZNF414	0.110651	2.26069	SLC7A14	0.010169	2.78842
1542	ZNF623	0.119538	2.40802	PKP4	0.0179541	1.95905	RALGPS2	0.111355	1.84484	LINC02029	0.0102571	3.06216
1543	CARD18	0.119682	2.27015	ORC2	0.0179594	2.98212	C2orf92	0.111599	1.65239	SLC4A5	0.0102573	3.17957
1544	LINC01019	0.120192	1.57048	WDR47	0.0179751	2.05998	MADD	0.111793	1.534	GSDMA	0.0102729	2.64273
1545	U62317.1	0.121061	1.73403	GLDN	0.018007	3.2037	ASPHD2	0.112205	2.36825	ASF1A	0.0102761	2.20258
1546	F8A1	0.121473	1.65313	PINLYP	0.0180361	3.59615	TSPAN11	0.112875	1.5179	DIS3L	0.010325	1.95811
1547	NLRP11	0.121676	1.56532	AC009646.2	0.0180554	2.21399	POLH	0.113123	3.13465	CHMP6	0.0103486	2.54446
1548	RAD21-AS1	0.121985	2.1585	BTBD16	0.0180671	3.04564	RNPEP	0.113673	1.62927	GPR139	0.0103578	2.94134
1549	PNPLA3	0.12225	2.19992	NCKIPSD	0.0180889	2.65569	NUP50-DT	0.113705	1.58843	GDPD3	0.010403	4.3451
1550	KRT23	0.122304	1.53145	CCAR1	0.0181364	1.55152	ZNF687	0.114208	1.53226	FRG1	0.010467	1.50083
1551	PACERR	0.12351	2.05514	UNC80	0.0181563	2.55089	CHURC1	0.114241	1.56374	UBE2M	0.0105125	1.56903
1552	FRG1-DT	0.124226	1.55526	SEMA4F	0.0181761	2.84998	AL160035.1	0.115199	1.505	GCHFR	0.0105886	5.40941
1553	HSD17B1	0.124764	1.91362	DAB2IP	0.0182551	2.29955	SFTPB	0.115276	1.84862	TMEM245	0.0106047	1.64606
1554	AL691403.1	0.125254	2.08906	AP001347.1	0.0183556	4.92174	TSPYL1	0.115441	1.51319	BAZ2B	0.0106418	1.75107
1555	AL138920.1	0.125708	2.85916	AC097478.1	0.0183693	2.45882	AC007249.2	0.11573	1.75411	POLRMT	0.0106478	2.885
1556	AC112907.3	0.125904	2.44177	CCL14	0.0183931	2.97105	PSMG3-AS1	0.115908	2.00423	PSMA5	0.0106611	1.62487
1557	SKOR1	0.125909	1.70925	ZSCAN18	0.0184015	2.85426	CDC20	0.116056	1.54495	AL031777.3	0.0107049	4.63719
1558	MACC1-AS1	0.125979	1.83146	SGCA	0.0184442	3.65939	CLDN12	0.117442	2.04361	KIAA1841	0.010734	1.56423
1559	KIF5A	0.126005	1.97747	AC079061.1	0.0184471	2.86611	FSIP2	0.117579	1.69648	ZBED8	0.0107546	5.48587
1560	AL080276.2	0.126246	1.67072	PANX3	0.0184471	1.87602	HCCS	0.117928	1.52003	SGTA	0.0107791	1.61139
1561	CPB2-AS1	0.126906	1.59222	SAPCD1-AS1	0.0184472	2.27577	ARHGAP28	0.11824	2.32539	PRICKLE3	0.0108213	2.4309
1562	AC005381.1	0.127673	1.74394	FMR1NB	0.0184477	1.73579	DIO1	0.118407	3.33786	C11orf1	0.0108329	3.05157
1563	SCN2B	0.127828	2.42271	AC015911.6	0.0184477	2.12791	TMEM11	0.118428	1.65033	MGLL	0.0108776	1.70936
1564	NRG4	0.128052	1.59445	AC022001.3	0.0184479	1.84344	NUDC	0.118545	1.63536	MAP3K12	0.0109196	1.56244
1565	ADH6	0.128893	1.92664	AC092435.1	0.0184479	1.89263	AC098487.1	0.118919	1.57233	PET100	0.0110103	1.69276
1566	AD000671.3	0.129028	3.21627	LINC00615	0.0184482	1.89146	KTI12	0.118936	1.66326	FMC1	0.0110139	3.16516
1567	PRSS3	0.129434	1.91465	AC083964.1	0.0184483	2.23254	MBNL3	0.119439	1.70479	TMEM126B	0.0110629	1.64002
1568	ZNF547	0.129952	2.38727	AC062031.1	0.0184483	1.78954	LRRC6	0.119938	2.49932	C2CD2L	0.0110664	2.13695
1569	GRID2IP	0.129981	1.68253	GFRAL	0.0184493	1.85493	AF213884.3	0.11997	1.63044	AL391069.3	0.0110922	3.13954
1570	NCF4-AS1	0.130154	1.57495	AC009060.1	0.0184496	1.88295	AC097460.1	0.121243	1.91762	ZMAT1	0.011114	1.98886
1571	LINC02363	0.130264	1.96728	AC106864.1	0.0184503	2.23563	ARG2	0.121969	1.76655	ATXN8OS	0.0111217	2.15781
1572	AC007923.4	0.130424	1.96679	AL021368.1	0.0184526	1.86925	GPN2	0.122313	1.55951	DYNLT3	0.0111949	1.68503
1573	PDYN-AS1	0.130741	1.89537	AP001005.3	0.0184547	1.90287	THRA	0.12288	2.01295	CERS2	0.0112187	1.51594
1574	AL138895.1	0.131553	1.93105	AL139317.1	0.0184547	2.14498	KCNK1	0.12309	2.12075	SGPL1	0.0112332	1.63921
1575	TPRG1	0.131974	2.55854	CNTN2	0.0184552	1.81545	MYO15A	0.123116	2.46296	ZNF254	0.0112577	1.55457
1576	EDC4	0.132308	2.34451	SLC45A2	0.0184556	2.1764	AL033504.1	0.123137	2.00562	NCAPD2	0.0113555	2.23279
1577	KRTAP4-6	0.132347	2.70434	ASIC5	0.0184569	1.72497	MYBPC3	0.123356	1.98299	TBX18	0.0113703	2.98695
1578	AC022217.2	0.132347	2.58841	GRHL3	0.0184569	1.88979	HDAC5	0.124267	1.51414	SLC23A2	0.0113755	1.66801
1579	TAS2R5	0.132347	2.36259	AL451062.1	0.0184573	1.8321	PI4K2B	0.124489	1.60518	B3GNT8	0.0113982	2.68152
1580	AC109630.1	0.132347	2.13458	LINC00982	0.0184574	2.95297	VTCN1	0.125245	2.15679	FAM122B	0.0114387	1.81117
1581	AC025174.1	0.132347	2.1013	PCDHB11	0.0184578	4.09564	C1orf131	0.125924	1.65232	P2RY14	0.0114771	2.1773
1582	AL136379.1	0.132347	2.1013	AC016576.1	0.0184633	2.06836	AC091939.1	0.127872	1.64002	RBMS3-AS2	0.0114982	2.2452
1583	AP000757.2	0.132347	2.09688	AC078878.2	0.0184633	2.06836	CFAP97D2	0.12791	1.74564	AL021368.2	0.011527	3.92299
1584	LINC02182	0.132347	2.02164	CPA2	0.0184667	1.91299	AC136489.1	0.127969	2.0849	DTD2	0.0115681	2.09576
1585	AL589745.1	0.132347	1.9776	AC069200.1	0.0184671	1.54504	SHISA4	0.128839	1.82194	CHD3	0.0115698	1.51507
1586	AC005358.2	0.132347	1.92509	ANKRD20A3	0.0184682	1.79005	AC019077.1	0.129332	1.82077	THUMPD1	0.0115885	1.81128
1587	TRGJP2	0.132347	1.88855	APOPT1	0.0184713	2.52349	BMS1P14	0.129372	2.18458	TXN	0.0115898	1.58901
1588	REG1B	0.132347	1.87034	AC006270.1	0.018472	2.99758	UXT-AS1	0.129679	3.07104	TPD52	0.011595	1.92127
1589	ERVE-1	0.132347	1.86514	NCOA7-AS1	0.0184756	2.00939	CDKL5	0.129723	1.71868	GLI1	0.0116126	3.15645
1590	AL133485.2	0.132347	1.81102	AL133456.1	0.0184774	1.78117	COMTD1	0.129982	1.57376	SMC3	0.0116134	1.54807
1591	AC010271.2	0.132347	1.76623	GSTA3	0.0184788	1.91499	CRISP3	0.130133	3.17218	ZIC2	0.0116232	2.67664
1592	STRC	0.132347	1.74967	SSTR1	0.01848	2.59904	ESYT3	0.131511	1.60046	TMEM128	0.0116573	2.06469
1593	AL121772.3	0.132347	1.73895	LINC01994	0.0184817	2.73163	ALDH4A1	0.131973	2.79437	APEX1	0.0116785	1.53239
1594	LINC01164	0.132347	1.72893	TAF1L	0.0184846	2.72408	FAM136A	0.132888	1.56546	TSPYL2	0.0116793	1.64361
1595	FRMPD3-AS1	0.132347	1.69509	ADAM11	0.0184851	1.7915	MRPS17	0.1338	2.05434	RPGRIP1	0.0117314	2.31002
1596	LINC01733	0.132347	1.69509	AC091906.1	0.0184856	2.02659	LRRC75B	0.133941	2.13252	TIMM22	0.0117917	1.83289
1597	AC105020.4	0.132347	1.68964	LINC02478	0.018487	2.42185	LINC00324	0.134516	1.5107	NPM2	0.0117984	2.58597
1598	AC090772.3	0.132347	1.64707	AL118508.1	0.0184884	1.80744	GZMM	0.134576	2.58253	GTPBP2	0.0118129	1.72402
1599	AC090912.2	0.132347	1.64707	KLHL31	0.0184915	1.84722	MIR29B2CHG	0.134855	1.75471	PUS7L	0.0118381	1.9725
1600	HOXC10	0.132347	1.64707	LINC01722	0.0184932	1.64973	TUBA4B	0.135236	1.73722	AC012150.1	0.011872	3.93041
1601	PRIMA1	0.132347	1.64707	UFSP1	0.0184936	1.91987	ACKR3	0.135538	1.71906	ZNF175	0.011893	3.55605
1602	RTL3	0.132347	1.64707	WDR88	0.0184959	1.78163	ARHGAP1	0.136047	1.63052	VPS41	0.0119447	1.54794
1603	TMEM221	0.132347	1.64707	AL121936.1	0.0184977	2.04857	AC073195.1	0.136115	2.4653	CTF1	0.011957	1.93828
1604	AL109914.1	0.132347	1.62609	BX005132.1	0.0184982	2.33309	GPER1	0.137043	2.83362	ZNF786	0.0119706	3.18449
1605	AC092745.1	0.132347	1.59265	RAET1E	0.0185	2.47394	AC092849.1	0.137071	2.6317	CTC1	0.0119951	1.63764
1606	FRMD7	0.132347	1.59265	AC022395.1	0.0185008	2.09168	RECK	0.138361	1.59339	MOSPD2	0.0119998	1.78832
1607	AC012615.3	0.132347	1.56119	AL121748.1	0.018501	2.33914	C8orf76	0.138394	1.68031	PIH1D1	0.012018	2.06925
1608	AC113378.1	0.132347	1.56119	AC022306.2	0.0185016	4.35624	PILRB	0.13984	1.67343	BROX	0.0120184	1.53415
1609	AL118556.1	0.132347	1.56119	LINC01918	0.0185052	1.74072	AC090403.1	0.140135	1.75556	DNASE2	0.0120186	1.94776
1610	AL513493.1	0.132347	1.56119	HTR1F	0.0185078	2.06433	GPR158-AS1	0.140153	1.83352	CDCP1	0.0120375	2.14114
1611	KLK6	0.132347	1.56119	IGLV2-18	0.0185078	3.39815	FAM13A-AS1	0.140381	2.40795	SLC25A25-AS1	0.0122676	2.77066
1612	LINC00462	0.132347	1.56119	AC010884.1	0.0185094	1.79642	NAA16	0.140496	1.7514	ISOC1	0.0122771	1.90183
1613	MAGEA10	0.132347	1.56119	TSPAN1	0.0185107	3.37284	KCNQ1OT1	0.141104	1.69266	AL022322.1	0.0123448	2.5038
1614	AC068234.2	0.132347	1.51082	AL139125.1	0.0185129	2.31953	BRI3BP	0.141278	1.71078	NOC2L	0.0123515	1.57569
1615	AC113404.1	0.132347	1.51082	AL049697.1	0.0185148	2.45089	AC104134.1	0.142172	2.3086	MRM2	0.0123604	1.80842
1616	SMIM18	0.132347	1.51082	AC022929.2	0.0185164	1.66977	RPP25	0.142916	2.24149	L3MBTL2	0.0123718	1.74028
1617	KRTAP4-11	0.132347	6.11302	IL17B	0.018517	2.37173	TTPAL	0.143108	2.12908	TMEM51-AS1	0.0124381	6.99645
1618	AC113361.1	0.132347	3.25554	AC016730.1	0.0185201	2.07117	AL513314.2	0.14363	2.21757	EEF2K	0.0124713	1.95374
1619	LINC02273	0.132347	3.25554	GUCA1C	0.0185217	2.08327	AC009478.1	0.144023	1.65532	ARL9	0.0124733	4.65508
1620	PRH2	0.132347	3.21997	AC012309.1	0.0185228	2.08474	MED17	0.144198	1.55301	SNX24	0.0124803	2.11364
1621	HRAT5	0.132347	2.97018	OR51E2	0.0185252	2.96268	MPLKIP	0.146893	1.5984	CHCHD4	0.012487	2.0944
1622	AC007991.4	0.132347	2.81307	AC099499.1	0.0185266	2.34505	CFAP65	0.147428	2.83991	FXYD6	0.0124928	1.87295
1623	AP001363.1	0.132347	2.66831	IGLV6-57	0.0185289	2.9506	NBPF11	0.14815	1.729	MTX3	0.0125118	2.9905
1624	AC022211.2	0.132347	2.55202	UNC45B	0.0185289	1.67966	AL590079.1	0.148208	1.88827	TIMELESS	0.0125828	2.00384
1625	PSG5	0.132347	2.55202	BHLHE22	0.018532	2.03565	AC090772.2	0.148253	1.56872	ECT2L	0.0125843	2.64415
1626	PSMD6-AS1	0.132347	2.52464	AC109441.1	0.0185383	2.06848	NTAN1	0.148745	1.66644	CTSF	0.0126158	2.00361
1627	BRS3	0.132347	2.29413	AL138689.2	0.0185403	2.90389	AL135905.2	0.150117	3.64129	BAZ1B	0.0126701	1.51076
1628	AC017002.3	0.132347	2.27719	LINC02204	0.0185406	1.97651	LENG1	0.150342	1.86163	C22orf46	0.0126892	1.73217
1629	MS4A18	0.132347	2.2706	LINC00989	0.0185419	1.9723	RETREG2	0.150925	1.5613	SUDS3	0.0127481	1.76805
1630	KRT12	0.132347	2.22024	NUMA1	0.0185432	1.66956	ZNF578	0.150987	2.61248	LINC01160	0.0128072	2.28742
1631	AC005674.1	0.132347	2.12212	NTS	0.0185458	1.71666	C7orf43	0.151249	1.68281	SLC2A9	0.0128262	1.95492
1632	AL583722.1	0.132347	2.04058	BATF2	0.0185532	3.11327	AC026461.3	0.151653	1.95345	UBE2C	0.0128586	3.2372
1633	OR11G2	0.132347	1.95783	LRTM1	0.0185556	2.47893	SLC5A9	0.152576	2.1895	ARHGEF11	0.0128671	1.64611
1634	FOXP1-AS1	0.132347	1.95715	AC007450.1	0.0185563	1.87159	AC124312.1	0.153621	2.17173	AC018541.1	0.0128723	2.05942
1635	C22orf42	0.132347	1.94605	ACOT1	0.0185589	2.30067	KBTBD4	0.153648	2.27571	ZKSCAN4	0.0128915	3.14084
1636	OTC	0.132347	1.94605	BICC1	0.0185637	4.00324	CDH11	0.153948	1.63143	CPSF3	0.0128981	1.80517
1637	LINC02205	0.132347	1.8916	LINC00327	0.0185646	2.24617	AC090912.1	0.154353	2.43582	MANBAL	0.0129162	1.58866
1638	AL034397.2	0.132347	1.86773	POU5F1B	0.0185659	2.75452	AL138724.1	0.155272	2.47331	ZNF17	0.0129204	4.42773
1639	AC004816.1	0.132347	1.84337	ROS1	0.0185667	2.46724	RAB17	0.155417	1.94792	AP5M1	0.0129334	1.93347
1640	AC007920.1	0.132347	1.84337	SLC41A2	0.0185729	2.37788	AL449266.1	0.155912	1.62599	AC009961.1	0.0129717	3.89162
1641	AL021937.1	0.132347	1.84337	SLC35G5	0.0185842	2.16664	LINC02231	0.156276	1.95413	SRSF8	0.0130529	2.04915
1642	ANKRD33	0.132347	1.84337	KDM1A	0.0185842	2.26747	RAB4B	0.158176	1.8417	RNF5	0.0130864	1.69948
1643	FGF13-AS1	0.132347	1.84337	STMN4	0.0185867	2.16964	SLC25A1	0.158344	1.51089	ZFYVE27	0.0131306	1.56668
1644	PLCE1-AS1	0.132347	1.84337	AC011632.1	0.0185872	1.89458	IKZF5	0.159767	1.5949	TSEN15	0.0132065	2.12063
1645	SERPINA3	0.132347	1.84337	AC004585.1	0.0185886	3.39686	MGAT2	0.160281	1.55068	TRAPPC2	0.013257	2.36754
1646	TPRX1	0.132347	1.84337	RNASEK-C17orf49	0.0185901	1.98983	COLEC10	0.161573	1.78866	TTLL1	0.0132942	2.24059
1647	CT47B1	0.132347	1.84135	AC018521.2	0.0185985	3.02518	VPS33A	0.161603	1.82423	ERAL1	0.0133137	2.48998
1648	SSTR3	0.132347	1.84135	IP6K3	0.0186053	4.25043	LINC02541	0.161838	1.54256	AL353803.4	0.0133201	3.96084
1649	Z98884.1	0.132347	1.84135	AC011462.1	0.0186083	2.19372	FAM126B	0.162287	1.51179	UBFD1	0.013339	2.84232
1650	OR2L13	0.132347	1.79505	TMEM268	0.0186103	2.69913	AP003068.2	0.162314	1.91406	MAP3K14	0.0133866	2.48219
1651	REP15	0.132347	1.79505	BX470209.1	0.0186114	2.15578	COIL	0.162394	1.95636	TNFSF9	0.0134279	1.64052
1652	SMIM9	0.132347	1.79505	FLNB-AS1	0.0186119	2.02538	AC020915.3	0.162608	1.84973	TMEM161A	0.0134542	2.23549
1653	AC004381.1	0.132347	1.77871	NLRP13	0.0186123	1.73731	SCRN1	0.162915	1.57679	ENO2	0.0134709	1.69334
1654	AC005005.3	0.132347	1.77871	AC105053.1	0.0186165	2.36929	B9D2	0.163181	2.5271	VAT1	0.0135508	1.94194
1655	ALKBH3-AS1	0.132347	1.77871	KRTDAP	0.0186198	2.55447	RNF123	0.163184	1.82331	UHRF1BP1	0.0135525	1.86326
1656	CA3	0.132347	1.70671	GDF10	0.0186216	2.65943	TRH	0.163821	3.73658	TMEM68	0.0135711	2.19092
1657	AC096642.1	0.132347	1.65673	AC022398.1	0.0186256	2.21392	DHX40	0.164155	1.55526	LINC00623	0.013598	1.9144
1658	AC110597.3	0.132347	1.65673	AC090229.1	0.0186321	2.01674	BASP1-AS1	0.164433	2.50078	PNPO	0.0136471	1.52716
1659	AC129492.3	0.132347	1.65673	AC012355.1	0.0186348	3.29877	SLC7A13	0.164552	1.50816	AC083862.2	0.0136939	2.32932
1660	AL132655.3	0.132347	1.65673	LINC02209	0.0186446	2.53465	DRD4	0.166652	1.64181	AL138899.1	0.0137003	2.38471
1661	AP001107.8	0.132347	1.65673	AC010463.2	0.018646	1.91559	EGLN2	0.167786	1.5449	FANCG	0.0137522	2.52935
1662	FLJ13224	0.132347	1.65673	AC114498.1	0.0186513	1.724	NAT9	0.168159	1.61186	NIF3L1	0.013763	2.70421
1663	LINC02096	0.132347	1.65673	PCDHGA8	0.0186584	2.555	RECQL5	0.168782	2.07972	CDC37L1	0.0137941	1.53664
1664	OR2A5	0.132347	1.65673	AC090241.3	0.0186609	2.25419	BX537318.1	0.168846	1.73341	RRP1	0.0138223	2.51789
1665	TPTE	0.132347	1.65673	GPR78	0.0186631	2.70817	AC009242.1	0.168893	2.36936	GCOM1	0.0138634	2.33902
1666	ZNF252P-AS1	0.132347	1.65673	AC073283.1	0.0186653	3.19411	C5orf30	0.170019	2.18791	YPEL3	0.0138747	1.54671
1667	AL136460.1	0.132347	1.65083	AC010737.1	0.0186705	1.99388	AC068313.1	0.17012	2.36247	PSMD3	0.0139065	1.52253
1668	AL355481.1	0.132347	1.65083	GUCY2C	0.018681	2.54781	LINC01503	0.172855	1.84606	VPS11	0.0139123	2.92446
1669	INS-IGF2	0.132347	1.65083	SLC25A41	0.0186914	2.35235	TP53INP1	0.172888	1.86792	BABAM2	0.0139801	1.64256
1670	LINC00602	0.132347	1.65083	ENAM	0.0186941	2.00141	AGMAT	0.173066	1.68054	ATG9A	0.013981	5.67884
1671	AC025674.2	0.132347	1.64284	AC124804.1	0.0187011	1.74665	AC129492.4	0.173183	1.52833	USP39	0.0140061	1.59754
1672	AC067968.2	0.132347	1.58981	AC010245.2	0.0187042	3.36422	ZNF93	0.173334	2.46975	HDAC11	0.0140971	2.14025
1673	AL137779.1	0.132347	1.58981	AC004691.2	0.0187152	2.47602	IFFO2	0.173891	1.5024	DAXX	0.0141859	1.65149
1674	RAB6D	0.132347	1.58981	KHDC3L	0.0187252	2.16024	ESS2	0.175356	1.52528	TNFRSF11A	0.0142234	1.8965
1675	RAB43	0.132347	1.58981	DHX16	0.0187265	2.18466	ALG1L2	0.175763	1.56745	TRAF1	0.0142294	1.50202
1676	AC011257.1	0.132347	1.56811	FOXL1	0.0187305	2.15801	DDT	0.176283	1.93247	BMPR1A	0.0142536	1.79555
1677	AC117460.1	0.132347	1.56811	LINC00974	0.0187349	2.19702	C16orf87	0.178609	1.54423	SNRNP48	0.0142831	1.86687
1678	CCDC27	0.132347	1.56811	AL583808.3	0.0187501	2.1523	KCNA2	0.178907	1.63733	RFTN1	0.0143018	1.59458
1679	CFAP126	0.132347	1.56811	SYNDIG1L	0.0187604	2.22115	MARK4	0.179714	1.5039	TIGD2	0.0143136	2.9968
1680	LINC01521	0.132347	1.56811	AC107982.3	0.0187725	2.5479	SOX15	0.179932	2.37678	NSL1	0.0143362	1.67659
1681	LIPT2	0.132347	1.56811	AL356804.1	0.0187756	2.14246	AC025181.2	0.18019	2.12358	CDC42BPB	0.0143443	1.52498
1682	MYOSLID	0.132347	1.56811	AC132872.2	0.018781	2.38423	SLC47A1	0.181822	2.09523	PPARG	0.0143758	1.58494
1683	SPEM3	0.132347	1.56811	STEAP1	0.0187884	1.84254	YPEL1	0.181991	2.14545	U91328.1	0.0144004	2.2353
1684	AC126696.3	0.132347	1.5465	AC131009.2	0.0188067	2.13745	CCL24	0.182106	2.27475	HSD11B1	0.0144202	2.14196
1685	LINC01999	0.132347	1.5465	APOL5	0.0188139	2.36991	C12orf43	0.182683	2.18288	ENGASE	0.0144218	1.5894
1686	AL451007.2	0.132347	1.53961	SLC16A11	0.0188215	2.50265	FOXK1	0.18289	1.51646	CCDC85B	0.0144392	2.75316
1687	AP001059.1	0.132347	1.53961	AC026992.1	0.0188287	1.97894	SMCR8	0.182896	1.84598	DPH2	0.0144981	2.33394
1688	PRR4	0.132347	3.78036	SAMMSON	0.0188318	2.09533	SRBD1	0.183017	1.91758	SMN2	0.0145292	2.07374
1689	AL031429.1	0.132347	3.39713	AL590640.1	0.0188439	2.11914	SIRT7	0.184669	1.98547	IGHM	0.0145329	2.34744
1690	AL450043.1	0.132347	3.33612	AC012617.1	0.0188441	4.10278	AP000919.4	0.185098	1.70932	ST8SIA5	0.0145533	2.47171
1691	HPR	0.132347	3.30138	AC104304.1	0.0188464	1.5809	CETP	0.185237	2.16675	GORASP2	0.0146397	1.56482
1692	LINC02265	0.132347	3.30138	AC087632.1	0.0188529	2.64829	C5orf47	0.186491	2.26724	BMP3	0.0146568	2.4958
1693	KRTAP4-12	0.132347	3.27245	AL731571.1	0.0188551	2.91766	CHML	0.187096	1.62968	TBCEL	0.0146839	2.23769
1694	ARSI	0.132347	2.9412	TAT	0.0188601	2.24952	AC093151.3	0.187519	1.82038	TRMU	0.0147031	1.85827
1695	AL139161.2	0.132347	2.73546	AL356580.1	0.0188612	2.41854	RGMB-AS1	0.188189	1.59121	ERV3-1	0.0148834	2.07453
1696	AC137834.2	0.132347	2.72001	CYP1A1	0.0188622	3.65495	ERVMER61-1	0.188503	1.8101	NDUFS8	0.0149426	1.76733
1697	AC002550.2	0.132347	2.53701	FREM2	0.0188662	2.41672	TRIM32	0.189624	1.56368	AC073569.2	0.0149596	3.3727
1698	ANKRD34C	0.132347	2.49457	AC023983.1	0.0188725	1.89049	ERFE	0.19022	3.00918	TMEM87B	0.0149646	1.71006
1699	AC087752.4	0.132347	2.48109	AC137056.1	0.0188725	1.89049	KCTD5	0.19045	1.81221	FASN	0.0149959	2.35754
1700	OR52N5	0.132347	2.35818	MAGED2	0.0188768	1.87025	RINL	0.191512	1.8325	AP006623.1	0.0150251	2.17812
1701	AC005696.3	0.132347	2.1888	AC004528.1	0.0188771	1.92675	AP002490.1	0.191616	1.89325	MRPL36	0.0150406	1.54832
1702	AL359198.1	0.132347	2.18075	OR5AS1	0.0188771	1.92675	C9orf116	0.193324	2.15566	ANKRD39	0.015046	2.11345
1703	PP12613	0.132347	2.16209	C4BPB	0.0188791	2.68104	AC068987.1	0.194282	1.61556	AC110491.3	0.0150622	3.16899
1704	BLOC1S1-RDH5	0.132347	2.15069	ZNF683	0.0189042	3.31131	CHTF8	0.194449	1.65034	GOLGA6L4	0.0150962	2.44059
1705	LINC02431	0.132347	2.15069	LINC01516	0.01891	1.53011	FBXL6	0.194565	1.9936	AC015849.3	0.0151172	2.15533
1706	AC073611.1	0.132347	2.13662	PCDHB10	0.0189112	2.49496	CCDC68	0.194614	1.68966	METTL3	0.0151226	1.70707
1707	AL356489.2	0.132347	2.13623	LINC01985	0.0189146	3.00722	PTCD1	0.194691	3.39676	TCAP	0.0151398	2.05236
1708	AP001063.1	0.132347	2.12238	AC105180.1	0.0189235	2.82523	ATL1	0.195349	3.0258	PTPN22	0.0151558	1.55528
1709	AC091180.3	0.132347	2.10674	AC123768.4	0.0189312	1.58315	KCTD21	0.195434	1.6583	DNAJC21	0.0151652	1.55824
1710	AL355388.1	0.132347	2.10352	SYN3	0.0189383	2.71502	AL121992.1	0.196602	2.2639	TRMT1	0.0152179	2.18739
1711	DQX1	0.132347	2.10352	PGAM2	0.0189504	2.47244	GOLM1	0.196735	1.52696	PCYOX1	0.0152212	1.97092
1712	AL662907.3	0.132347	2.09299	HRASLS5	0.0189509	2.42182	KLLN	0.197722	2.3122	C6orf136	0.0152275	1.76074
1713	AP003557.1	0.132347	2.09299	KLHL1	0.018958	3.15471	REC8	0.197992	1.67303	RFPL3S	0.0152399	3.31534
1714	LINC00102	0.132347	2.08985	AC004947.1	0.0189599	2.5586	AL592295.3	0.199529	1.58716	AKAP1	0.0153212	1.55401
1715	AL513303.2	0.132347	2.00083	AC245052.1	0.0189836	2.3962	TMEM191B	0.199833	1.51704	MRPL35	0.0153342	1.67213
1716	AC009229.2	0.132347	1.99843	AC000099.1	0.0189918	2.0875	HAUS2	0.199903	1.53194	C9orf64	0.0153435	3.07309
1717	AC006252.1	0.132347	1.98527	AC116535.1	0.0190058	2.73942	COX10	0.200174	1.55422	TMEM176B	0.0153684	1.66802
1718	AC005614.1	0.132347	1.98188	TULP3	0.0190093	2.84069	ZWILCH	0.202038	2.19772	COG2	0.0153749	1.53286
1719	AC073370.1	0.132347	1.98188	AL139237.2	0.0190139	2.18709	CRLF3	0.202123	1.54128	FGF20	0.0155121	4.39255
1720	TRGV3	0.132347	1.98188	AC004784.1	0.0190153	2.79481	UBAP1L	0.203196	1.50329	MUM1	0.0155319	1.99947
1721	AC090503.1	0.132347	1.97469	NIPSNAP3B	0.0190329	2.1526	EXTL3-AS1	0.20407	1.8366	MIR155HG	0.0155814	1.75138
1722	UBE2Q1-AS1	0.132347	1.97469	TPTE2	0.0190409	2.57461	COPS7B	0.20467	1.60264	PAAF1	0.0155867	2.50104
1723	AC022400.6	0.132347	1.95486	AC131532.1	0.0190786	2.2351	MYLK3	0.205523	1.66415	ZNF846	0.0155929	1.98134
1724	AC005954.2	0.132347	1.88092	CFI	0.0191065	3.09143	HS6ST2	0.20624	1.68587	RNF26	0.0156211	2.86537
1725	ST6GALNAC5	0.132347	1.88092	TNXB	0.0191116	2.86197	GOLGA5	0.206452	1.66075	CDR2L	0.0156442	2.30666
1726	UGT2A1	0.132347	1.88092	TSIX	0.0191221	2.48861	TRAF6	0.206503	1.74933	LINC00106	0.0156572	2.78288
1727	Z95114.1	0.132347	1.88092	AC092813.1	0.0191253	1.64472	ZNF622	0.207078	1.67695	CENPK	0.0156641	2.41645
1728	AC006504.1	0.132347	1.87195	LYSMD1	0.0191321	4.39827	COLCA2	0.207312	1.60145	MAT2B	0.015681	1.61047
1729	AC018638.6	0.132347	1.87195	AC011447.3	0.0191381	1.90314	ARHGEF7-AS2	0.207331	1.68776	SLC35A5	0.0156883	1.89663
1730	C7orf33	0.132347	1.87049	ENPP4	0.0191412	1.78717	CCL13	0.207824	6.52992	NCEH1	0.0157536	1.95653
1731	AC020656.2	0.132347	1.86	SOX3	0.0191554	2.36474	FASTKD3	0.207871	1.54644	AL163051.1	0.0158076	3.00499
1732	AL352977.1	0.132347	1.86	A2ML1	0.0191997	2.54588	AL359258.2	0.208344	1.93955	DERA	0.0158143	1.58427
1733	LINC00235	0.132347	1.86	AC040934.1	0.0192021	2.53262	ZNF260	0.209597	1.53355	ATIC	0.0158282	1.94921
1734	WDFY3-AS1	0.132347	1.86	FBXO3	0.0192081	3.23657	LSM12	0.20977	1.54787	CCDC167	0.0158955	2.02727
1735	AC008080.1	0.132347	1.82542	AC025283.3	0.0192087	1.53374	E4F1	0.210054	1.64495	AL355974.2	0.0159166	2.45733
1736	AL138733.2	0.132347	1.82542	AC090515.4	0.0192298	2.34139	TMEM234	0.212209	1.71178	TTC38	0.0160121	1.55393
1737	AL591222.1	0.132347	1.8023	AL160269.1	0.0192605	3.83996	CABP7	0.212393	1.57364	PFKL	0.0160182	1.58126
1738	AC126773.4	0.132347	1.76719	LINC00972	0.0192763	3.26042	PPP1R3D	0.214376	2.05512	LINC01538	0.0160784	2.25044
1739	AL031670.1	0.132347	1.76719	INMT	0.0192824	2.81936	TENT5B	0.214445	1.73455	MVB12B	0.0160911	1.90476
1740	KCNAB1-AS2	0.132347	1.76719	AL139142.2	0.0192838	2.05901	AL354920.1	0.215268	1.79259	EDEM2	0.0162648	2.32795
1741	MBLAC1	0.132347	1.76719	PGRMC1	0.0192966	1.71213	FCHO1	0.216116	1.75245	POLR2K	0.0162785	1.55705
1742	LINC01899	0.132347	1.74979	HIST1H4D	0.0193085	2.07286	ZDHHC19	0.216214	1.54642	POC5	0.0162915	2.54276
1743	LRP1-AS	0.132347	1.74979	LINC02436	0.0193085	2.07286	C12orf10	0.216935	1.54259	AC073389.2	0.0162917	2.81156
1744	AP001065.1	0.132347	1.72969	HOXA6	0.0193225	3.08103	GSTA4	0.218437	2.23416	AC103974.1	0.0162923	2.9227
1745	AC022188.1	0.132347	1.70716	PYCR3	0.0193243	4.42497	SEPT4-AS1	0.218596	1.64526	AC231533.1	0.0163732	2.8616
1746	MGARP	0.132347	1.70716	AC021733.1	0.0193544	2.44791	HARS2	0.219468	1.55433	ZNF213	0.0164232	2.27161
1747	AC025278.1	0.132347	1.68257	EBP	0.019375	2.06008	ENKUR	0.221001	2.00911	TRMT1L	0.0164536	2.1204
1748	LINC01063	0.132347	1.68257	ANKRD42	0.0193907	3.54534	FBXO28	0.221369	1.50037	TMEM218	0.0165194	1.62426
1749	AL121753.1	0.132347	1.6813	AC127164.1	0.0194017	2.78964	ACOD1	0.223937	2.61361	EIPR1	0.0165392	1.90112
1750	FP565260.2	0.132347	1.6398	AL049552.1	0.0194107	1.77349	KIF14	0.224588	2.06095	LINC00691	0.0165543	4.32742
1751	AC013733.2	0.132347	1.63669	AC123768.1	0.0194167	1.55219	C2orf49	0.225004	1.6998	AP003354.1	0.0165573	2.82319
1752	AC023825.2	0.132347	1.63669	LINC00506	0.0194266	3.03662	GUCD1	0.22544	1.60115	KAT8	0.0165819	1.7571
1753	AL132819.1	0.132347	1.63669	THBS4	0.0194306	2.87433	AC055733.2	0.226223	1.51133	DCDC2C	0.01662	4.22827
1754	AL136084.2	0.132347	1.63669	AL589990.1	0.0194346	1.74603	AC007182.1	0.226236	1.99301	CBX1	0.0166317	2.14719
1755	AL158151.1	0.132347	1.63669	AC005104.1	0.0194367	1.68243	XRCC2	0.227142	1.79439	ZNF571	0.0166603	1.81966
1756	GTF2H4	0.132347	1.63669	USP5	0.0194465	1.84505	CHRNA4	0.230124	1.50667	AL031963.3	0.0166785	2.97716
1757	SEC23A-AS1	0.132347	1.63669	ARHGAP40	0.0194499	1.5599	ALS2CR12	0.230138	2.91968	CEP55	0.0167204	3.76724
1758	VSTM5	0.132347	1.63669	AC243967.2	0.0194644	3.83307	FP565260.6	0.231443	1.93571	SRP14-AS1	0.0167734	2.58003
1759	AC009562.1	0.132347	1.63473	PYHIN1	0.0194707	2.10395	CLTB	0.23162	1.52232	AC090607.5	0.0168027	2.92884
1760	AC005339.1	0.132347	1.60786	DCUN1D2-AS	0.019474	1.56552	SLFNL1-AS1	0.233412	3.12572	CXADR	0.0168553	1.88275
1761	AC021088.1	0.132347	1.60786	PNMT	0.0194804	2.30299	FNDC10	0.235937	1.88761	CCDC142	0.016866	2.97619
1762	AC140847.1	0.132347	1.60786	PCYOX1	0.0194821	1.62023	CASP3	0.23654	1.87853	TBPL2	0.0168676	2.23138
1763	AC245519.1	0.132347	1.60786	CLLU1OS	0.0194918	4.9327	HSD11B1L	0.236774	1.69761	ADPRH	0.016945	2.2211
1764	AL359551.1	0.132347	1.60786	CLIC6	0.0195574	3.7352	WISP1	0.237578	1.56456	KLHDC3	0.0169547	2.10381
1765	CNTN4-AS2	0.132347	1.60786	C22orf23	0.019563	3.20346	LCLAT1	0.238314	1.94004	RANBP6	0.0169589	2.53809
1766	IGLV5-52	0.132347	1.60786	AC073612.1	0.0195711	1.58843	HPS3	0.240976	1.63162	CCDC125	0.0169843	1.77489
1767	AC107023.1	0.132347	1.60592	AC074386.1	0.0195785	2.99974	HIST1H2BD	0.241917	3.07473	SRGAP3	0.0171452	2.92194
1768	CACNG6	0.132347	1.60592	ODF2L	0.0195903	1.7677	ASH1L-AS1	0.242033	1.733	AC125611.4	0.0171639	2.25496
1769	RNASE10	0.132347	1.60592	AQP7	0.0196094	2.47961	AC091729.3	0.242432	1.62893	PLA2G7	0.0171724	1.61642
1770	SBK2	0.132347	1.60592	MAGEA11	0.0196354	1.60388	TRGC1	0.242785	1.58123	TIMM10	0.0172062	1.59265
1771	AC009313.1	0.132347	1.57761	B3GNT7	0.0196354	2.43589	TAF1A	0.242972	1.69833	IL17RC	0.0172274	1.68767
1772	TMEM210	0.132347	1.57761	AC090907.2	0.0196516	4.50942	RBFA	0.24456	1.83174	ZXDA	0.0172705	4.24143
1773	TXNDC2	0.132347	1.57761	STARD13	0.019675	1.5108	C16orf95	0.244713	1.54264	AL136162.1	0.0172797	2.61963
1774	AL035420.2	0.132347	1.56785	AL136322.1	0.0196903	2.73293	CCDC154	0.245218	2.16772	ZNF112	0.0173055	2.20298
1775	BICRA-AS1	0.132347	1.56785	GACAT1	0.0196922	2.1836	STAT4	0.246159	1.76093	ADTRP	0.0173383	2.53725
1776	LINC02303	0.132347	1.56785	KMT2B	0.0196934	2.79447	MZT1	0.246238	1.63494	MPHOSPH9	0.0173977	2.18993
1777	AC020571.1	0.132347	1.56395	LGI3	0.0197169	1.62379	EEF1E1	0.246743	1.61947	NNT-AS1	0.0174117	2.12785
1778	AC024559.2	0.132347	1.56395	TBXA2R	0.0197175	2.91521	CAPN10	0.246787	1.65517	MTPAP	0.0174262	1.74225
1779	AC025030.2	0.132347	1.56395	FBLN5	0.0197251	5.4423	ERCC6	0.247716	1.50034	GDPD1	0.0175159	2.23968
1780	AC090099.4	0.132347	1.56395	COL12A1	0.0197497	2.33419	TRIM11	0.247788	1.63128	AL133367.1	0.0175175	3.94263
1781	AC114321.1	0.132347	1.56395	ZNF324B	0.0197726	3.08303	ORC6	0.249815	1.57	AP3S2	0.0175638	3.23966
1782	AP001775.2	0.132347	1.56395	PTPRD	0.019823	2.94523	TIGAR	0.251268	2.11685	ZNF396	0.0175829	2.34104
1783	IAPP	0.132347	1.56395	NLGN4X	0.0199389	3.31073	VASH1-AS1	0.251568	1.50841	MGAT4B	0.0176115	2.34567
1784	CRYGS	0.132347	1.56167	AL365258.1	0.0199792	1.94366	GTF3C4	0.251645	1.78745	EIF4ENIF1	0.0176122	2.86209
1785	AL355103.1	0.132347	1.54529	AC021016.3	0.0200822	3.24469	E2F6	0.253604	1.62054	KNTC1	0.0176521	1.79212
1786	AC025031.4	0.132347	1.52112	LINC02516	0.0200987	2.04302	AC010203.2	0.25402	1.96892	ACOT13	0.0177489	1.62367
1787	LINC01350	0.132347	1.52112	AC117569.1	0.0201053	1.72436	AL358790.1	0.254041	2.47416	STAC3	0.0177595	2.15469
1788	LINC01808	0.132347	1.52112	SELP	0.0201172	2.80077	LRRC8D	0.254146	1.68055	ZNF251	0.0178092	1.91995
1789	TCTEX1D4	0.132347	1.52112	CXCL12	0.0201182	1.97727	ESRRA	0.258281	1.5527	IL2RG	0.0178972	1.51089
1790	TMEM89	0.132347	1.7836	AC011997.1	0.0201253	2.63426	FANCI	0.258281	1.79801	HINT3	0.0179205	2.0453
1791	LINC01510	0.132853	1.79519	TRAPPC3L	0.0201272	3.32887	RSBN1L	0.258974	1.90713	ARMCX2	0.0179247	2.4655
1792	FLJ31104	0.133417	1.68887	SWI5	0.0201342	2.57404	LINC02288	0.259365	2.52396	PLA2G6	0.0179889	1.96839
1793	LINC01856	0.133569	2.52909	AC008662.1	0.0201352	2.12953	AC012306.2	0.260913	1.78413	LINC01176	0.0180512	2.55791
1794	HLX-AS1	0.133651	1.50929	CDC5L	0.0201576	1.86572	MYBL1	0.260985	3.16831	TMEM236	0.0180616	3.08346
1795	C18orf32	0.133743	2.47739	AC079193.2	0.02017	2.07425	GBP7	0.261232	1.81313	BIN1	0.0180664	1.74106
1796	FAAH	0.134099	1.51831	DHX33	0.0201967	2.13602	AC005076.1	0.261473	1.64041	ZBTB46	0.0181456	2.51671
1797	RGS5	0.134332	1.77271	CSPG4	0.0202073	2.8367	AL606760.2	0.261489	7.29949	AC010542.3	0.0182649	2.27446
1798	TREML4	0.134975	2.28747	AP001496.2	0.0202364	2.04838	YEATS4	0.261543	1.53854	ZNF431	0.0183414	1.71075
1799	ARHGAP19-SLIT1	0.135008	1.5873	SAP130	0.0202382	3.26166	EP400	0.261562	1.67609	IL17RB	0.0183801	1.8874
1800	AC009090.6	0.135095	1.95574	AL354696.2	0.0202652	2.68941	RNF223	0.262074	1.80617	POLR1A	0.0184151	2.63205
1801	LINC01431	0.135406	1.96738	UNC13C	0.0202761	2.14975	LINC00382	0.262468	1.68187	TOMM34	0.0184365	2.14602
1802	C9orf43	0.135888	1.78086	ZDBF2	0.02028	3.41946	AC009065.4	0.262712	1.54205	CHMP4A	0.0184378	1.58099
1803	SFRP5	0.136538	1.50836	GLI2	0.0202852	2.29639	CYTH3	0.265061	2.13724	SMAD6	0.018452	2.25609
1804	AC087164.1	0.136708	1.53714	FGF14	0.0202863	3.28685	ZNF552	0.265094	1.8694	AC007344.1	0.018497	2.45593
1805	AC105285.1	0.136809	2.24026	RAB38	0.0203078	4.11094	CCDC163	0.265098	1.50371	ZNF155	0.0185479	2.72371
1806	GALNT6	0.137441	1.63121	TIGD4	0.0203098	4.44525	CPT2	0.265597	1.77493	POP5	0.0186319	2.65766
1807	AC068594.1	0.137846	2.20821	FAM171B	0.0203415	3.58573	MOV10	0.265888	1.74098	ZSCAN21	0.018647	2.06247
1808	LINC02528	0.138804	2.94668	ELP6	0.0204175	3.73338	RAB3A	0.266908	3.04528	NBPF1	0.0186781	1.69731
1809	UBOX5	0.139151	1.58927	PRTG	0.0204393	3.62796	AC137932.1	0.267248	2.25061	FAM53B	0.0186865	1.85308
1810	AC016597.1	0.139189	2.12843	AC009093.1	0.0204424	3.39795	AC003681.1	0.267621	1.86418	MIER2	0.0187088	2.0006
1811	AC145146.1	0.139387	1.55974	ARMCX5	0.020456	2.2916	AC025259.3	0.268182	2.22966	AC114760.2	0.0187214	2.89422
1812	ALKAL1	0.139814	1.78316	NMUR1	0.0205057	4.64717	MT1H	0.268349	2.33216	NT5DC2	0.0187238	2.20594
1813	AC114956.1	0.140496	1.87845	AC009948.1	0.0205059	2.78678	ACTR6	0.268625	1.77517	CASS4	0.0187482	1.80183
1814	AL049870.2	0.140563	1.68057	PTGR1	0.020531	2.44809	KRIT1	0.270039	1.76634	PSMC1	0.0187484	1.58294
1815	AC108062.1	0.141059	1.51786	TSPAN3	0.0205859	1.63819	AL512306.2	0.270351	2.19795	LINC01877	0.0187748	2.38085
1816	PRL	0.141312	2.15854	TAF8	0.0206051	1.57344	AC026369.3	0.270638	2.69921	BMF	0.0187883	1.73169
1817	AC008761.1	0.141814	2.84566	AL021918.3	0.0206384	4.04117	KAT5	0.271232	1.5498	LRRC3	0.0188288	1.86924
1818	FGF8	0.142045	1.63221	AC097716.1	0.020652	2.34377	APLN	0.27142	2.32321	ERC2	0.0189126	3.04385
1819	LHX5-AS1	0.142379	1.59758	SLC38A8	0.0206574	2.48224	AL133215.3	0.273955	2.17409	RRAD	0.0189259	1.9016
1820	SLCO5A1	0.142461	2.02342	AL512791.1	0.0207052	2.9502	SLC22A14	0.274217	2.92114	HAUS3	0.0189273	1.85639
1821	ARHGAP31-AS1	0.143355	1.59039	AP000808.1	0.0207236	5.08531	LINC00943	0.275195	2.02001	AC090527.2	0.0190281	2.86414
1822	AL133481.1	0.14346	1.74764	PSORS1C1	0.0207249	2.70145	AC046143.1	0.276248	2.07218	HPF1	0.0190493	2.09444
1823	AC026116.1	0.144165	1.70438	AC011900.1	0.0207279	1.90972	AL078604.2	0.276862	2.51829	SIKE1	0.0190719	1.51573
1824	KCNK17	0.144184	1.61443	EFCC1	0.0207339	3.63057	WDR86	0.27739	1.78191	AC103591.3	0.019104	1.77418
1825	AL445430.1	0.144446	2.03878	AC022166.1	0.0207347	2.27698	C8orf49	0.280383	2.06262	KLHL3	0.0191081	2.31944
1826	ZNF454	0.144909	1.7435	PLEKHA5	0.0207632	2.24232	TFF1	0.281635	2.92819	AC113347.4	0.0191131	2.06911
1827	AC092343.1	0.145254	1.95639	PAMR1	0.0208139	3.27329	ADAT1	0.282292	1.72841	DPH6	0.0191154	2.14707
1828	B4GALT1-AS1	0.145692	1.84807	VASN	0.0208576	2.74913	MLC1	0.282368	3.59574	RFXAP	0.0191405	1.96832
1829	MALINC1	0.146325	6.31442	RANBP3L	0.0208739	3.07442	SYT12	0.283162	4.17253	ZNF354A	0.0191697	2.05678
1830	ZSWIM5	0.146365	1.72793	WWC2	0.0208787	1.7781	APOM	0.28325	2.09197	CDC16	0.0191905	1.52103
1831	AC104794.1	0.146472	1.55447	STAG1	0.0209253	2.04394	AC103724.4	0.283392	2.57189	AC005838.2	0.0192489	3.39318
1832	TBX19	0.146665	2.48706	FAM47E-STBD1	0.0209628	2.98849	RBM27	0.283548	1.85198	KCNK13	0.0192739	2.17444
1833	PLA2G4F	0.146675	1.58966	NLRP8	0.020985	2.54744	AL121655.1	0.283552	1.91028	MEGF8	0.0193415	2.55645
1834	TOP3B	0.146732	1.74558	CGNL1	0.0209857	5.92221	CHRNB1	0.284884	1.91652	LDHD	0.0193716	1.91306
1835	SPTBN2	0.146744	1.5441	AFG1L	0.0210218	3.09324	LINC01235	0.286237	1.566	ALKBH2	0.019396	3.50562
1836	RNASE4	0.147002	2.14082	GALNT13	0.0210314	2.20979	AC027808.1	0.286969	1.60079	COL11A2	0.0194417	2.51946
1837	VRTN	0.147012	1.52193	AC026771.1	0.0211113	2.0419	PPP1R21	0.287519	1.66654	TOPBP1	0.0194537	1.65066
1838	KISS1R	0.147144	1.65997	TTN	0.021129	4.69361	AP003419.2	0.28753	2.04468	LNCAROD	0.0194567	1.98016
1839	CAPN3	0.147301	2.99696	PSMC3IP	0.0211433	3.39544	FBXL18	0.287702	1.73151	RPP30	0.0195041	1.65075
1840	CTH	0.147505	1.58114	GTF3C2	0.0211496	1.81139	AL358781.1	0.288415	2.29278	POLD4	0.0195233	2.16473
1841	AC006369.1	0.147631	1.57728	APC2	0.0211497	1.97924	PTGDR2	0.288993	1.85597	CLEC9A	0.0195285	2.53382
1842	DSCR9	0.147747	1.53468	NSMCE4A	0.0211732	1.86636	SLC25A32	0.289196	1.56272	ZCCHC10	0.0195399	1.64708
1843	AL136982.7	0.14821	1.87416	NDNF	0.0211793	3.46677	AC010096.1	0.289434	2.14538	TMEM42	0.0195778	1.84717
1844	RASGEF1A	0.148892	1.71926	AC111000.4	0.0212345	9.78784	MORF4L2-AS1	0.290261	1.80502	ABHD14B	0.019588	1.55911
1845	CYP2D6	0.149081	1.72582	FMOD	0.021275	4.17789	MRGPRE	0.290388	1.52903	POMT1	0.0196097	2.09369
1846	LINC01602	0.149184	1.5956	PM20D2	0.0212763	2.51843	KRTAP5-1	0.290785	1.85242	GAS1	0.0196327	2.83387
1847	PIGQ	0.149299	3.89007	AP000820.2	0.0213055	2.44764	AC008764.1	0.291561	1.79736	ECM1	0.0196864	2.3553
1848	AC116651.1	0.14943	1.70526	AADACL4	0.0213417	2.12897	AL627171.1	0.291898	1.56472	GLT8D1	0.0197265	2.42234
1849	BAAT	0.149532	1.50287	RALYL	0.0213631	2.76733	EID2B	0.291982	2.06247	CCDC130	0.0197285	1.59582
1850	LINC02383	0.149919	1.61141	FGF13	0.0214246	3.66202	RSAD1	0.292279	1.72086	APOL2	0.0197823	1.68154
1851	USP12-AS2	0.150331	1.58463	FKBP1B	0.0215094	2.95626	ANGEL1	0.292868	1.72343	TMEM117	0.0197832	4.40711
1852	AC002553.2	0.150396	1.8145	TMEM200B	0.0215126	3.43217	AC092384.1	0.292871	2.93663	TMEM14B	0.0197923	1.61839
1853	AL008638.1	0.150536	2.0862	AC005899.5	0.0215659	2.4502	AC021092.1	0.293711	2.33075	AC016042.1	0.0198084	2.32222
1854	AL138767.3	0.150751	1.56525	LINC02484	0.0215663	3.5656	OAS2	0.2938	1.81545	AC109826.1	0.0198661	1.95768
1855	LINC00540	0.151121	2.68238	LMBR1L	0.0215817	1.57928	CHCHD5	0.293906	1.50864	AC126121.2	0.0198873	1.99479
1856	AC026979.4	0.152332	2.40433	NF1	0.0215861	1.71336	ZNF688	0.294159	2.69778	AP002991.1	0.0199002	3.11868
1857	AL031056.2	0.152355	1.61081	PTPRT	0.0216054	2.48448	AP001363.2	0.294389	2.57197	PMVK	0.019905	2.15306
1858	C11orf72	0.152667	1.50703	LINC02568	0.0216092	4.05874	AL391056.1	0.295229	1.77104	TMEM39A	0.0200061	1.69496
1859	CNDP1	0.153077	1.95976	ASTE1	0.0216319	2.16065	AC090340.1	0.296158	2.4035	RSPH3	0.020023	3.00548
1860	FAM90A26	0.153267	2.11318	WEE2	0.0216627	2.92617	TDRKH	0.296533	2.68346	AC018512.1	0.0200527	2.57298
1861	DRAXIN	0.153649	2.35268	ISCA1	0.0216876	2.10656	NPL	0.297202	1.54523	AC105919.1	0.0201366	2.70007
1862	LINC01716	0.153658	1.62688	AC090589.2	0.021757	2.24838	LEMD2	0.299291	1.62031	SLC7A6OS	0.0202004	1.97361
1863	CLEC6A	0.153932	2.08122	TRAPPC8	0.0217918	1.78346	CHMP1B-AS1	0.299442	2.622	API5	0.020287	1.55148
1864	LINC01746	0.153966	1.56256	MCC	0.0218609	1.89837	PRPF31	0.299863	1.58105	CERS4	0.0203238	1.80587
1865	SOX12	0.154046	1.52549	LINC00658	0.0218782	3.53378	AC105052.1	0.299982	1.9636	AADACL2-AS1	0.0203314	2.94031
1866	ZNF143	0.154315	1.50192	CASC15	0.02188	1.88564	TARSL2	0.300776	1.63794	SLC25A1	0.0203558	2.05972
1867	PRSS12	0.155392	1.57835	GRTP1-AS1	0.0219221	2.7368	ZNF750	0.301369	2.81218	HGF	0.0204517	3.20439
1868	PSMB10	0.155723	1.94801	FAM98B	0.0219919	1.88841	CCDC120	0.302684	2.01447	PIGK	0.0204669	1.63759
1869	CDC42	0.155912	1.59429	CDYL	0.0220561	1.97598	PRR7	0.304877	1.86506	OXLD1	0.0204774	1.53174
1870	AC105219.3	0.156005	1.62033	FBN1	0.0220614	3.51262	AKAP11	0.305384	1.63053	KCTD7	0.0204777	2.0129
1871	AC090921.1	0.156528	1.5161	TMEM161B-AS1	0.0220672	4.5257	SLC25A45	0.306437	1.78654	ZNF544	0.0204809	2.13407
1872	AC009118.3	0.156555	2.21709	DNAH14	0.0220679	2.30955	SDCBP2-AS1	0.306919	1.71009	ARMCX6	0.0206769	1.64837
1873	AC005042.2	0.15692	1.69091	CST5	0.0221016	1.95995	CLDN15	0.307388	2.27096	PIK3R4	0.0206863	1.82963
1874	AC005616.1	0.157101	1.59705	LINC00687	0.0221179	2.37528	CHRM3-AS2	0.307686	2.29737	NFKBID	0.0207101	1.82555
1875	SPART-AS1	0.157157	1.6703	CYS1	0.0221205	2.75277	PRRX2-AS1	0.30794	2.03857	METTL14	0.0207105	2.06354
1876	LINC02099	0.157246	1.60481	SYT6	0.0221229	3.76279	CAPS2	0.308471	1.79952	ANAPC2	0.0207445	1.82953
1877	ALX3	0.157418	1.56129	EHD3	0.022133	1.80586	AL929472.2	0.309957	1.7755	PKD2L1	0.0207797	1.75324
1878	AC008443.5	0.157497	1.69032	PACSIN3	0.022192	2.75161	ZNF215	0.311502	1.93614	AC133550.1	0.0209727	2.26152
1879	AC105402.3	0.157522	1.79347	SBF1	0.0222071	2.0214	ATP1B3-AS1	0.311779	1.92622	LINC02334	0.0210223	2.69004
1880	AC022387.1	0.157745	1.64418	PHKG1	0.022238	2.48987	RHBDD3	0.312068	1.54797	C19orf48	0.0210761	2.30015
1881	AC007686.4	0.157777	1.81578	ITGAE	0.0222775	1.5869	AC021739.4	0.312844	1.68476	TUBG2	0.0211103	1.91298
1882	AP006565.1	0.157926	1.52956	PTPN21	0.02229	2.83224	CNST	0.312932	1.53357	AC011444.2	0.0211487	2.46729
1883	AC092053.2	0.157974	2.14924	C1RL-AS1	0.0223119	2.45936	PRR29-AS1	0.313711	1.83993	ATM	0.0211629	1.5508
1884	EPN2-AS1	0.158772	1.94705	ROCK2	0.0223333	1.96725	AC005699.1	0.315575	3.52699	SIAH1	0.0212103	1.65431
1885	AL359258.2	0.158922	1.64154	MID1	0.0223847	2.48859	LHX5	0.315617	2.13783	RNF125	0.0212215	1.73342
1886	DRGX	0.159228	1.53944	AC092422.1	0.0223932	2.56818	METTL23	0.315678	1.82461	PCNX2	0.0212277	2.15419
1887	BX322234.1	0.159363	1.50903	AC015849.1	0.0224979	2.05984	SALL4	0.31615	2.10321	ID2	0.0213258	1.54939
1888	ABHD15-AS1	0.159835	1.63495	MRM2	0.0225	2.47004	FASLG	0.316343	1.77757	FAM71F2	0.0213528	2.12819
1889	TSPEAR	0.160191	1.52276	KLHDC10	0.0225007	3.05739	CCDC15	0.316544	3.17406	KCTD9	0.0213691	1.66945
1890	AHRR	0.160243	1.83215	SLC16A2	0.0225255	3.13141	AC008610.1	0.316624	2.01951	MC5R	0.0213876	2.51575
1891	HYAL3	0.160375	2.02659	INAFM1	0.0225372	1.91509	LINC01720	0.316933	1.62056	CARM1	0.0214555	1.58925
1892	AL358214.1	0.160397	1.59772	CADM2-AS1	0.0225976	2.31509	AC022098.4	0.318278	1.92882	CXCL13	0.0214599	4.61962
1893	AC005863.1	0.160476	1.69692	RNF138	0.0226216	1.79617	B9D1	0.318984	1.59433	DEPTOR	0.0215128	1.85467
1894	CLEC2L	0.161294	1.65986	AC011604.2	0.0226224	2.97772	AP003059.2	0.320166	1.52324	NAB2	0.0215416	1.73055
1895	AL354809.1	0.161829	1.72171	AC246817.2	0.0226545	2.368	KCNE5	0.320509	1.89306	HGH1	0.0216371	2.5469
1896	TSPAN19	0.162389	1.62387	TARBP1	0.0226556	1.74813	SENP8	0.321684	1.76457	CBWD5	0.0216993	2.73055
1897	MSANTD3-TMEFF1	0.162881	1.67893	AC112487.1	0.0227033	2.7194	ST6GALNAC2	0.322831	1.64603	STARD9	0.0217183	2.27933
1898	ST8SIA6-AS1	0.162915	2.143	RFX2	0.0227553	1.63295	LINC00656	0.323612	1.99321	PLPP7	0.0217256	2.39073
1899	FEV	0.16345	2.12832	NR3C2	0.0227645	3.04569	GABRA4	0.323685	1.75865	WFS1	0.0217334	1.84528
1900	AC078777.1	0.163532	2.13919	GPR85	0.0228123	2.37367	AL161431.1	0.323763	1.518	AC012313.1	0.0218045	2.3805
1901	HOXA5	0.16414	2.24735	CIDEA	0.0228218	2.60901	AC069224.1	0.32507	1.51453	ATP2C1	0.0218479	1.62392
1902	LINC00211	0.164565	1.89104	TMPRSS11F	0.0228351	2.48914	AL358933.1	0.325553	1.85046	ALG12	0.0219245	1.72794
1903	LINC01104	0.164857	1.57574	CD5L	0.0228372	1.96591	SRD5A1	0.325602	1.85168	RASA4B	0.0219991	2.31003
1904	ZP3	0.16488	1.75313	TRIOBP	0.0228627	1.65613	ZNF581	0.326221	1.74628	STX3	0.0220016	1.51037
1905	LINC02485	0.165306	1.52931	MGAT5	0.022944	2.39395	EHHADH	0.326663	2.11873	AC093895.1	0.0220184	8.14557
1906	KIAA1614-AS1	0.165312	1.53849	NTN4	0.0229472	2.5494	ITIH4	0.327077	1.80001	AC145124.1	0.0220729	3.20694
1907	AC009163.4	0.165663	1.54897	AC008575.1	0.022951	2.27475	RIOK2	0.329087	1.7282	TMEM147-AS1	0.0221641	2.27952
1908	AC016737.1	0.166157	1.51495	AL162231.1	0.0229529	2.15209	AC008635.1	0.329984	1.89476	MFSD9	0.0222424	2.05918
1909	RNF183	0.166195	1.7139	CEP295NL	0.022995	1.92332	AC131097.3	0.329998	1.56911	AC068722.2	0.0222543	2.12032
1910	AC116634.1	0.166709	1.7976	LETM1	0.0230063	2.08403	AC090510.1	0.330407	2.11681	ZNF865	0.0222585	2.08383
1911	EIF5A2	0.16683	1.80512	COL5A2	0.0230543	3.87327	AL355310.2	0.330564	1.87543	GAS6	0.0222865	1.51563
1912	AC019163.1	0.167102	1.5134	FAM3D	0.0232223	2.70267	OR1D2	0.330695	1.97052	TEX261	0.0223457	1.57994
1913	AL132712.1	0.167282	1.5738	CACNB3	0.0232645	2.4327	AC138956.1	0.330936	1.62011	ZNF226	0.0223916	1.72888
1914	ATP6V0D2	0.167347	1.67122	AC011990.1	0.0232853	2.2896	MAK	0.331594	1.59697	IFT74	0.0223982	2.30341
1915	TMEM56	0.167641	1.72606	PRKG1	0.0233124	5.26063	EPYC	0.332631	1.73619	DZIP1L	0.0224416	2.08497
1916	AC080023.1	0.168983	1.54699	ENTPD1	0.0233361	1.66004	PSKH1	0.334501	1.66095	USP30-AS1	0.0225777	2.3561
1917	BCAN	0.169588	1.67687	CCDC85C	0.0233487	4.55022	AL645933.2	0.336263	1.9754	C11orf97	0.0226164	2.22123
1918	SLX4	0.169827	1.61075	EXOC7	0.0233598	1.55233	AC016526.4	0.337548	1.79464	ZNF816	0.0226439	2.54979
1919	HAS3	0.170427	1.85227	COMMD4	0.0233732	2.1149	AC068831.1	0.337674	1.50075	SPECC1L	0.0226452	2.19522
1920	CC2D1B	0.170622	1.50827	CKMT2	0.0234156	2.47298	CRAT	0.341125	2.30509	PBXIP1	0.0226983	1.59031
1921	TWISTNB	0.171187	2.19806	ZNF773	0.0234178	2.62853	BAALC	0.341206	2.07935	GLA	0.0227359	1.65857
1922	AL135999.1	0.171638	1.74517	MPP3	0.0234342	3.29218	AC090971.1	0.341217	2.14527	CEP41	0.0229226	1.90602
1923	FITM1	0.171823	1.55195	RYR3	0.0234798	3.03492	EEF1AKMT4	0.342209	1.58215	AC009974.1	0.0229412	2.45844
1924	TINAG	0.171832	1.51352	TLR10	0.0235241	1.83067	AC018521.7	0.343282	1.79271	HDHD3	0.0230447	2.79028
1925	MANEA-DT	0.171968	2.33995	KIF4A	0.0235286	2.07626	AC022916.1	0.343565	3.11011	GOLGA1	0.0230686	1.65337
1926	LINGO2	0.171979	1.56529	SHD	0.0235363	2.2524	AC084036.1	0.343792	1.79145	RMDN3	0.0230712	1.51954
1927	NCR2	0.172139	1.83072	CYP39A1	0.0235419	3.77013	AC012087.1	0.344152	1.69971	AC004076.2	0.0231607	2.72801
1928	CPEB3	0.172685	1.59737	PML	0.0235484	1.61447	CDC34	0.344491	1.71578	ZKSCAN7	0.0233166	3.11449
1929	ZBTB8B	0.172801	1.52059	RPS6KB1	0.0235605	1.88208	AC055713.1	0.345395	2.63621	SMC6	0.0233461	2.3384
1930	LINC01353	0.173046	1.78854	2024-09-14	0.0235658	2.34704	HS1BP3	0.348001	1.59542	POLL	0.0234167	2.13023
1931	ADGRF1	0.173048	1.67367	LINC01497	0.0235993	3.30004	LGI2	0.348801	1.7629	AL035587.1	0.0234463	1.86857
1932	AL138963.3	0.173551	2.27019	TUT4	0.0236116	2.17659	RPA4	0.348977	3.44191	AC008443.2	0.0236175	2.16446
1933	CAPN6	0.173786	1.60847	TGFA	0.0236306	2.58814	ATP1A3	0.34899	1.91785	TRPV4	0.0236258	2.70165
1934	PGM3	0.1746	1.67195	SLC10A1	0.0237144	2.33055	ZNF784	0.349393	1.73562	GIGYF1	0.0236472	1.56764
1935	AC020659.1	0.174901	1.64979	MYB	0.0238625	3.58668	CA2	0.350958	1.70557	PCDHGB6	0.0236608	2.47099
1936	TNFRSF10A-AS1	0.174909	1.65547	MAP2K6	0.0238987	2.4448	CXCR6	0.353594	1.67487	PPIL2	0.0236753	1.86093
1937	CAMK2N2	0.175003	2.05212	ZNF529	0.0239852	1.86602	AP000593.4	0.354857	1.57083	AC079089.1	0.0237248	2.34344
1938	AC008115.1	0.175292	1.50607	DACT3	0.0240111	2.3151	TMEM110-MUSTN1	0.355196	1.77536	LINC00686	0.0237309	2.14416
1939	KRT78	0.175904	1.53822	ACTG2	0.0240484	3.13474	SOD2-OT1	0.355413	1.81465	NFS1	0.0237499	2.22243
1940	AC015802.4	0.176255	1.50111	ZNF665	0.0240778	3.19713	ZNF25	0.355827	1.55864	EPM2A	0.0237604	2.66531
1941	ERCC8	0.176303	1.6303	C4orf19	0.0241347	4.43409	AC134312.1	0.355928	1.88696	PAQR6	0.023767	2.06387
1942	AL132656.2	0.176492	2.19147	DIO3OS	0.0241359	2.65965	RBM11	0.357519	1.8311	AL627171.2	0.0237757	2.44082
1943	AP000238.1	0.176598	2.21803	PCP2	0.0241479	2.3002	MESP1	0.358034	1.93987	AC010175.1	0.0237869	3.09811
1944	AC007220.1	0.178454	1.50727	SPEG	0.0241808	3.28642	DTD1	0.360293	1.50599	AC006974.2	0.0238015	3.58274
1945	KCNJ16	0.178652	1.54915	ABLIM2	0.0241835	2.7973	AL160408.2	0.362316	1.52231	ANXA4	0.0238508	1.66653
1946	AC013472.2	0.180024	1.58496	FUT8	0.0242153	1.56275	MUC2	0.363006	1.51875	KNSTRN	0.0238535	1.80243
1947	AC019257.1	0.18019	1.59015	DNER	0.0242508	1.95201	AC004832.6	0.363932	1.65177	SYNRG	0.0238542	1.60182
1948	MKX	0.180379	1.57803	KIAA0556	0.0242733	2.48293	AP003774.4	0.364022	1.50632	AC011481.2	0.0238967	2.41487
1949	MCHR2	0.182327	1.54303	BTNL9	0.0243155	7.41602	ZNF280C	0.364237	1.75826	FARSA	0.023929	1.77539
1950	LINC01888	0.182532	1.68662	VGLL4	0.024316	2.24778	SCGB3A2	0.367469	1.72774	AAK1	0.0240019	1.51427
1951	SSTR2	0.182591	1.5231	ZNF208	0.0243183	2.74642	AC020765.2	0.367785	1.71742	HCAR1	0.0240869	2.07013
1952	ZNF782	0.182897	1.91921	NENF	0.024324	1.98986	AC034102.4	0.369189	1.54596	GIPC1	0.0241085	1.60917
1953	AC001226.2	0.182998	1.55427	MTRNR2L6	0.0243301	1.65062	VMAC	0.370655	1.95264	CDK20	0.0243498	3.67888
1954	AL078644.1	0.183128	1.5793	AC025576.2	0.0243417	2.1597	KDELC1	0.370783	1.58835	AL136164.1	0.0243979	4.22427
1955	ZNF169	0.184358	1.69513	NEK5	0.0243615	3.75113	AK1	0.371139	1.6386	AC020743.2	0.0244173	2.31704
1956	AC138123.2	0.18522	1.68759	TOB1	0.0243712	1.7277	PRND	0.371221	1.57306	TTLL4	0.0244754	2.68711
1957	ZNF429	0.185787	1.54175	TFPT	0.0243842	2.30447	CLCN2	0.371264	1.65833	AIM2	0.0245325	2.41231
1958	AP003063.1	0.185864	1.82942	NUP88	0.0243959	2.19276	AC011374.1	0.372295	1.62063	NEMP1	0.0245673	2.17083
1959	ZNF138	0.185944	1.52984	ACTR1B	0.0244689	2.28304	CARD17	0.373291	1.84017	UBTF	0.0245696	1.72729
1960	AC108749.1	0.187117	1.56169	CLSPN	0.0245445	4.47116	DBP	0.374376	1.71294	ZC3H12C	0.0246339	1.76048
1961	RDM1	0.187319	1.67291	KLHL20	0.0245899	1.64089	TPRN	0.374567	1.6388	AC092111.1	0.0246645	2.4873
1962	WDR25	0.187839	2.11585	ATN1	0.0245947	2.07388	SPIN4	0.374585	1.6768	RECQL4	0.0246678	2.11248
1963	ZBTB47	0.188363	1.51773	ZNF189	0.0246268	2.40693	PRKAR2A-AS1	0.375096	1.87226	DDX47	0.0247113	2.34045
1964	NECAB1	0.188593	1.64526	CBLB	0.0246441	1.82796	AC099342.1	0.375662	1.80433	LMNA	0.0247456	1.81293
1965	AL357146.1	0.188763	2.00232	GIMAP6	0.0246806	2.63392	AC004241.1	0.37827	1.60616	CLDN20	0.0247601	2.45006
1966	AC012306.2	0.18933	1.76917	DSG3	0.0246814	2.44634	METTL7B	0.380459	1.82123	NDST1-AS1	0.0248709	2.48536
1967	CDK5	0.189527	1.86556	CCDC68	0.0247026	2.48645	AC021242.3	0.382079	1.93038	CSNK1E	0.0248738	1.68387
1968	AC005225.2	0.189849	1.57488	CSRNP3	0.02472	2.68782	AL035661.1	0.384749	1.50321	CYREN	0.0249453	2.36968
1969	H1FX-AS1	0.190211	1.72176	TENM1	0.0247215	2.04439	EIF5A2	0.384838	1.72065	FAM162B	0.0249552	2.04829
1970	ADPRM	0.190372	1.50556	LINC01707	0.0247218	2.95947	ATXN8OS	0.385671	2.0351	ZNF821	0.0249605	2.32372
1971	LINC00298	0.193144	1.76165	NAP1L4	0.0247386	2.07119	NMRK1	0.386508	1.53801	ENTR1	0.024964	2.23332
1972	SLC25A42	0.194029	1.74771	AL592071.1	0.0247482	4.45939	PEX12	0.38676	1.88718	AL020998.1	0.0249699	2.43181
1973	AL354836.1	0.195329	1.6411	AL445584.2	0.0248574	2.24301	AC018512.1	0.386824	1.7423	TGFB2	0.0250122	2.14492
1974	SERAC1	0.195423	1.95002	HIST1H2BK	0.0249667	2.97218	FAM161A	0.387935	1.80149	AC007920.2	0.0250904	2.44859
1975	GDF7	0.1958	1.83557	RASEF	0.025017	7.70031	CACNA1C-AS1	0.38799	1.58654	NUBP1	0.0251367	1.86508
1976	SMN1	0.196314	1.70059	MTMR7	0.0251398	3.11702	CCNG2	0.388018	1.59028	KLHL22	0.0251375	2.18284
1977	LINC02341	0.196508	1.51518	BMP2	0.0251437	3.26865	LINC01778	0.389506	1.56471	ACTR8	0.0251616	2.26697
1978	AC010967.1	0.196705	1.56005	GPC3	0.0252498	2.56519	ZBED5-AS1	0.389559	1.65948	SLC17A9	0.0252089	1.67847
1979	OGN	0.19757	1.50852	CEP290	0.0253088	1.90431	JMJD4	0.389786	2.25124	SPRED3	0.0252958	2.71579
1980	AC068473.5	0.197938	3.0585	EFCAB11	0.025312	2.25829	AC092747.4	0.391524	2.17016	TFB1M	0.0253115	4.06963
1981	ZAR1L	0.198292	1.58373	SARNP	0.0253146	2.1298	TMEM138	0.392258	1.56964	AC092171.3	0.0254989	1.86872
1982	MAMSTR	0.198499	1.5443	ROR2	0.0253291	2.68967	AC015853.2	0.394241	1.65561	AP003393.1	0.0255353	1.82835
1983	AL121899.1	0.198615	2.0674	IFNG	0.0253375	8.78911	LBHD1	0.398829	2.44566	HIST1H3J	0.025542	1.90955
1984	A3GALT2	0.199958	1.71492	EEPD1	0.0253608	3.2213	AC026391.1	0.399058	1.5619	BAIAP3	0.0256126	2.82459
1985	TMEM91	0.200117	1.53691	FAAP20	0.0254184	2.10001	RNF126	0.400489	1.74436	FAM71D	0.0256542	1.8157
1986	SLC26A10	0.20216	1.55759	GJA5	0.0254402	4.52515	DHX58	0.401826	1.76175	AC073508.3	0.0256842	3.62656
1987	KLHL36	0.202448	1.63591	SHISA2	0.0254595	3.5299	C11orf54	0.404015	1.65149	NF2	0.0256925	2.25588
1988	LINC01816	0.202754	1.77623	FAM124B	0.0254874	2.48486	AC004130.1	0.404657	1.80119	ZNF26	0.0258181	2.94606
1989	ANO9	0.203348	1.72734	LINC01356	0.0255025	2.6829	TRIM37	0.404894	2.07607	IL12RB2	0.025862	3.63882
1990	AC040970.1	0.204217	1.57034	SCOC	0.0255075	2.30098	C10orf143	0.405857	2.47845	ZNF480	0.0258818	1.62576
1991	AC091045.1	0.204865	1.521	HMCN2	0.0255274	2.57737	OSGIN1	0.407058	2.09029	CD274	0.0258945	2.59484
1992	AP001372.1	0.205865	1.56148	HIST1H4H	0.025612	2.85898	KDM3A	0.407142	1.72232	MEAF6	0.0259158	1.60057
1993	AC111006.1	0.206278	1.84465	MOV10L1	0.0256267	2.35507	C1orf53	0.407557	2.44798	CHGB	0.0259202	2.14692
1994	FAM8A1	0.206321	1.60267	TSPOAP1-AS1	0.0257242	2.24985	ACSF2	0.409127	1.76838	PRR3	0.0259306	2.3909
1995	LGI4	0.207199	3.12011	MAP3K19	0.0257466	2.41075	AL357055.3	0.410241	2.00344	AC009652.1	0.0259329	2.16292
1996	EPHA1-AS1	0.207426	1.5969	MUT	0.0258204	2.76713	SPDYE6	0.412233	1.52201	NLN	0.0259431	1.68021
1997	NANOS3	0.207564	1.8498	LINC00355	0.0258562	1.99062	XKR7	0.413619	1.57789	NCCRP1	0.0260493	2.91656
1998	KPTN	0.20774	1.63782	DSCAM	0.0259098	2.23	CCER2	0.414621	4.36622	ZBTB11-AS1	0.0260724	3.50109
1999	ARMC3	0.208928	2.45511	AP000904.1	0.025932	2.65595	NGFR	0.426261	1.51632	CDK6	0.0261175	1.75086
[truncated: 5,593 more rows]

## Sheet: HIV vs Ctrl Significant
Feature ID	P-value (HIV vs Control)	FDR step up (HIV vs Control)	Fold change (HIV vs Control)	LSMean(HIV) (HIV vs Control)	LSMean(Control) (HIV vs Control)
PRIM1	1.05026e-28	1.34338e-24	31.2629	84.5996	2.70607
AF033819.3	6.38155e-08	9.06961e-06	22.5499	25.4469	1.12847
PAEP	0.0491815	0.176262	12.4625	22.3239	1.79129
AL133375.1	0.0432426	0.161777	8.65439	8.65439	1
CISH	2.98971e-13	5.09886e-10	7.58606	55.3337	7.29413
CXCL10	2.85008e-08	5.17097e-06	7.3585	214.512	29.1515
ADGRA1	0.0181087	0.087938	5.93817	5.93817	1
CELF5	0.00198357	0.0178506	5.29645	32.6357	6.16181
AC009159.2	0.0375806	0.147362	5.22337	5.22337	1
BPIFA1	0.0443941	0.163941	5.14014	5.14014	1
AF124730.1	0.0243317	0.108291	5.12876	6.28836	1.2261
PDYN-AS1	0.0398837	0.153337	4.5603	13.0959	2.87172
CLBA1	0.0328194	0.134055	4.53383	7.99923	1.76434
ACOD1	0.00358899	0.0274351	4.48108	46.4152	10.358
AHRR	0.000851473	0.0095078	4.45238	13.5823	3.05056
FCRLB	0.00938579	0.0548172	4.43601	7.54147	1.70006
NTF3	0.0138402	0.0725532	4.30891	5.38161	1.24895
AC073254.1	0.00323627	0.0255351	4.30242	9.72644	2.26069
MUM1L1	0.0347104	0.139485	4.1394	6.18497	1.49417
TUBB4A	0.0368341	0.145213	4.10482	6.39379	1.55763
PKP1	0.0268681	0.116518	4.07137	5.16638	1.26896
TREML2	0.0184443	0.0892626	4.0147	8.95602	2.2308
WNT7B	0.0154537	0.0785038	4.00009	7.2665	1.81658
STON1-GTF2A1L	0.0159374	0.0803053	3.93615	7.12364	1.8098
CU638689.4	0.0178546	0.0869516	3.9075	10.6607	2.72825
AP002989.1	0.0228006	0.103487	3.81979	9.37751	2.45498
VAT1L	0.0130182	0.0697451	3.73858	9.66644	2.58559
AC009158.1	0.0223322	0.102015	3.70577	4.20081	1.13359
NTN5	0.0206431	0.0961215	3.70073	4.12257	1.11399
ZNF683	0.0376286	0.147459	3.65836	3.65836	1
KIR3DL1	0.0158857	0.0801712	3.62879	3.62879	1
RNASE1	0.0448636	0.165089	3.61965	244.135	67.4472
AC104116.1	0.0179279	0.0872589	3.57366	3.57366	1
ANKRD34A	0.0208031	0.0967432	3.54538	12.9762	3.66004
WT1	0.015915	0.0802716	3.52641	3.52641	1
AC010809.2	0.0229814	0.103896	3.52299	3.82236	1.08498
AC073611.1	0.00129357	0.0130644	3.45655	3.45655	1
AMHR2	0.0357358	0.142242	3.43787	3.43787	1
CHRM5	0.0223514	0.102069	3.42973	6.07669	1.77177
AL499616.1	0.03104	0.128531	3.42468	4.99545	1.45866
AC016708.1	0.0037634	0.0284166	3.42374	30.2092	8.82344
AL023584.1	0.0366474	0.144758	3.40094	3.40094	1
AC026470.2	0.00274319	0.0225661	3.36574	4.60377	1.36783
AC036176.1	0.0208832	0.0970274	3.36538	5.67159	1.68527
EOMES	0.00708791	0.0448708	3.36308	3.36308	1
GK-AS1	0.00545879	0.0374572	3.32421	4.53489	1.3642
ODF3L1	0.0392973	0.151698	3.32007	3.32007	1
POTEH	0.0206608	0.0961513	3.30275	13.775	4.17077
AC027018.1	0.0399421	0.15346	3.2965	7.79703	2.36525
AL133372.3	0.0201936	0.0948574	3.28746	3.52777	1.0731
AC022335.1	0.00670393	0.0430904	3.28714	3.28714	1
ST6GALNAC5	0.0220261	0.100981	3.27813	5.52828	1.68641
AC079584.1	0.00421197	0.0308429	3.26052	7.83421	2.40275
AC013717.1	0.0146183	0.0753813	3.24228	14.1526	4.36501
AIRE	0.0367072	0.144914	3.22585	5.73102	1.77659
AL031963.1	0.0367644	0.14505	3.21092	3.21092	1
RNASE3	0.00657761	0.0424491	3.16243	3.16243	1
SOCS1	0.0442745	0.163651	3.14515	25.9624	8.25476
AL049830.3	0.00856999	0.0515247	3.108	6.23204	2.00516
PCYT1B-AS1	0.0161784	0.0811999	3.07378	3.07378	1
AC026785.2	0.0398071	0.153134	3.07162	4.68374	1.52485
PTRH1	0.0282699	0.120703	3.02138	11.4052	3.77482
FSIP1	0.00280828	0.0228859	3.01644	157.886	52.3417
TAC4	0.0177858	0.0867651	2.99874	2.99874	1
EGR2	0.0006732	0.00798494	2.98964	50.7657	16.9806
COL11A1	0.00921416	0.0541664	2.98682	17.0796	5.7183
AMIGO1	0.0153778	0.0782097	2.96827	2.96827	1
AC098588.1	0.0408821	0.156003	2.94659	15.846	5.37776
TRPV4	0.0490751	0.176004	2.94178	11.6903	3.97389
ISPD-AS1	0.00293719	0.0236846	2.94064	6.61386	2.24912
TTTY15	0.04864	0.17491	2.93967	3.22329	1.09648
C17orf98	0.0404326	0.154793	2.92365	2.92365	1
CTRB1	0.037161	0.146164	2.90252	2.90252	1
LINC01846	0.032838	0.134067	2.88955	3.55655	1.23083
MIXL1	0.0359839	0.142878	2.87573	2.87573	1
AC091096.1	0.0159133	0.0802716	2.85126	8.3447	2.92667
CCL8	0.0104709	0.0593545	2.84544	40.451	14.2161
IRF1	1.29854e-08	2.94312e-06	2.84488	557.517	195.972
AC022523.1	0.0228464	0.103609	2.84376	7.01502	2.46681
AC008914.1	0.0108916	0.0611634	2.82034	10.3066	3.65438
AL157886.1	0.00432951	0.0314652	2.76044	9.8605	3.57208
PLCG1-AS1	0.0404834	0.154898	2.75874	11.3417	4.1112
BX470102.1	0.0320814	0.131735	2.72094	5.31068	1.95178
AC131160.1	0.0358472	0.142575	2.65988	2.65988	1
AC068985.1	0.015695	0.0794023	2.65801	2.65801	1
AC009053.3	0.0370842	0.145968	2.65132	2.65132	1
LINC01500	0.000477836	0.00620287	2.65105	105.773	39.8987
ASTN2	0.000125995	0.00232219	2.6494	138.814	52.3946
AC034206.1	0.0363196	0.143805	2.60079	2.60079	1
AC006460.1	0.00683441	0.0437423	2.584	2.584	1
KRT5	0.0221022	0.101202	2.5765	58.2381	22.6035
KCTD8	0.0406027	0.155192	2.56416	6.38739	2.49103
DBET	0.000396416	0.00542016	2.54271	31.7757	12.4968
NEUROD1	0.0273261	0.117925	2.53468	4.64694	1.83334
CCDC39	0.00351714	0.0270685	2.48833	12.8927	5.18128
TIFA	0.009266	0.0543303	2.4883	41.9256	16.8491
AC011468.3	0.00026366	0.00401675	2.47723	48.9883	19.7754
AC114939.1	0.0154557	0.0785038	2.45087	2.45087	1
KIR3DL2	0.0289806	0.122502	2.4475	8.8482	3.6152
MAGEA10	0.0483716	0.174239	2.44083	3.2134	1.31652
MEF2C-AS2	0.0419349	0.159213	2.43898	3.47934	1.42655
ASTN1	0.0466127	0.169658	2.43164	7.48092	3.07649
WNT3A	0.0287482	0.12188	2.42628	2.75554	1.13571
KLF17	0.0379096	0.148189	2.40333	2.40333	1
AC130456.5	0.0361888	0.143487	2.40032	2.40032	1
AL353633.1	0.0341189	0.137866	2.38516	2.91515	1.2222
ANPEP	0.00778287	0.0480921	2.38256	211.578	88.8027
ZNF90	1.00735e-06	6.6762e-05	2.38163	121.364	50.9585
AC006059.1	0.0062935	0.0412187	2.36455	15.6193	6.60558
LINC01455	0.0358904	0.142636	2.35946	2.35946	1
AC137579.1	0.0358971	0.142641	2.35619	3.03408	1.2877
AC005696.2	0.0369057	0.145451	2.34334	2.34334	1
AC068446.2	0.0385849	0.149762	2.34322	2.34322	1
AC004875.1	0.01668	0.0829688	2.30848	2.30848	1
RANBP6	0.0425833	0.160524	2.29568	23.1717	10.0936
AC025287.4	0.0367563	0.145041	2.28151	2.28151	1
AC006160.1	0.038504	0.149629	2.27976	3.93927	1.72793
AC007216.2	0.029362	0.123461	2.2558	2.53677	1.12456
SOCS3	4.54136e-11	3.63053e-08	2.2529	1250.84	555.215
AL513327.1	0.0385191	0.149642	2.25124	9.58114	4.25595
AC053527.1	0.044887	0.165151	2.23804	16.4419	7.34657
CCL2	0.0129591	0.0695737	2.21577	223.75	100.981
TRIM21	0.0414929	0.15791	2.19619	19.724	8.98101
AL009178.3	0.0360347	0.14301	2.19062	2.19062	1
AL132708.1	0.0361811	0.143479	2.18687	2.18687	1
AC024909.1	0.0430258	0.16142	2.16881	14.3084	6.59739
C5orf34	0.0119206	0.0651193	2.16494	73.1321	33.7802
TMEM260	0.000692053	0.00814731	2.16246	95.225	44.0356
MIR99AHG	0.0168589	0.0836469	2.15674	63.4713	29.4293
TMEM150C	0.0322754	0.132382	2.15389	19.5015	9.05406
FAM133A	0.013726	0.0721492	2.15378	9.70354	4.50536
CLEC20A	0.0381199	0.148633	2.12663	2.12663	1
HRCT1	0.02711	0.11719	2.10978	2.35916	1.1182
AL133415.1	0.00522846	0.036197	2.10635	6.65719	3.16053
COL3A1	6.26139e-10	3.14076e-07	2.0718	109.818	53.0063
COL28A1	0.0192381	0.09197	2.06829	14.2825	6.90544
EIF1AY	0.0370953	0.145973	2.06665	2.06665	1
AC078923.1	0.00420173	0.0308397	2.06375	63.2281	30.6375
PTPRZ1	0.0141097	0.0734991	2.04298	5.97859	2.9264
LINC02262	0.0311754	0.128929	2.01911	2.30067	1.13945
IL12RB2	0.0377027	0.147637	2.01792	7.35809	3.64638
AC107029.2	0.0315902	0.130198	2.01273	2.31421	1.14979
SLC10A1	0.0382582	0.148968	2.01173	3.88094	1.92916
SERPINB2	0.00342471	0.026589	1.99896	324.232	162.2
PFKP	0.0170464	0.0842344	1.99143	60.1788	30.219
TG	0.0123993	0.0671748	1.98202	19.041	9.6069
RAET1E-AS1	0.0269274	0.116662	1.96503	6.72584	3.42277
AC024230.1	3.326e-05	0.000889088	1.95086	178.244	91.3671
AC133565.1	0.0364788	0.14428	1.95084	1.95084	1
PRICKLE1	0.03539	0.141306	1.93647	23.863	12.3229
CXCL8	4.20317e-05	0.00105832	1.93517	3013	1556.96
AL359317.1	0.0376964	0.147634	1.92102	1.92102	1
AC007922.3	0.0367238	0.144957	1.91735	1.91735	1
VCAN-AS1	0.0477167	0.172657	1.90754	33.6306	17.6303
CELA2B	0.0359211	0.142692	1.90116	1.90116	1
BAALC-AS2	0.0360603	0.143089	1.89769	1.89769	1
NRG1	0.00701635	0.0444949	1.88986	45.6074	24.1327
AC025917.1	0.0427652	0.160909	1.86857	2.64004	1.41287
ZGLP1	0.0358794	0.142636	1.84249	1.84249	1
PRRG3	0.00319638	0.0253408	1.82968	23.4827	12.8343
AC026347.1	0.0452827	0.166201	1.82053	16.813	9.2352
AC020656.1	0.0458467	0.167834	1.81246	73.2437	40.4111
AL355075.3	0.024933	0.110162	1.8098	4.55339	2.51597
TFB1M	0.0126004	0.0680052	1.79506	16.5266	9.20672
AP003392.3	0.0371943	0.146273	1.79224	2.06288	1.15101
CD2	0.0438892	0.162768	1.78722	11.9077	6.66271
CD44-AS1	0.0314249	0.129684	1.78466	3.08207	1.72698
COL1A1	2.59396e-09	8.96737e-07	1.77703	165.778	93.2891
CD69	0.00797762	0.048894	1.74734	179.195	102.553
S100A12	0.0190542	0.0913675	1.73606	142.083	81.8424
AL133230.1	0.0359848	0.142878	1.70808	1.70808	1
GEMIN5	0.00914626	0.0539668	1.66925	14.6555	8.77968
DUSP6	0.00617676	0.0407777	1.66588	1031.12	618.964
UGT2B7	0.0265102	0.115338	1.66007	22.3773	13.4797
MRE11	0.0335627	0.136113	1.60744	24.8855	15.4815
PLEK	0.0145562	0.0751819	1.59887	852.155	532.974
AC097625.1	0.036606	0.144675	1.58787	1.58787	1
PAN3	0.00422256	0.0308727	1.56204	180.32	115.438
GRM7	0.0181044	0.0879336	1.55728	58.4245	37.517
RICTOR	0.015623	0.0791576	1.54872	79.189	51.1318
TRAPPC8	0.0150612	0.0770285	1.54445	71.6216	46.3737
ESR1	9.37619e-08	1.17707e-05	1.52739	170.798	111.823
KIAA1324	0.0226488	0.103005	1.50845	27.0802	17.9524
AL138963.3	0.0112673	0.0625792	1.5046	13.6821	9.09351
LARGE1	0.038265	0.148972	1.50232	55.3816	36.864
SH3BGRL3	0.0403171	0.154601	1.50197	1687.67	1123.64
AL035448.1	0.0376162	0.147448	1.50049	1.50049	1
PRR34-AS1	0.0354781	0.141569	1.49834	8.43482	5.62944
SLC51B	0.0368602	0.145294	1.48887	1.48887	1
PDE4B	0.00566347	0.0384305	1.48848	409.902	275.383
CD99	0.0467845	0.170102	1.47821	254.154	171.934
JAZF1	0.000967727	0.0105301	1.47615	123.159	83.4322
FOXB1	0.0367765	0.145076	1.46131	1.46131	1
FAM107A	0.0019954	0.0179224	1.44574	186.469	128.979
DAPP1	0.0135033	0.0715346	1.43696	26.3426	18.3322
VPS8	0.00592748	0.0397371	1.42907	59.536	41.6606
IGF1R	6.00714e-05	0.00137578	1.42794	81.3026	56.9371
FUT4	0.0351581	0.140731	1.41389	24.5625	17.3723
MSI2	0.0226324	0.102967	1.40273	91.9387	65.5429
PARP8	0.0374953	0.14714	1.40265	115.48	82.33
DAPL1	0.0388342	0.150501	1.40224	8.46842	6.03921
MOSMO	0.0180912	0.0879195	1.40092	27.6616	19.7453
ZFYVE26	0.0169406	0.0838735	1.39339	18.2786	13.1181
TTLL12	0.0080853	0.0493557	1.38893	9.45097	6.80451
MMP2	0.00425212	0.0310261	1.38879	63.7367	45.8938
TWIST2	0.036325	0.143805	1.38659	12.2868	8.86115
CABIN1	0.013051	0.0698182	1.3852	39.6672	28.6365
EMP1	0.0303125	0.126172	1.38332	641.629	463.833
ACBD4	0.00349163	0.0269478	1.37951	10.0401	7.27805
ARHGAP21	0.0391678	0.151372	1.37028	108.458	79.1501
RELB	0.0150248	0.0769109	1.37004	68.6322	50.0949
TMEM256	0.0165453	0.0824577	1.35881	26.0401	19.1639
C7orf26	0.022876	0.103633	1.35731	24.6411	18.1544
SEMA3B	4.84708e-05	0.001172	1.35725	27.3403	20.1439
DKC1	0.0189192	0.0910613	1.35499	40.004	29.5235
RIMKLB	4.33282e-05	0.00107823	1.35412	88.654	65.4697
EIF4EBP2	0.0339927	0.13753	1.35094	92.7951	68.6892
TAF9	0.0165351	0.0824563	1.34569	39.9826	29.7117
CCNH	0.0445582	0.164329	1.3445	373.719	277.961
COL1A2	9.68449e-08	1.1911e-05	1.34212	106.641	79.4574
RCAN1	0.0106239	0.0600619	1.34132	43.3935	32.3513
STMP1	0.0011119	0.0116933	1.34011	99.4142	74.1835
LMO7	0.0282469	0.120677	1.3401	48.5998	36.2657
P2RY2	0.0231803	0.104548	1.3391	13.7674	10.2811
GPRC5A	0.0219453	0.100682	1.33719	66.1035	49.4348
RAB22A	0.0115407	0.0636832	1.33261	73.4217	55.0961
P2RX7	0.00886244	0.0527008	1.32955	54.2762	40.8229
IL1B	0.000262746	0.00400571	1.32925	3919.91	2948.96
IFITM2	0.00769214	0.047635	1.32168	1378.32	1042.86
FAM126A	0.00653036	0.0422401	1.31581	66.7869	50.7574
SPRED2	0.0350095	0.140312	1.31281	53.5335	40.7778
UBL3	0.00346803	0.0268277	1.30935	148.252	113.225
PDK3	0.00609731	0.0404097	1.30793	23.3298	17.8372
TRIP10	0.0211963	0.0981615	1.30091	57.4319	44.1475
NAPA	0.0143543	0.0744701	1.30084	238.266	183.164
ROCK2	0.00278503	0.0228398	1.29957	98.1165	75.499
SRGN	6.74668e-05	0.00149561	1.29739	4727.55	3643.88
SYNE1	0.000635747	0.0076571	1.29173	126.425	97.8732
TM9SF3	0.0273692	0.118091	1.289	221.007	171.457
IL2RG	0.00814626	0.0495949	1.28863	117.105	90.8752
S100A2	1.53859e-08	3.31787e-06	1.28797	55.8436	43.3579
SLC25A45	0.0474645	0.171948	1.28151	13.0892	10.2139
RBMS1	0.000652249	0.00778621	1.27565	201.373	157.859
EVL	8.79141e-05	0.00180065	1.27562	64.2572	50.3734
FAM172A	0.000715548	0.00834708	1.27487	152.81	119.862
BLCAP	0.0151315	0.0773105	1.27406	32.1929	25.268
NR2C2	0.0287356	0.12188	1.26798	50.3005	39.6699
BECN1	0.0155874	0.0790558	1.26449	71.4783	56.5272
MAP4K3	0.0037495	0.0283534	1.26403	89.5651	70.8565
IL18BP	0.041613	0.158297	1.26388	30.6125	24.221
AC073335.2	0.0343102	0.138355	1.26291	15.2568	12.0807
ANKRD17	0.000178493	0.00301003	1.26048	169.847	134.748
RPL35	0.00966077	0.0560158	1.26043	383.939	304.608
TAF10	0.0081829	0.0497608	1.25702	94.8819	75.4819
CHMP1B	0.0422433	0.159933	1.25485	322.959	257.368
CITED2	0.0482754	0.174044	1.25454	79.564	63.421
PRPS1	0.0082	0.0498272	1.2534	34.2304	27.3101
ATP5MPL	0.0420928	0.159623	1.25145	111.689	89.2475
ARG2	0.0439214	0.162802	1.25104	21.4393	17.1371
MSRA	0.000309695	0.00454278	1.24756	83.7472	67.1286
DOK7	0.0399425	0.15346	1.24722	7.53106	6.03826
MAP7D1	0.023682	0.1061	1.24524	109.057	87.5797
HSP90B1	0.00852627	0.0513704	1.24514	630.789	506.599
NT5DC1	0.0305625	0.126924	1.24497	23.3976	18.7937
RARA	0.0339162	0.137286	1.24386	154.034	123.836
COL4A2	0.00056951	0.00704848	1.24311	67.3199	54.1543
YKT6	0.00189301	0.017246	1.24261	41.2112	33.165
UMAD1	0.010118	0.0579189	1.24079	34.8755	28.1075
YRDC	0.0191717	0.0917761	1.23906	18.4274	14.872
UBE2K	0.0161467	0.0811121	1.23878	118.855	95.9447
RBM17	5.60656e-05	0.00130851	1.23844	105.051	84.8249
EPB41L3	0.0269382	0.116684	1.23823	217.534	175.681
ACADSB	0.0112031	0.0623988	1.23808	12.2359	9.88302
ALPL	0.0262883	0.114618	1.23659	15.405	12.4576
TSHZ2	0.0191802	0.0917774	1.23635	149.986	121.313
SMAP1	0.041217	0.157	1.23622	51.2449	41.4528
ERP44	0.0071822	0.0452884	1.23573	142.43	115.26
RAP1GDS1	0.0281326	0.12047	1.23551	54.9838	44.5029
MSL2	0.0343656	0.138469	1.23399	58.3821	47.3118
SLC9B2	0.000780163	0.00887832	1.23397	41.5919	33.7056
DDA1	0.0375425	0.147302	1.23236	43.4895	35.2895
ELAC2	0.0299177	0.125001	1.23217	14.0745	11.4225
NEK9	0.0081864	0.0497608	1.22981	36.2352	29.4641
NT5C2	0.00134503	0.0133885	1.2287	129.682	105.544
CCNK	0.0487018	0.175058	1.22702	135.989	110.828
RBM7	0.0464561	0.169414	1.22689	36.5281	29.773
HEY1	0.0433721	0.161998	1.22654	12.3418	10.0623
RAB2A	0.0291514	0.122959	1.22565	194.049	158.324
CFAP69	0.0157807	0.0797202	1.22518	12.4011	10.1219
PDXDC1	0.0175843	0.0859298	1.22474	73.5092	60.0204
SMIM14	0.00924983	0.0542727	1.22417	53.6463	43.8228
LINC00847	0.0140459	0.0732122	1.22334	24.7558	20.2363
SMU1	0.00517098	0.0358979	1.223	64.2133	52.5049
LRBA	0.013931	0.0727823	1.22279	88.6938	72.5338
LMO4	0.0216893	0.0997583	1.22217	58.0307	47.4816
RUFY1	0.0134838	0.0714463	1.22174	56.6774	46.3909
ATP6V1H	0.0113456	0.0629186	1.22171	56.317	46.0967
DERL1	0.0167589	0.0832477	1.22149	48.0905	39.3703
CHIC1	0.00226091	0.019653	1.22149	11.8067	9.66588
GPD2	0.0248993	0.110032	1.22127	35.5221	29.0861
SUPT6H	0.0211811	0.0981443	1.2197	88.4862	72.5474
ZC3H14	0.00921701	0.0541664	1.21956	40.5141	33.2203
ZYX	0.0264515	0.115121	1.21759	376.091	308.882
TMED9	0.027031	0.116947	1.21671	79.7713	65.5629
FMNL2	0.0199429	0.0940421	1.21606	161.785	133.041
SLC10A3	0.0200158	0.0942642	1.21515	18.1452	14.9324
EPB41L2	0.00318693	0.02528	1.21494	94.5988	77.8627
GRAMD1B	0.0152216	0.0776339	1.2139	71.8272	59.1704
GSK3A	0.00354278	0.0272171	1.21344	52.4046	43.1867
SLC25A34	0.0430111	0.16142	1.21271	8.1411	6.71313
GPAT4	0.0114677	0.0633896	1.21216	120.816	99.6697
RAB35	0.0121903	0.0661908	1.21194	72.2549	59.6191
E2F3	0.0155144	0.0787321	1.21083	60.369	49.8575
UBE2Q1	0.00028585	0.00426392	1.20994	76.9365	63.5873
CWF19L1	0.0478686	0.173085	1.2093	29.3284	24.2523
CLDND1	0.00985996	0.056805	1.20885	89.8287	74.3093
CDKN1C	0.00157863	0.0151083	1.20861	58.1132	48.0826
TNKS2	0.0280737	0.120258	1.20777	91.6252	75.8634
MT-ND3	7.62961e-05	0.00162922	1.20693	7993	6622.6
NBEAL1	0.00268722	0.0222979	1.20683	221.437	183.486
SLC39A6	0.035573	0.141832	1.20629	26.7913	22.2097
CD200	0.043799	0.162639	1.20565	14.1787	11.7602
NDUFB9	0.00755208	0.0470639	1.20501	98.6573	81.8725
RALA	0.0298102	0.12467	1.20407	99.0956	82.3008
TMEM70	0.0260872	0.114001	1.20406	71.6129	59.4762
MAPRE2	0.011071	0.061935	1.20381	102.843	85.4318
CD2AP	0.0194508	0.0926263	1.20313	63.3723	52.6729
SELENOT	0.000132703	0.00241109	1.20289	123.953	103.046
PHF3	0.00039143	0.00538302	1.20248	94.0879	78.2448
OSTC	0.0118958	0.0650113	1.20209	63.9842	53.2272
EFHC1	0.00524734	0.0362804	1.2018	18.4156	15.3233
SIRT2	0.00714527	0.0451223	1.20098	57.3114	47.7206
LIMK2	0.0441001	0.163266	1.2	109.027	90.8557
ATP6V1G1	5.4495e-07	4.23736e-05	-1.20002	79.2119	95.0559
RPS12	0.000103592	0.00201682	-1.20011	1176.92	1412.43
TASP1	0.0349072	0.140008	-1.20016	17.4439	20.9355
SNX8	0.00142582	0.0140236	-1.20018	28.2504	33.9056
BTBD2	0.000844612	0.00944922	-1.20038	25.6231	30.7576
PTPN9	0.0210352	0.0975568	-1.20043	29.9528	35.9563
VPS51	0.0239104	0.106899	-1.20066	24.8591	29.8473
AL035587.1	0.00471393	0.0335536	-1.20066	12.9372	15.5333
AF117829.1	0.00110297	0.0116212	-1.20077	22.1982	26.655
ECE1	0.00153414	0.0148156	-1.20083	108.597	130.407
FBXW11	0.000562295	0.00698961	-1.20098	40.9578	49.1893
MVP	2.04512e-05	0.000624324	-1.20114	29.3661	35.2727
REL	0.0145919	0.0753059	-1.20118	582.432	699.609
POLD2	0.0262623	0.114532	-1.20134	13.1782	15.8314
UBN1	0.00475526	0.0337633	-1.20162	51.0921	61.3935
RABL6	0.00321881	0.0254385	-1.20173	25.8051	31.0108
NFIA	2.8228e-06	0.000144799	-1.20197	75.5609	90.8222
AFTPH	0.00159108	0.0151933	-1.20202	75.4889	90.7391
RBX1	4.29408e-05	0.00107277	-1.20213	45.3501	54.5167
VCPIP1	0.0393167	0.151727	-1.20215	36.5666	43.9585
TRIM22	7.44694e-08	1.00267e-05	-1.20222	125.18	150.493
TMCC3	0.000479392	0.00621896	-1.20225	88.851	106.821
PRDM15	0.0356146	0.141959	-1.20235	6.02551	7.24475
AP1S2	1.55829e-05	0.000513679	-1.2024	194.746	234.162
MLXIP	3.20025e-05	0.000867253	-1.20248	52.6602	63.323
COL5A1	0.0111484	0.0622297	-1.20251	13.5207	16.2587
NT5DC2	0.00580274	0.0391332	-1.20252	10.4793	12.6015
OS9	1.17949e-11	1.25723e-08	-1.20268	175.608	211.2
DNPEP	0.0102208	0.0583377	-1.20276	20.7588	24.9679
GLUL	5.23038e-06	0.000229903	-1.20278	409.96	493.091
MED14	0.00627397	0.041154	-1.20304	35.696	42.9438
TUBGCP6	0.0416503	0.158368	-1.20306	11.8156	14.2148
MAGI1	0.0210063	0.0974754	-1.20319	80.4677	96.8177
MFSD5	0.0111343	0.0621915	-1.20319	9.61563	11.5695
CLASP2	0.00178007	0.016469	-1.20341	62.8256	75.6051
AKR1A1	0.00358334	0.0274351	-1.20351	44.7322	53.8356
ANAPC11	0.043183	0.161632	-1.20351	18.7074	22.5145
WDR26	2.88751e-05	0.000801254	-1.20361	157.961	190.123
ZFAND5	0.000346922	0.00492683	-1.20372	509.01	612.705
GAS8	0.0476367	0.172417	-1.20375	4.83141	5.81583
IL15	0.0465841	0.169639	-1.20381	22.2332	26.7645
SMARCC1	0.00183554	0.0168546	-1.20394	78.9531	95.0548
KRAS	0.00192709	0.0174571	-1.20398	69.3767	83.5284
PTEN	2.02465e-05	0.000620294	-1.20399	246.476	296.754
KARS	0.000729698	0.00845814	-1.20415	41.7097	50.2245
EIF2AK3	4.5921e-07	3.69418e-05	-1.20427	95.9752	115.58
GLTP	8.03444e-05	0.00168611	-1.20429	41.0571	49.4446
COL18A1	0.000604458	0.00737047	-1.20472	22.5423	27.1571
TUFT1	0.0131367	0.0701009	-1.20478	12.3437	14.8715
PABPN1	1.2635e-07	1.45598e-05	-1.20494	83.5514	100.675
EPB41L1	0.0220405	0.10101	-1.20499	10.1318	12.2088
PPP3CB	0.0201687	0.0947752	-1.20501	37.5787	45.2828
TNKS	0.0030834	0.0246114	-1.20505	46.3765	55.886
DCAF6	9.38114e-05	0.00188967	-1.20516	41.7319	50.2937
ADORA2B	0.00376218	0.028416	-1.20547	8.44988	10.186
SLC25A25	9.27863e-06	0.000349582	-1.20573	57.8975	69.8085
TACC1	2.69824e-05	0.000767744	-1.20582	385.489	464.831
OFD1	0.000124598	0.00230975	-1.20583	38.747	46.7223
CSF3R	0.00534224	0.0368072	-1.20594	253.214	305.361
ANP32A	1.35247e-05	0.000462551	-1.20595	59.9441	72.2894
HDAC2	9.87445e-05	0.00195512	-1.20619	38.0779	45.929
FGD4	3.00383e-05	0.000825391	-1.20621	196.518	237.041
RING1	0.00149265	0.0145101	-1.20624	30.3853	36.6521
NUMA1	0.0376393	0.147479	-1.20627	42.0087	50.6739
ICE2	0.00256452	0.0215171	-1.20636	26.5436	32.0212
UQCR10	0.000118149	0.0022257	-1.20649	28.8408	34.7962
SET	6.23141e-08	8.91295e-06	-1.20651	222.579	268.543
SQOR	0.00261968	0.0218794	-1.20677	24.223	29.2315
UBB	4.45083e-08	7.07212e-06	-1.2074	412.327	497.844
POFUT2	0.0276297	0.118994	-1.20746	17.342	20.9397
DCAF1	0.00781523	0.048199	-1.20765	25.2287	30.4674
WSB1	5.74019e-08	8.54414e-06	-1.20814	317.575	383.673
SMIM19	0.0252476	0.111244	-1.20837	15.7916	19.082
FAM102B	0.000406806	0.00551214	-1.20837	78.6268	95.01
SMPDL3A	0.0161687	0.0811831	-1.20843	30.5486	36.9159
CCDC59	7.98209e-05	0.00168064	-1.20851	83.4083	100.8
TMEM8A	0.023333	0.105035	-1.20857	19.6445	23.7417
PDS5A	9.33491e-06	0.000351185	-1.20865	92.928	112.318
SLC16A6	0.00361851	0.0276077	-1.20871	39.6772	47.9582
GOLIM4	0.00333891	0.0260862	-1.20879	42.7518	51.678
CNTROB	0.0449887	0.1654	-1.20905	12.4572	15.0614
ACACA	0.0322952	0.1324	-1.2092	28.1001	33.9786
CREBRF	1.59626e-07	1.73768e-05	-1.20923	110.529	133.655
CCT2	1.97653e-06	0.00011162	-1.20969	63.6726	77.0239
CENPC	0.0033321	0.0260519	-1.20978	49.0604	59.3521
VPS35	1.8329e-05	0.000577452	-1.20979	59.7075	72.2336
ZZEF1	0.00115712	0.0120038	-1.20984	39.4309	47.705
LUC7L2	0.0183725	0.0889656	-1.21014	34.9895	42.3424
TCF20	0.0104164	0.0591111	-1.21044	28.8255	34.8915
SLC22A15	0.0234926	0.1055	-1.21045	45.7856	55.421
ODF3B	0.00269453	0.0223357	-1.21051	18.4387	22.3202
AC106739.1	0.0118265	0.0647572	-1.21083	3.75427	4.54577
MRPS6	0.0318802	0.131056	-1.2109	26.6017	32.2121
ZXDC	0.000607753	0.00739655	-1.21097	41.9316	50.7779
RSPRY1	0.00962743	0.0558732	-1.21123	23.2289	28.1356
RREB1	0.0109513	0.0614109	-1.21135	63.1671	76.5173
ATP9B	0.00052978	0.00668946	-1.21145	53.3283	64.6045
MAML2	4.02866e-05	0.00102549	-1.21163	139.669	169.228
CCT6A	8.1767e-09	2.11289e-06	-1.21167	82.8133	100.342
IRF2	0.0130574	0.0698322	-1.21209	35.6542	43.2161
MRPS33	0.0171906	0.0847342	-1.21224	16.2722	19.7257
TRIM14	0.00119603	0.0122883	-1.21226	27.0186	32.7534
GIT1	2.74989e-05	0.000775609	-1.21238	23.1404	28.0549
AFF4	3.09307e-08	5.41965e-06	-1.21256	191.944	232.743
CCNT2	0.000750185	0.00863692	-1.21259	48.7224	59.0805
NFATC2IP	2.44017e-05	0.000712407	-1.21263	50.8887	61.709
SNHG7	4.31105e-06	0.000201618	-1.21285	40.423	49.0271
PRDX6	0.000101537	0.00199062	-1.21313	133.089	161.453
CLMN	0.00557782	0.0380309	-1.21318	38.3095	46.4762
RETREG3	0.0121412	0.066	-1.21332	21.82	26.4746
LRIG2	0.0144125	0.0746809	-1.2135	13.2585	16.0892
KIAA1551	0.0112576	0.0625523	-1.21356	74.3085	90.1779
SNAPC1	0.00642831	0.0418126	-1.21363	21.7173	26.3567
TBC1D14	0.000648894	0.00776926	-1.21366	35.8215	43.4752
UBE2J1	0.00364942	0.0277608	-1.21371	154.794	187.874
ACBD6	0.000391485	0.00538302	-1.21375	25.4745	30.9197
BAG5	0.0003202	0.00465947	-1.21388	32.1833	39.0667
GPNMB	0.0437829	0.162634	-1.2139	121.829	147.888
MCRIP2	0.0382052	0.148898	-1.21405	5.10199	6.19405
SLC4A2	0.000785676	0.00892106	-1.21429	34.2652	41.6077
WDFY1	0.00523103	0.036197	-1.21441	44.4785	54.015
GAPVD1	0.000594015	0.0072848	-1.21444	54.0187	65.6022
C9orf78	5.65515e-05	0.00131704	-1.21448	55.5624	67.4795
DOCK2	0.000554645	0.00692143	-1.21452	115.82	140.666
GPBP1	1.98617e-07	2.00831e-05	-1.21465	213.872	259.78
SNHG8	1.08981e-07	1.30279e-05	-1.21505	80.9046	98.3032
ASAP1	0.000114172	0.00217804	-1.21521	252.578	306.935
MPZL2	0.0110738	0.061935	-1.21537	41.8072	50.811
SVBP	0.000257473	0.00394885	-1.21543	15.716	19.1017
SPPL3	1.12421e-05	0.000400977	-1.21586	57.1738	69.5153
SF3A3	0.00314227	0.0249722	-1.21637	31.7985	38.6788
INTS10	1.52676e-05	0.000505976	-1.21657	34.3734	41.8176
FSTL1	0.0170104	0.0841376	-1.21692	39.4329	47.9867
RARG	0.0219852	0.100829	-1.21696	14.4015	17.526
RBPMS	0.0291645	0.122965	-1.21711	59.8314	72.8213
IST1	0.000122654	0.00228865	-1.21754	83.2755	101.391
AC004130.1	0.0229829	0.103896	-1.21768	4.03618	4.91478
CALCOCO2	2.60747e-05	0.000747805	-1.21782	105.666	128.682
VPS35L	0.0203771	0.0953742	-1.21792	32.7136	39.8427
SNRPD2	1.42092e-09	5.86292e-07	-1.21811	91.9889	112.053
ABL1	0.00126421	0.0128402	-1.2184	46.8714	57.1081
C12orf43	0.018318	0.0887519	-1.21858	8.42052	10.2611
CCDC32	0.00507282	0.0353649	-1.2186	26.9559	32.8486
CHPF2	0.0326076	0.133403	-1.21873	10.1802	12.407
PCGF5	6.20523e-05	0.0014048	-1.21874	116.624	142.134
CHMP2B	0.00245105	0.0208177	-1.21875	61.5165	74.9735
GNS	5.40285e-05	0.00127623	-1.21879	133.862	163.149
TAF7	1.22088e-05	0.000426675	-1.21915	113.991	138.972
HDAC9	0.0209814	0.0973778	-1.21916	47.7744	58.2445
PCNX2	0.044584	0.164392	-1.21929	23.4729	28.6202
NBN	0.00128238	0.0129719	-1.21957	78.4071	95.6227
NECTIN2	0.00219908	0.0192397	-1.21958	55.0713	67.1638
CRNKL1	0.011012	0.0616701	-1.21964	19.3964	23.6566
POLG2	0.0149342	0.0765623	-1.21993	22.3128	27.2201
EP300	2.90097e-07	2.61814e-05	-1.22011	160.4	195.707
SBF2	4.67582e-06	0.000213983	-1.22035	119.865	146.277
AC027117.2	0.0262325	0.114485	-1.22037	9.29066	11.338
TMEM50A	2.72831e-06	0.00014244	-1.2204	103.738	126.602
ITGAL	0.000132635	0.00241109	-1.22064	77.2716	94.3212
IMPDH2	0.0481584	0.173813	-1.22071	17.9079	21.8603
LRCH1	0.00129483	0.0130668	-1.22071	56.2576	68.6742
RNF6	0.00192352	0.0174433	-1.2209	20.1201	24.5647
NFKBIB	0.000124095	0.0023021	-1.22104	56.0315	68.4169
SENP6	2.39613e-05	0.000702152	-1.22117	108.803	132.868
HSD17B12	0.00311492	0.0248165	-1.22131	61.8016	75.4792
DRAXIN	0.0218945	0.100467	-1.22193	3.22336	3.93871
DUSP28	0.0192878	0.0921419	-1.22195	8.55847	10.458
TIMM13	0.000459854	0.00603282	-1.2221	14.8016	18.089
RNF167	0.000316649	0.00461769	-1.22228	35.3168	43.167
DBNL	0.000199971	0.00329192	-1.22238	48.7632	59.6074
ZDHHC17	0.00889399	0.0528331	-1.22248	29.3157	35.8379
RAP2A	0.00498533	0.0348837	-1.22248	32.7091	39.9863
KLF2	1.22867e-06	7.85798e-05	-1.22259	198.24	242.367
SYNRG	0.00045351	0.00596795	-1.22312	29.2786	35.8112
SNRPB2	7.71493e-05	0.00164191	-1.22318	52.0953	63.7218
PNO1	0.00584226	0.0393514	-1.22323	22.2876	27.2628
ABCC4	0.010094	0.0578202	-1.22365	49.1741	60.1716
GALNT1	0.0306107	0.127041	-1.22393	92.332	113.008
C1orf52	0.000825189	0.00927699	-1.2241	34.8796	42.696
IGSF6	0.00977668	0.0564958	-1.22411	145.591	178.22
EPN1	3.98118e-07	3.28538e-05	-1.22419	49.9938	61.2018
CDIP1	0.000161652	0.00279418	-1.22432	17.7646	21.7495
FAM208B	0.000128057	0.00234927	-1.22453	50.2873	61.5784
KIFC2	0.0113775	0.0630133	-1.22468	14.522	17.7848
RASA3	0.00759039	0.0472221	-1.22473	51.8639	63.5195
EPG5	0.0155749	0.0790078	-1.22475	22.6254	27.7104
SHOC2	2.26014e-05	0.000673032	-1.22479	88.5699	108.479
FLOT2	0.00553722	0.0378603	-1.22482	43.7725	53.6137
MS4A4E	0.047035	0.170807	-1.22506	13.8123	16.921
PUM2	6.90549e-06	0.000284013	-1.2251	88.8714	108.876
COX14	0.00654705	0.0422977	-1.22556	12.8469	15.7447
CLEC7A	0.000560695	0.00697991	-1.22559	252.963	310.028
PABPC4	0.00237235	0.0203398	-1.22562	329.531	403.879
PNRC2	0.00250034	0.0211171	-1.22583	186.794	228.977
SDCCAG8	0.0473595	0.17175	-1.22611	59.0389	72.3882
BSG	7.34223e-07	5.3059e-05	-1.22615	77.2095	94.6701
SF3A2	0.000101173	0.00198635	-1.22618	41.9559	51.4454
BROX	0.036637	0.144749	-1.22633	28.8678	35.4014
RAD51C	0.0174468	0.0855029	-1.22642	10.5477	12.9358
JUP	0.0228567	0.103615	-1.22645	27.4466	33.662
NUDT16L1	0.0159326	0.0802969	-1.22645	5.92766	7.26998
ZC3H13	0.000248632	0.00385954	-1.22649	79.9044	98.0021
COX17	1.6614e-06	9.9536e-05	-1.22672	40.0723	49.1573
CAPN15	0.000804836	0.00909423	-1.22673	27.3424	33.5416
ARFGAP2	0.00487142	0.0343402	-1.227	19.5677	24.0096
PKIG	0.000896343	0.00993081	-1.22709	25.2974	31.0421
UBL7	0.00427251	0.0311394	-1.22735	9.99518	12.2676
SRRT	0.00345941	0.0267691	-1.22739	54.2173	66.5457
PRRC2A	8.31814e-05	0.00172723	-1.22749	31.1537	38.2409
UTP18	0.000450523	0.00593474	-1.22751	23.8895	29.3245
OCIAD1	1.32369e-05	0.000454533	-1.22761	64.6396	79.3521
STK4	4.04025e-08	6.50264e-06	-1.22764	129.998	159.591
MRPL21	0.00114718	0.0119357	-1.22793	19.3432	23.7521
CEBPG	0.0216793	0.0997301	-1.22804	33.2347	40.8134
NUMB	0.000154165	0.00270126	-1.2281	178.408	219.103
H3F3C	9.01756e-05	0.00183085	-1.22818	14.5253	17.8397
ATL3	0.0290818	0.122777	-1.22834	29.9139	36.7444
GBP3	0.0170938	0.0844198	-1.2285	14.5346	17.8558
IMP3	0.00251062	0.021162	-1.2285	25.0895	30.8226
UBTF	0.0262911	0.114618	-1.22853	23.1197	28.4032
CLPTM1L	0.00519987	0.0360692	-1.22862	26.2136	32.2065
TSGA10	0.0121661	0.0660934	-1.22875	9.34519	11.4829
SQSTM1	2.94575e-07	2.62144e-05	-1.22877	253.954	312.051
DDIT3	0.00214988	0.0189193	-1.2293	42.2762	51.9703
MYH9	4.75694e-06	0.000216238	-1.22944	325.82	400.576
SPIRE2	0.0245248	0.108972	-1.22949	5.78834	7.11672
PPM1B	0.00618415	0.040795	-1.22952	24.2993	29.8765
CCDC114	0.0142106	0.0739342	-1.22978	7.83744	9.63829
RCC1	2.21807e-07	2.16575e-05	-1.22978	83.9531	103.244
CCT8	5.70556e-09	1.56946e-06	-1.22979	61.1425	75.1925
MRPL18	2.92963e-07	2.62048e-05	-1.22985	95.3508	117.267
ZBTB33	0.0489987	0.175829	-1.22986	15.6227	19.2136
TENT2	4.08238e-07	3.33659e-05	-1.22993	86.7975	106.754
PIGT	1.94168e-05	0.00060063	-1.2301	41.4903	51.0373
YAP1	0.00780717	0.0481678	-1.23018	37.1039	45.6446
CD37	0.00137591	0.0136323	-1.23025	204.023	251
PNISR	2.01766e-06	0.000113193	-1.23043	163.081	200.66
FAM3C	0.000680496	0.00803934	-1.23053	24.4739	30.1158
TP53I13	0.0121467	0.0660159	-1.23061	7.46217	9.18301
PRXL2A	1.69101e-05	0.000541421	-1.23075	38.5909	47.4959
SF3B5	0.000632841	0.00762569	-1.23077	38.811	47.7673
RAB1B	1.58499e-05	0.000517846	-1.23092	64.1229	78.9304
RPRD1B	0.0163288	0.0816981	-1.23115	29.2034	35.9538
APOL3	0.0391953	0.151396	-1.23131	15.6077	19.2179
SDHD	7.95176e-06	0.000312957	-1.23167	34.3853	42.3515
IFT57	0.0386376	0.149944	-1.23198	20.806	25.6327
SH3BP2	0.00474076	0.0336927	-1.23223	71.1381	87.6584
CLTA	7.0387e-08	9.68086e-06	-1.23234	87.0806	107.313
CHML	0.0117423	0.0645404	-1.23249	41.3013	50.9034
ARHGAP39	0.0335535	0.136097	-1.23258	3.92386	4.83647
TRIM13	0.0151358	0.0773169	-1.23268	17.8323	21.9816
LTBP3	0.024851	0.109913	-1.23278	21.2236	26.1642
TUT7	4.53122e-05	0.00111352	-1.2333	179.985	221.976
ATG16L2	0.00225315	0.0196188	-1.23333	37.7226	46.5245
UTRN	1.3367e-07	1.52658e-05	-1.23348	270.546	333.712
BOD1L1	1.32302e-07	1.51774e-05	-1.23365	128.068	157.991
SMC4	0.00508848	0.0354214	-1.23366	52.7981	65.1346
SLC20A2	0.0315086	0.12998	-1.23367	33.625	41.4823
MTSS1	0.000176864	0.00299242	-1.23371	171.165	211.168
SEPSECS	0.0499775	0.17854	-1.23372	8.99282	11.0946
INTS11	0.00619976	0.0408394	-1.23374	10.0472	12.3957
LPIN2	0.0321633	0.132029	-1.23391	33.4985	41.3343
MOAP1	0.0133964	0.0711263	-1.23425	36.5397	45.0993
CORO1A	8.93691e-05	0.00182316	-1.23439	80.0524	98.816
NDUFV1	0.00467425	0.0333548	-1.2346	29.5915	36.5337
CPNE1	8.83556e-07	6.05982e-05	-1.23468	51.5468	63.6437
MANBAL	0.0241313	0.107623	-1.23478	10.8545	13.403
ARFRP1	0.0138222	0.0725033	-1.23488	12.457	15.383
INTS3	0.00244945	0.0208175	-1.23498	13.4294	16.585
RBM23	7.31642e-07	5.3059e-05	-1.23506	77.6444	95.8956
MEAF6	0.00147332	0.0143693	-1.23508	29.4285	36.3466
CRLS1	0.00109976	0.0115921	-1.23509	32.7976	40.508
PSAP	0.0139462	0.0728108	-1.23519	2438.83	3012.41
XRCC5	5.78921e-06	0.000246954	-1.2352	95.8521	118.397
TGFBR2	0.00481584	0.0340423	-1.2355	109.829	135.694
MFSD11	0.00455578	0.0327101	-1.23555	25.8781	31.9736
SAT2	0.00194957	0.0176233	-1.23559	30.2821	37.4164
CNOT7	0.000924424	0.0101779	-1.2356	38.8186	47.9641
PPP2CB	0.000332525	0.00478171	-1.2358	67.4355	83.3368
MAP3K5	0.00172581	0.0161538	-1.23582	49.9127	61.683
DGKZ	0.00167741	0.0158112	-1.23615	23.2336	28.7202
TXNIP	3.81964e-08	6.26372e-06	-1.23632	482.956	597.086
TANK	2.09252e-06	0.000116371	-1.23643	123.21	152.34
PAICS	0.00163979	0.0155309	-1.23649	19.3454	23.9205
KIAA0319L	0.0168317	0.0835282	-1.23681	42.5552	52.6326
YTHDC1	2.71859e-08	5.00338e-06	-1.23689	114.593	141.739
GNA13	0.000522609	0.00661699	-1.23692	210.465	260.328
MGST2	0.000264553	0.0040247	-1.23706	34.6819	42.9036
ADAM17	5.43218e-06	0.000236337	-1.23726	173.671	214.875
TNRC6B	7.55756e-06	0.00030399	-1.23728	90.2026	111.606
HNRNPR	9.52265e-08	1.18833e-05	-1.23731	109.409	135.372
PHB2	0.000698993	0.00818381	-1.23744	57.6016	71.2782
TRAPPC3	0.00111256	0.0116933	-1.23761	24.6472	30.5037
FMNL3	0.00564517	0.0383673	-1.23769	33.1265	41.0004
CD151	0.00078131	0.00888727	-1.23792	53.0447	65.6652
MLPH	0.00915008	0.0539722	-1.23797	10.9096	13.5058
PLB1	0.00897715	0.0532262	-1.23803	26.257	32.507
PAF1	0.000429921	0.00573123	-1.23816	35.7344	44.2449
TBC1D7	0.00496311	0.0348032	-1.23821	33.714	41.745
UBA3	0.0418766	0.159039	-1.23829	28.6332	35.4562
KCNN3	0.0138595	0.0726248	-1.23833	21.1201	26.1536
UTP6	0.00157468	0.0150818	-1.23845	25.4157	31.4762
TCEA1	0.000233449	0.00368876	-1.23875	51.0315	63.2152
AC007344.1	0.0394267	0.152083	-1.23903	6.22756	7.71612
SPOPL	0.00160618	0.0152893	-1.23921	54.3325	67.3294
DDX27	0.00103769	0.0110775	-1.23951	51.5044	63.8402
COBLL1	0.0412679	0.157147	-1.23953	19.1656	23.7564
VPS13C	8.27837e-05	0.00172177	-1.23956	104.021	128.94
TIMM17B	0.0204888	0.0957119	-1.23976	9.2274	11.4398
PARK7	5.21864e-06	0.000229782	-1.23985	55.4456	68.7443
METAP1	0.006014	0.0400413	-1.23997	18.7171	23.2086
PLOD3	2.44227e-05	0.000712407	-1.24008	22.9917	28.5114
ANAPC13	0.0118364	0.0647652	-1.24015	9.08007	11.2607
VPS26C	0.00606267	0.0402218	-1.24052	22.2465	27.5973
GSTK1	2.29762e-11	2.35111e-08	-1.24061	103.225	128.062
PPP2R1B	0.0245661	0.109011	-1.24074	15.0431	18.6645
CYB5A	0.000385742	0.00532832	-1.24077	37.868	46.9855
SNX20	0.00724067	0.0455963	-1.24093	30.5669	37.9314
CMC2	0.0205222	0.0957851	-1.24109	19.9423	24.7502
CYB561	0.0353655	0.141252	-1.24113	16.9422	21.0275
FBRSL1	0.000137846	0.00247987	-1.24122	50.2081	62.3191
HIST3H2A	0.0261054	0.114061	-1.24146	10.2178	12.6849
TSNARE1	0.0040633	0.0300512	-1.24146	12.532	15.558
GCC2	0.00268917	0.0223068	-1.24162	85.1257	105.694
SPG21	2.62476e-05	0.00075192	-1.24163	48.9914	60.829
MIR181A1HG	0.00357926	0.0274146	-1.24166	58.2907	72.3771
AC022217.3	0.000302253	0.00446434	-1.24167	22.0559	27.3862
COP1	2.14054e-05	0.000644226	-1.24177	94.8079	117.729
WNK1	1.25787e-08	2.899e-06	-1.24183	167.326	207.79
CEP350	1.16114e-07	1.36258e-05	-1.24193	101.728	126.339
HSPE1	2.40234e-07	2.26778e-05	-1.24197	95.8648	119.062
LINC00884	0.029084	0.122777	-1.24216	11.9017	14.7838
PLEKHO1	0.00443021	0.0320242	-1.24224	33.2931	41.3579
HMGN2	1.46208e-09	5.93698e-07	-1.24243	171.719	213.348
EHBP1L1	2.07754e-05	0.000628967	-1.24247	50.5772	62.8404
RALBP1	3.94749e-05	0.00101346	-1.24248	40.6364	50.49
ORMDL2	0.000123871	0.00230128	-1.24252	24.773	30.781
MACROD1	0.00604532	0.0401588	-1.24253	9.07962	11.2817
KDM5C	9.52225e-06	0.000357051	-1.2426	81.9924	101.884
PDPK1	1.61572e-06	9.72547e-05	-1.2426	30.6278	38.0581
MBTPS1	0.00107867	0.0114121	-1.24275	28.5558	35.4877
VCL	0.00612026	0.0404988	-1.24323	111.733	138.91
SUMO3	0.000199279	0.00328477	-1.24337	73.2723	91.1047
ZBTB43	0.00420652	0.0308429	-1.2435	163.722	203.588
FAS	0.0265433	0.115462	-1.244	44.5318	55.3977
MBD4	0.0152263	0.0776398	-1.24419	31.3059	38.9503
PI4KB	0.00069639	0.00817434	-1.24433	22.4368	27.9188
HPS5	0.00113782	0.011871	-1.2446	32.5785	40.5471
PPM1F	0.000394273	0.00540225	-1.24463	31.959	39.7771
ZBED5	1.86144e-06	0.000107487	-1.24473	29.383	36.5739
PIP5K1C	2.44505e-05	0.000712407	-1.24482	34.4981	42.944
YY1AP1	0.000369681	0.00515377	-1.24509	48.2754	60.1072
TOMM70	0.0356702	0.142051	-1.2451	21.713	27.0348
IK	0.00411226	0.0303169	-1.24522	44.8916	55.9
CAPZA2	2.84698e-08	5.17097e-06	-1.24524	126.128	157.06
DICER1	0.00099396	0.0107289	-1.24542	72.1598	89.8694
DYNC1I2	0.00117185	0.0121076	-1.24547	58.8845	73.3391
HP1BP3	1.56315e-08	3.31787e-06	-1.24555	122.615	152.723
RABL2B	0.00747185	0.0467004	-1.24567	7.68289	9.57034
SENP5	8.20468e-05	0.00171481	-1.2458	84.6946	105.513
SH3PXD2B	0.00106984	0.0113375	-1.24581	50.4525	62.8544
H6PD	0.000903564	0.00999782	-1.24595	25.1307	31.3115
WDR81	0.00748931	0.0467687	-1.24595	13.3437	16.6256
TMEM60	0.0479754	0.173373	-1.24606	10.3836	12.9387
HSP90AB1	5.55718e-05	0.00130187	-1.2462	1569.97	1956.49
ANKRD12	2.20348e-07	2.15975e-05	-1.24627	267.714	333.643
ADAM10	2.82443e-06	0.000144799	-1.24632	107.322	133.757
MYO18A	0.0130428	0.0697889	-1.24633	13.4825	16.8036
SOD1	9.0569e-05	0.00183593	-1.24635	167.107	208.275
CMTM6	0.00427603	0.0311473	-1.24639	319.09	397.712
CDKN2B	0.00855206	0.0514637	-1.2464	12.1468	15.1398
TRA2A	3.07907e-08	5.41965e-06	-1.24641	155.218	193.466
PPL	0.00622447	0.0409659	-1.24694	8.02617	10.0081
PHF12	0.000655937	0.007812	-1.24708	41.3756	51.5985
SLC35B3	0.0384874	0.14961	-1.24708	13.3217	16.6132
PIKFYVE	0.0177548	0.0866536	-1.24712	41.6674	51.9643
TSPYL4	0.0231688	0.104533	-1.24715	14.1581	17.6573
TUFM	6.58476e-08	9.25557e-06	-1.24742	61.3875	76.5763
IRS2	0.000109229	0.0021073	-1.24743	290.891	362.866
DGLUCY	0.0113205	0.0627927	-1.24806	24.8034	30.9561
OPA1	0.0299186	0.125001	-1.24809	50.8344	63.4457
KLHL5	0.0269286	0.116662	-1.24812	49.3289	61.5683
ZNF503	0.0284613	0.121087	-1.2483	19.2409	24.0184
OGA	4.76279e-06	0.000216238	-1.24845	100.463	125.423
VENTX	0.00870268	0.0520777	-1.24863	20.3489	25.4083
C9orf72	0.000101731	0.00199118	-1.24876	125.868	157.179
MAP4K5	0.00783401	0.0482682	-1.2488	49.3763	61.6609
QSOX1	0.000226105	0.00361224	-1.24901	71.0275	88.7138
PNN	4.93621e-10	2.52556e-07	-1.24916	111.827	139.69
TMEM87A	0.000749088	0.00862817	-1.24933	67.0808	83.806
SNX29	0.00147095	0.0143589	-1.24938	49.908	62.3542
MAP4K2	0.0243014	0.108212	-1.24943	5.82644	7.27975
VAT1	0.0379634	0.148226	-1.24955	25.4664	31.8217
MYOF	0.00083297	0.00934198	-1.25003	67.0163	83.7726
SEC14L1	2.80642e-06	0.00014473	-1.25013	262.943	328.713
CBFB	0.00113478	0.0118547	-1.25023	54.7554	68.4568
IL6R	0.000279842	0.00419632	-1.25031	140.079	175.143
MRPL47	0.00294465	0.023726	-1.25068	15.0988	18.8838
CCSER2	0.00241715	0.0206188	-1.25085	68.2827	85.4116
STOM	0.000507773	0.00649817	-1.25086	156.117	195.282
IGFBP5	0.0195214	0.0927462	-1.25102	57.9977	72.5563
SSBP1	0.000240616	0.00377172	-1.25108	53.8882	67.4187
ANKRD36C	0.0416229	0.158311	-1.25145	34.4593	43.1241
NR1H2	0.0018014	0.0166186	-1.25168	39.6399	49.6164
MRPL52	0.00377893	0.0284794	-1.25171	31.4651	39.3852
PILRA	3.38534e-05	0.000903062	-1.25176	107.443	134.493
QARS	0.00412285	0.03036	-1.25186	38.5019	48.1992
PCID2	0.00280997	0.0228859	-1.25195	21.8525	27.3581
KPNB1	6.78652e-05	0.00150184	-1.25233	108.164	135.457
MRPS21	0.000148916	0.00263091	-1.25242	24.5446	30.7402
PLCG2	0.00107778	0.0114074	-1.2526	47.0414	58.9242
IPO9	0.000885077	0.00981024	-1.25308	33.1291	41.5133
RBBP7	4.59411e-06	0.000210999	-1.2531	46.6749	58.4885
RBPJ	2.14646e-06	0.000118854	-1.25311	148.385	185.944
TBC1D5	0.000143213	0.00254775	-1.25314	95.9601	120.251
CRTAM	1.52089e-05	0.000505947	-1.25319	16.7868	21.037
BDP1	0.000235246	0.00370799	-1.25332	83.6607	104.854
SIGLEC14	0.000822652	0.00925966	-1.25349	39.336	49.3072
RASSF3	9.68754e-06	0.000358649	-1.25359	109.16	136.842
SF3B3	0.000793236	0.00898696	-1.25362	29.7844	37.3383
MAPK7	4.49481e-05	0.00110777	-1.25378	45.645	57.2289
MRPL20	0.00304662	0.0243787	-1.2538	28.0159	35.1264
ABHD14B	0.000637863	0.00767896	-1.25392	23.9974	30.0908
STXBP3	0.00115397	0.0119896	-1.25412	50.5918	63.4482
DCAF12	0.00131981	0.0132095	-1.25431	17.8644	22.4075
SFT2D2	0.00051078	0.0065236	-1.25438	42.1076	52.8188
CD58	4.04729e-08	6.50264e-06	-1.25441	189.366	237.543
IER2	1.29942e-05	0.000448003	-1.25461	137.526	172.541
LDLRAD3	0.000350389	0.00495503	-1.25462	62.8316	78.8301
L3MBTL3	0.0248317	0.109895	-1.2547	18.231	22.8745
GTF2F1	5.9569e-05	0.00136766	-1.25475	37.1239	46.5813
AC100858.3	0.0393683	0.151903	-1.25477	6.11753	7.67608
AP006621.3	0.0474292	0.171909	-1.25499	5.1783	6.49872
HSPA6	4.17307e-05	0.00105178	-1.25506	527.629	662.207
TIMP2	3.41233e-05	0.000906482	-1.25508	179.307	225.045
KLF9	0.000106787	0.00206933	-1.2551	159.174	199.779
SEC24A	0.0144917	0.0749396	-1.25521	55.3394	69.4626
TTYH3	6.58422e-05	0.00146757	-1.25526	75.2786	94.4943
COG5	0.00484509	0.0342112	-1.25527	47.8897	60.1147
CLIC4	0.000766789	0.00877054	-1.25535	139.624	175.277
MRPL3	0.000202168	0.00331743	-1.25586	32.2031	40.4425
AC011369.1	0.0146119	0.0753728	-1.2559	6.4747	8.13156
PRKCE	0.00674875	0.0433107	-1.256	110.252	138.477
CYB5D1	0.00196684	0.017748	-1.25601	24.7379	31.0711
FPR1	0.000751618	0.00864952	-1.2561	327.562	411.452
ATG7	0.000257469	0.00394885	-1.25612	77.4755	97.3188
TMED4	7.60157e-05	0.00162459	-1.25617	44.3083	55.6587
ID1	0.00811325	0.0494528	-1.25627	36.2432	45.5313
POLR1D	4.02435e-07	3.31032e-05	-1.25629	85.5276	107.447
GNG7	0.0153577	0.0781388	-1.25665	29.6119	37.2118
HAUS1	0.0290783	0.122777	-1.25679	9.57397	12.0325
SIL1	0.00094076	0.0103157	-1.25713	26.0981	32.8088
UQCRHL	0.0066038	0.0425752	-1.25742	16.4915	20.7367
ACTN4	7.04446e-07	5.17223e-05	-1.25756	200.02	251.537
WDR11	0.00643252	0.0418264	-1.25767	26.1796	32.9253
ADGRA3	0.0388193	0.150466	-1.25819	6.14225	7.72813
VNN1	0.00168706	0.0158892	-1.25829	76.4478	96.1931
WDR4	0.0127052	0.0683973	-1.2583	8.30407	10.449
CD22	0.00725356	0.0456596	-1.25847	15.5281	19.5416
RCN1	1.52691e-05	0.000505976	-1.25879	35.6411	44.8646
DUSP10	0.000780176	0.00887832	-1.25896	46.4592	58.4905
XPO7	0.00627974	0.0411709	-1.25914	20.3515	25.6252
R3HDM1	0.0266943	0.115938	-1.25926	30.3304	38.1939
INPP4A	0.00451795	0.0325023	-1.25942	41.9219	52.7971
FDPS	0.000220546	0.00353509	-1.25961	25.043	31.5445
LRRK1	0.000106774	0.00206933	-1.25962	39.0263	49.1583
MYO1F	3.43667e-05	0.000912	-1.25975	137.857	173.665
PTGES3	1.31217e-09	5.50296e-07	-1.25979	127.906	161.134
HK1	8.26115e-05	0.00172098	-1.25986	80.5422	101.472
TMUB2	0.000402175	0.00547409	-1.25989	28.0866	35.3862
RBM42	0.0217511	0.0999706	-1.25993	19.2671	24.2752
CAPRIN1	0.00193621	0.0175211	-1.26007	44.2459	55.7529
AFMID	0.0167216	0.083095	-1.26016	15.6564	19.7295
PGAM1	6.15499e-05	0.00139661	-1.26018	63.1991	79.6425
ZFP36L1	2.39771e-07	2.26778e-05	-1.26029	610.618	769.554
VAV1	8.8213e-05	0.00180533	-1.2603	48.1002	60.6209
STRN	0.0305551	0.126914	-1.26031	34.4654	43.4372
OTUB1	0.000123577	0.00229749	-1.26039	36.3435	45.8068
SNX11	0.00809491	0.0493645	-1.2605	16.4549	20.7414
PSMC2	0.000505716	0.00648629	-1.26056	37.4836	47.2504
CTSA	7.78403e-06	0.000309372	-1.26073	53.441	67.3746
LTN1	0.00613583	0.0405532	-1.26083	22.0951	27.8583
YWHAG	1.64188e-09	6.45401e-07	-1.26087	111.049	140.018
SEC23B	0.0277412	0.119265	-1.26097	28.2143	35.5773
DDX3X	3.40295e-05	0.000904929	-1.26104	417.311	526.245
UNC119	5.33633e-05	0.00126402	-1.26106	18.081	22.8012
CDK5RAP2	0.00666012	0.0428843	-1.26115	26.3533	33.2354
AC004687.1	0.0378666	0.148097	-1.26115	12.6076	15.9
NDUFAF1	0.0425947	0.160524	-1.26133	8.55051	10.785
UBE2Z	4.36621e-06	0.000203084	-1.26138	67.5245	85.1739
HIBCH	0.0130077	0.069703	-1.26145	25.7572	32.4915
MLKL	0.015967	0.0804069	-1.26151	60.3319	76.1094
TDRD9	0.0218449	0.100325	-1.26158	8.72206	11.0036
DNAJC10	0.00920616	0.0541664	-1.26175	36.5092	46.0655
ICAM2	0.0110735	0.061935	-1.2618	15.3811	19.4079
EIF1AX	2.3693e-06	0.000127603	-1.26188	140.991	177.913
KCTD12	0.0132487	0.0705367	-1.26216	197.871	249.746
BICRA	0.0101522	0.0580757	-1.26236	11.1859	14.1206
FKBP5	1.48958e-08	3.25695e-06	-1.26274	433.285	547.128
FNTA	0.00061235	0.00744116	-1.26281	20.8529	26.3333
THUMPD3	0.0111816	0.0623365	-1.26284	16.9365	21.3881
CDKAL1	0.0037744	0.028466	-1.26294	57.6901	72.859
TXNDC11	4.54557e-05	0.00111598	-1.26315	93.6576	118.304
CTR9	0.00547128	0.0375144	-1.26325	39.7338	50.1938
NOL11	0.0402824	0.15452	-1.26327	16.4807	20.8196
SLC2A6	0.0421739	0.159788	-1.26336	49.343	62.338
SLC5A3	0.019952	0.0940678	-1.26365	15.8994	20.0913
KRT18	0.00327262	0.0257522	-1.264	13.8898	17.5567
GOLGA2	0.0132183	0.0704367	-1.26425	21.4044	27.0605
IFFO2	0.00112023	0.011745	-1.26446	24.2167	30.6209
MRPL37	0.00794218	0.0487475	-1.26459	16.4232	20.7687
ABI2	0.00778555	0.048096	-1.2646	25.0009	31.6161
OCLN	0.0415933	0.158245	-1.26461	6.59285	8.33738
ASCC2	0.000519278	0.00659407	-1.26471	30.6265	38.7338
ATP5F1B	2.02243e-06	0.000113212	-1.26476	161.201	203.881
CNTRL	0.000119699	0.00224992	-1.26494	58.7677	74.3374
NSMCE2	0.000966502	0.0105301	-1.26494	50.1232	63.4027
MDM2	1.34019e-05	0.000458964	-1.26521	84.1765	106.501
MBNL1	1.23696e-07	1.43185e-05	-1.26593	396.416	501.837
CD79B	0.00823128	0.0500054	-1.26596	5.38043	6.8114
ARHGAP23	0.00258304	0.0216206	-1.26605	17.8559	22.6064
A2M	0.0420601	0.15957	-1.26659	262.117	331.993
MEIS1	0.029739	0.124494	-1.26659	25.8468	32.7374
IRF2BPL	0.000128754	0.00235776	-1.26661	51.613	65.3737
LRMP	0.00221658	0.0193644	-1.26708	39.849	50.4918
PPRC1	0.0247417	0.109683	-1.26709	27.7243	35.1291
SLC37A2	0.0347784	0.139692	-1.26721	14.9624	18.9605
BHLHE41	0.00914312	0.0539668	-1.26728	15.1495	19.1986
DPM3	0.00229368	0.0198702	-1.2673	16.1307	20.4424
CCDC88B	0.00764681	0.0474692	-1.26731	15.902	20.1528
AL138733.1	0.00598409	0.0399325	-1.26735	15.8461	20.0825
TSTD1	0.0311764	0.128929	-1.26778	12.6317	16.0143
ITPK1	0.00123914	0.0126395	-1.26783	44.8541	56.8673
METTL17	0.00343456	0.0266444	-1.26802	18.3924	23.322
LYSMD3	0.00522645	0.0361947	-1.26803	28.574	36.2326
AVPI1	0.00594245	0.0398139	-1.26828	14.7267	18.6776
PIK3CG	0.00288313	0.0233224	-1.2692	28.7727	36.5183
TRIP6	0.0314121	0.129652	-1.26923	11.1976	14.2123
RNF26	0.00341584	0.0265502	-1.26954	7.06371	8.96764
SRSF11	4.01819e-11	3.31591e-08	-1.26962	189.303	240.344
LIPN	0.000421914	0.00564509	-1.2697	41.8335	53.1158
KDM3B	0.00370766	0.0280868	-1.26973	36.7382	46.6475
AC022182.1	0.049672	0.177672	-1.26982	4.09264	5.19689
TSG101	0.00039276	0.00539324	-1.26983	53.9452	68.501
ITSN2	7.66091e-08	1.01623e-05	-1.26987	141.763	180.02
AC005332.4	0.032301	0.1324	-1.27009	8.68488	11.0306
GCNT2	0.0195985	0.0928793	-1.27046	26.6898	33.9083
TM9SF4	7.4291e-06	0.00030119	-1.2705	43.4795	55.2406
CTBP2	0.00299854	0.024107	-1.27065	85.5045	108.646
YIPF5	0.00175288	0.0163183	-1.27107	31.2416	39.7102
PLPP5	0.0413367	0.157386	-1.27136	21.1807	26.9283
GCN1	8.42634e-05	0.00174403	-1.27137	16.0212	20.369
YPEL3	3.42841e-06	0.000168459	-1.27141	48.8373	62.0921
BCAS2	0.00022866	0.00363535	-1.27226	35.2563	44.8552
CHD9	0.000210175	0.00341378	-1.27286	78.8292	100.338
SLC8A1	0.000277686	0.00416887	-1.27293	94.2931	120.028
TMEM30B	0.00469186	0.0334238	-1.27328	5.84424	7.44138
KXD1	3.26133e-05	0.000878225	-1.27342	25.6305	32.6383
PSMG2	6.49541e-06	0.000269749	-1.27352	37.8268	48.1733
CHKA	1.79858e-10	1.12223e-07	-1.27387	84.4546	107.584
ZDHHC6	0.00944046	0.0550341	-1.27389	21.3244	27.1649
KIF13A	0.0336413	0.136367	-1.27441	68.4636	87.2504
PRRC2B	0.000687674	0.00810321	-1.27464	74.7425	95.2697
KIDINS220	0.00010347	0.00201682	-1.27476	58.3004	74.319
THAP6	0.0363566	0.143908	-1.27479	11.7096	14.9273
METTL7A	0.00591673	0.0396963	-1.27499	52.1708	66.5172
DAD1	0.000268271	0.00406811	-1.2751	52.2731	66.6536
NRBF2	0.00762633	0.0473863	-1.27527	40.0171	51.0324
LARP4	0.00318604	0.02528	-1.2753	44.2595	56.444
TBC1D2B	9.41086e-06	0.000353522	-1.27533	30.5332	38.94
RHEB	2.7066e-06	0.000141728	-1.27543	94.7453	120.841
ABI3	0.0255602	0.11237	-1.27563	21.9687	28.0239
SOX6	0.00686546	0.0438532	-1.27567	19.4783	24.8478
CEP128	0.0059894	0.0399325	-1.27601	15.4621	19.7298
PKNOX1	9.80955e-05	0.00194533	-1.27607	26.9844	34.434
NCOA5	0.0164656	0.0821899	-1.27622	17.6937	22.5812
DYNC1H1	1.89047e-05	0.000589698	-1.27623	107.919	137.729
C1orf159	0.00556604	0.0379797	-1.27624	6.41064	8.1815
ACTR8	0.0460047	0.168239	-1.27633	7.50808	9.58281
SCLT1	0.000292307	0.00434251	-1.27637	100.834	128.702
TRAPPC12	0.00803248	0.0491498	-1.27637	23.1731	29.5774
SCGB1D4	9.67397e-08	1.1911e-05	-1.27658	18.7194	23.8967
MUC4	0.0136435	0.0719253	-1.27682	20.4474	26.1075
MN1	0.00187744	0.0171654	-1.27711	34.8402	44.4945
TINAGL1	0.0289667	0.122463	-1.27752	41.8618	53.4793
RASA2	0.00151355	0.0146665	-1.27764	107.743	137.657
TECR	2.71961e-05	0.00077132	-1.2777	44.3796	56.7036
DENND1B	0.0134232	0.0712148	-1.2779	37.6843	48.1567
SLU7	4.03457e-05	0.00102597	-1.27795	45.2355	57.8084
HERC4	0.00256128	0.0214969	-1.27805	43.525	55.6271
REX1BD	8.2686e-05	0.00172113	-1.27827	14.2451	18.2091
TNFRSF8	0.0436833	0.162381	-1.27846	6.39687	8.17813
CMTR2	0.0349144	0.140008	-1.27854	7.29688	9.32938
UBE2H	2.09995e-08	4.13238e-06	-1.27861	167.642	214.349
ZC3HAV1	9.19226e-07	6.25416e-05	-1.27868	206.562	264.126
ZNF277	7.08721e-06	0.000290553	-1.27888	34.7065	44.3855
ARPC1A	0.00915961	0.053991	-1.27905	22.499	28.7773
AES	3.7061e-07	3.14982e-05	-1.27905	121.801	155.79
ANKRD42	0.0120189	0.0655163	-1.27908	16.659	21.3082
PHF1	1.95711e-06	0.000110767	-1.27914	52.1793	66.7447
PIAS2	0.000230011	0.00364654	-1.27923	30.5587	39.0914
KIAA1109	7.77196e-07	5.55369e-05	-1.27934	66.7951	85.4534
RNF4	0.0434788	0.162184	-1.27947	28.0519	35.8914
LRMDA	0.0293952	0.12352	-1.27975	133.383	170.697
ATP1A1	5.11224e-06	0.000226657	-1.27985	418.1	535.106
RUBCNL	0.00619115	0.0408096	-1.27987	27.1898	34.7995
PACS2	0.00109411	0.011542	-1.27991	18.2323	23.3358
ABCC5	9.47492e-05	0.0018981	-1.27996	16.2913	20.8522
AC011444.3	0.0465495	0.169586	-1.28023	5.10873	6.54034
CTNND1	0.0102024	0.0582712	-1.28061	42.8212	54.8372
STX8	0.000168525	0.00288375	-1.28072	29.8071	38.1746
MTA3	0.0303293	0.126205	-1.28164	23.1552	29.6766
BAX	4.16577e-05	0.00105097	-1.28172	47.6839	61.1172
NFKBIE	0.010921	0.0612678	-1.28214	44.3931	56.9181
QPCT	0.0153395	0.0781031	-1.28219	21.1893	27.1686
POFUT1	0.0224219	0.102282	-1.28236	6.95039	8.91291
HNRNPH3	5.79803e-08	8.54414e-06	-1.28264	81.3749	104.375
MBNL2	2.87495e-06	0.000146668	-1.28278	75.4486	96.7837
ECHDC1	0.00903422	0.0534861	-1.28279	29.5137	37.8598
SESTD1	2.29241e-06	0.000124247	-1.28286	77.4594	99.3699
NCOA2	0.000228626	0.00363535	-1.28289	43.2578	55.495
ANXA4	0.000243298	0.00379698	-1.2829	39.5789	50.7759
NUDT3	0.00226285	0.0196631	-1.28292	34.8944	44.7666
GNB2	0.000110801	0.00212642	-1.28303	62.2892	79.9187
TTPAL	0.00846026	0.0510209	-1.28313	15.504	19.8937
ERGIC1	9.42548e-07	6.37891e-05	-1.28313	204.555	262.471
C2CD2L	0.0283236	0.120838	-1.28314	12.8255	16.457
SH3TC1	9.28808e-08	1.17628e-05	-1.28327	57.7223	74.0731
LAIR1	0.000174496	0.00296412	-1.28361	117.541	150.877
PREB	0.0270846	0.1171	-1.28369	9.54158	12.2484
MRPL51	0.000102204	0.00199891	-1.28373	25.4989	32.7337
INPP5K	0.000575756	0.00710507	-1.2838	24.3973	31.3212
CSK	1.64377e-05	0.000530275	-1.28407	40.7608	52.3398
ZNF580	0.00474503	0.0337093	-1.2841	18.3628	23.5797
HEXIM1	5.42375e-05	0.0012788	-1.28415	68.6025	88.0961
ATG2B	0.00949026	0.05524	-1.28421	23.0185	29.5607
BTBD7	0.000520282	0.00659884	-1.28429	76.3058	97.9986
DDX55	0.0392825	0.151664	-1.28482	11.9156	15.3095
POLR2F	0.00069701	0.00817557	-1.28489	18.1834	23.3637
PA2G4	5.18786e-06	0.00022882	-1.28501	67.1016	86.2261
NUDC	3.15678e-06	0.000158036	-1.28501	36.8474	47.3493
2024-09-07	1.82241e-06	0.000106266	-1.2852	123.41	158.606
TDP2	0.0109403	0.0613626	-1.28564	22.6624	29.1356
SUN1	0.000954175	0.0104449	-1.28575	37.8371	48.6492
TAOK2	0.0136763	0.0720279	-1.28579	20.2019	25.9754
NFATC2	0.0136892	0.0720279	-1.28601	76.4253	98.284
CCND3	1.31838e-06	8.32759e-05	-1.28608	66.0162	84.9022
CPD	0.0120293	0.0655468	-1.28638	205.051	263.774
TYMP	4.84506e-05	0.001172	-1.28694	64.1628	82.5736
GPBP1L1	0.000112597	0.0021528	-1.28702	58.1365	74.8231
DDX60L	0.00278946	0.0228464	-1.28712	69.5648	89.5381
TMPO	1.62928e-05	0.000528903	-1.28719	45.8442	59.0101
CNP	0.0042634	0.0310893	-1.2875	11.7433	15.1195
TTF1	0.0088555	0.0526841	-1.28753	13.1984	16.9934
UBE2S	0.000822929	0.00925966	-1.28759	35.9552	46.2953
LINC01010	0.0362406	0.143626	-1.28761	11.7437	15.1212
H2AFJ	0.00336287	0.0262283	-1.28797	15.7964	20.3453
LAMA1	0.0214991	0.0991509	-1.28829	3.93269	5.06644
CUL4A	0.000186993	0.00311842	-1.28834	59.4854	76.6373
EMC7	4.89893e-05	0.00118231	-1.2884	37.4467	48.2462
NUFIP2	1.33602e-06	8.392e-05	-1.2884	162.038	208.77
NAAA	0.00176929	0.0164052	-1.28847	92.7283	119.477
CIC	0.000680682	0.00803934	-1.28867	26.5378	34.1983
PRR12	0.0446938	0.164678	-1.28885	12.4249	16.0138
FAM208A	7.42176e-05	0.00160087	-1.28888	43.1774	55.6507
ATP10A	0.0131551	0.0701553	-1.28906	11.264	14.5199
NSUN4	0.00476534	0.0338161	-1.28963	20.5632	26.519
CEPT1	0.000323753	0.00470048	-1.28987	22.5222	29.0507
GPR65	0.00818713	0.0497608	-1.2901	30.7625	39.6866
GALNT7	0.00365696	0.027782	-1.29031	27.1205	34.9938
SLC44A1	0.0134234	0.0712148	-1.29046	48.3476	62.3905
PECAM1	0.000371234	0.00516493	-1.29048	202.047	260.737
TMCO1	1.38164e-05	0.000470641	-1.29049	41.3552	53.3684
UBLCP1	0.00809432	0.0493645	-1.2905	26.1936	33.8029
SYT17	0.0258335	0.113183	-1.2906	8.22364	10.6134
ANKRD37	0.000456543	0.0059999	-1.2906	24.0588	31.0502
EGLN3	5.08633e-05	0.00121834	-1.29062	17.5265	22.6201
DLGAP4	0.00231042	0.019968	-1.29086	40.1248	51.7954
STEAP4	0.0224396	0.102294	-1.291	12.6519	16.3336
PSMC4	4.38444e-06	0.000203562	-1.29139	40.1121	51.8004
GRAMD1C	0.00682634	0.0437138	-1.29146	12.4004	16.0146
CCDC85B	0.0345522	0.13898	-1.29169	5.70226	7.36553
MTCH2	0.00715626	0.0451614	-1.29178	25.7406	33.2512
STK38	0.000759677	0.00871092	-1.29182	46.0831	59.531
ME2	0.00180727	0.0166607	-1.29195	40.4366	52.2422
ATG101	0.00857694	0.0515543	-1.29211	20.9489	27.0684
DOCK8	8.01565e-05	0.00168456	-1.29248	116.202	150.189
NGLY1	0.000657491	0.00782687	-1.2929	36.4372	47.1095
DMXL2	0.000202595	0.00331804	-1.29306	97.6382	126.252
PIAS1	1.74373e-06	0.000103499	-1.29308	126.189	163.172
OTUD4	0.00172639	0.0161538	-1.29432	60.3686	78.1361
SPATA6	0.000772368	0.00881299	-1.29438	21.0412	27.2353
C20orf96	0.00285994	0.0231765	-1.29441	18.2659	23.6435
ERN1	4.22145e-05	0.00106188	-1.29485	98.2302	127.194
UFC1	0.00424097	0.0309536	-1.29534	40.4784	52.4334
STX18	5.36651e-09	1.50864e-06	-1.29547	57.3995	74.3593
SP140L	0.00166371	0.015711	-1.29561	27.0284	35.0182
PARP4	0.00827974	0.0501687	-1.29576	49.2025	63.7547
DNAJC4	4.11569e-05	0.00104142	-1.29595	21.9811	28.4864
ALKBH5	0.00368551	0.0279522	-1.29596	41.0603	53.2125
UBE2E1	2.4102e-05	0.000704659	-1.296	63.0727	81.7422
NQO2	0.0272319	0.117665	-1.29612	23.7043	30.7235
SLC25A33	0.00223782	0.0195119	-1.29625	53.0803	68.8055
DISC1	0.0245146	0.108972	-1.29634	22.4773	29.1382
SLFN5	0.0343743	0.138483	-1.29641	70.5616	91.4767
CCL24	0.029991	0.125262	-1.29656	3.50872	4.54928
GRAMD2B	0.00594568	0.0398139	-1.29659	25.2719	32.7672
SURF1	0.00143117	0.0140546	-1.29659	11.4715	14.8738
SLC25A29	0.0048731	0.0343426	-1.29659	17.0549	22.1132
POM121C	0.000214791	0.00346237	-1.29692	34.4475	44.6757
NUP160	0.0082767	0.0501622	-1.29716	13.4637	17.4645
NAP1L1	0.00469039	0.0334233	-1.29745	824.586	1069.86
UBN2	0.0159454	0.080314	-1.2975	29.5322	38.3179
RIC8A	0.00263672	0.0220059	-1.29757	20.6823	26.8367
ABHD2	0.000288635	0.00429794	-1.2976	87.237	113.198
OTUD6B-AS1	0.00325728	0.0256709	-1.29769	13.6686	17.7375
ADM	0.000331238	0.00477712	-1.29784	104.731	135.924
MAP3K7	0.000406599	0.00551214	-1.2979	25.4196	32.9921
CSNK2A2	0.0176201	0.0860716	-1.29809	35.7395	46.3929
NACC2	0.00177166	0.0164212	-1.29816	20.0534	26.0324
NIPSNAP2	0.00468145	0.0333933	-1.2982	32.4516	42.1287
CRYBG3	0.0173233	0.0851255	-1.29824	24.259	31.4939
U2SURP	5.23361e-07	4.11958e-05	-1.29836	86.1194	111.814
ZSWIM8	0.00546148	0.0374572	-1.29838	20.2354	26.2732
PISD	0.00182028	0.0167505	-1.29861	22.8768	29.708
TMC6	0.000532439	0.00671613	-1.29862	28.8759	37.4989
AAMP	8.65369e-07	5.96708e-05	-1.29882	42.0353	54.5965
LRRC41	5.59599e-05	0.00130737	-1.29917	34.008	44.1823
MTHFD2	0.000175656	0.00297789	-1.29943	74.0123	96.1736
DMKN	0.00345312	0.0267528	-1.29951	8.36503	10.8704
SPG11	5.10784e-08	7.91932e-06	-1.2996	47.5086	61.7421
HDLBP	1.83297e-07	1.91392e-05	-1.29967	109.987	142.947
BAHD1	0.0196625	0.0930802	-1.29972	11.545	15.0053
FMO5	0.00680859	0.0436206	-1.30002	10.6717	13.8734
AL118506.1	0.00162158	0.015392	-1.30011	11.3988	14.8197
RAB4A	0.0138926	0.0726789	-1.30033	25.7626	33.4999
ZNRF2	0.000757642	0.00870318	-1.30038	43.217	56.1985
ATP5F1C	1.73703e-06	0.000103341	-1.30051	68.7099	89.3578
SRP72	0.000141705	0.00253175	-1.30063	92.0312	119.698
EIF4A2	3.47243e-10	1.88444e-07	-1.30093	272.104	353.989
USP42	0.0026521	0.022071	-1.30101	23.805	30.9705
RABEP1	0.000115592	0.00220021	-1.30107	58.7454	76.432
PAX2	0.00645402	0.0419159	-1.30132	5.98889	7.79348
PLOD1	0.000336598	0.00481591	-1.30169	17.4525	22.7177
TALDO1	7.2578e-06	0.000296596	-1.30178	108.807	141.642
STK25	0.00216071	0.0189854	-1.30193	21.4259	27.895
TSPYL1	5.26091e-05	0.00125428	-1.30228	30.1578	39.2738
FTSJ1	0.0415585	0.158136	-1.30233	14.7135	19.1618
ANAPC5	9.17412e-05	0.00185381	-1.30238	51.3784	66.9143
GSAP	0.013032	0.0697698	-1.30247	64.8169	84.4222
RNF149	3.76315e-06	0.000180617	-1.30267	411.273	535.755
TBXAS1	2.84943e-05	0.000795786	-1.30274	238.189	310.299
UBR2	8.12986e-05	0.00170474	-1.30288	50.496	65.7904
KLF5	1.53996e-06	9.4155e-05	-1.30313	31.1982	40.6554
E2F4	5.27499e-05	0.0012553	-1.30313	26.665	34.748
MTHFR	0.000233965	0.00369181	-1.30353	41.4861	54.0784
SLC35C2	0.00315123	0.0250323	-1.30413	15.4923	20.204
PCNP	1.89381e-07	1.95353e-05	-1.30487	67.37	87.9089
MTFR1L	0.0212392	0.0983246	-1.30516	12.581	16.4203
RRP7A	0.000502749	0.00646298	-1.30534	19.8649	25.9304
ATXN7L3B	2.47829e-05	0.000719633	-1.30544	41.8175	54.5903
SWAP70	0.000272386	0.00411588	-1.30553	105.976	138.355
TM4SF1	6.5804e-05	0.00146757	-1.30584	151.01	197.195
RTCA	0.00108489	0.0114685	-1.30592	17.9982	23.5043
ARL16	0.0255056	0.112168	-1.30601	9.08798	11.869
ZKSCAN1	0.00469307	0.0334238	-1.30611	41.7678	54.5536
SASS6	0.0461244	0.168517	-1.30634	4.33171	5.6587
CHSY1	7.66785e-08	1.01623e-05	-1.30653	122.209	159.669
ALG3	0.00507345	0.0353649	-1.30655	11.1907	14.6213
AKAP8	0.00610832	0.0404408	-1.30726	31.1066	40.6643
RFC1	0.000936792	0.010281	-1.30737	31.628	41.3495
NR4A1	1.84702e-05	0.000578342	-1.30758	468.967	613.212
BTN2A1	0.000116452	0.00220673	-1.3079	26.6394	34.8416
RBM5	1.67283e-07	1.80094e-05	-1.30793	88.3979	115.618
TPRG1L	0.0181989	0.0882922	-1.30804	10.1059	13.219
ADK	1.27219e-06	8.0757e-05	-1.30807	93.5114	122.32
FGF14	0.0356227	0.141969	-1.30815	11.5054	15.0508
PDCD5	9.89815e-05	0.00195683	-1.3083	20.5817	26.9271
CCM2	0.0356711	0.142051	-1.30841	15.0682	19.7154
ZNF574	0.00280329	0.0228752	-1.30846	8.98938	11.7623
PPARGC1B	0.0465389	0.169586	-1.30848	12.2913	16.083
PTPN18	8.26697e-08	1.06811e-05	-1.30856	87.5492	114.563
PDZRN3	0.039961	0.153496	-1.30867	9.5098	12.4452
MUL1	0.00946672	0.0551406	-1.30881	8.10491	10.6078
GRIPAP1	0.00393613	0.0293654	-1.30888	24.8801	32.565
RANBP1	0.000582284	0.00716843	-1.30891	34.9084	45.6919
MKLN1	0.000797752	0.00902214	-1.3093	130.924	171.419
CNIH1	0.000675274	0.00800132	-1.31	48.5426	63.5905
TOMM22	0.000230808	0.00365154	-1.3102	39.0355	51.1445
ZMPSTE24	0.00596617	0.0398632	-1.31047	22.5651	29.5709
DNAJC7	4.31302e-07	3.49164e-05	-1.31052	55.9503	73.3239
NADK	1.83785e-05	0.00057784	-1.31053	42.4095	55.579
KCNJ2	0.00568032	0.038504	-1.31054	16.8827	22.1254
SUSD1	0.0142705	0.0741554	-1.31063	41.0554	53.8085
GSDMD	0.0287735	0.121918	-1.31081	13.7594	18.036
CCDC174	7.24215e-05	0.00156789	-1.31105	24.4162	32.0109
PPIL4	0.000166778	0.00286151	-1.31111	39.1269	51.2995
PYGO1	0.0339691	0.137478	-1.31118	3.34409	4.38472
UBE2L6	8.89986e-06	0.000337798	-1.31121	31.0397	40.6995
HLA-DQA1	0.0110337	0.0617648	-1.31126	526.133	689.896
CENPB	0.000183038	0.00306646	-1.31189	17.1113	22.4482
ACAA2	0.025411	0.111791	-1.3119	12.9498	16.9888
CAMKK1	0.0156462	0.079244	-1.31194	16.591	21.7665
IL17RA	2.86887e-05	0.000799471	-1.31211	62.103	81.4857
NIT2	0.0209273	0.0971974	-1.31222	10.5399	13.8306
FAM206A	0.00364851	0.0277608	-1.31233	14.7859	19.404
SEC23IP	0.00545004	0.037429	-1.3126	23.3696	30.6749
ZFHX4	0.0256067	0.112516	-1.31284	4.49087	5.89579
HSPD1	9.58664e-06	0.000357616	-1.3129	633.592	831.846
USP33	5.18542e-06	0.00022882	-1.31295	45.5474	59.8012
TRPM7	2.86324e-06	0.000146495	-1.31301	56.6035	74.3212
EPC2	0.000217696	0.00350037	-1.31302	50.6915	66.5589
CA2	0.0116899	0.0643535	-1.31312	13.1873	17.3165
RNF220	0.000211858	0.00343022	-1.31335	21.8421	28.6862
SLC4A1AP	0.0111918	0.062363	-1.31339	26.8593	35.2769
ACAP2	1.25211e-05	0.000433875	-1.31341	112.647	147.953
AP003086.2	0.0420573	0.15957	-1.3136	14.3841	18.895
DUS1L	0.00191137	0.0173701	-1.31371	20.1151	26.4254
PJVK	0.0358391	0.142575	-1.31379	4.06081	5.33505
UBE2G2	1.84979e-06	0.000107062	-1.3138	52.6301	69.1453
SMAD9	0.00357741	0.0274146	-1.31384	15.1611	19.9192
CPEB2	0.000163126	0.00281408	-1.31428	47.7408	62.7448
DUT	0.00327797	0.0257784	-1.31434	40.1876	52.8202
HOXB7	0.0301145	0.125675	-1.31437	8.25106	10.845
DTWD1	0.0391577	0.151372	-1.31448	9.59574	12.6134
SNX3	2.58227e-10	1.57285e-07	-1.31452	149.949	197.11
IFFO1	0.0441153	0.163289	-1.31466	16.1262	21.2004
G3BP1	2.37012e-07	2.26062e-05	-1.31475	86.7882	114.105
VAMP8	0.000589533	0.00723677	-1.31477	98.4281	129.41
GOLPH3	0.000305151	0.00449149	-1.31536	66.2987	87.2069
FGD2	3.53582e-10	1.88444e-07	-1.31545	97.3126	128.01
C19orf54	0.014439	0.0747429	-1.31559	9.03629	11.8881
MKNK2	9.10787e-07	6.22988e-05	-1.31577	137.857	181.389
PDCD2	0.00448741	0.0323645	-1.31578	16.4941	21.7025
ASRGL1	5.37026e-06	0.000235243	-1.31607	36.2745	47.7397
SFXN1	0.012082	0.0657709	-1.31618	7.05675	9.28793
REXO1	0.000117847	0.00222323	-1.31632	13.808	18.1758
PIBF1	0.00411835	0.0303531	-1.31658	31.1059	40.9534
MAP3K1	2.6548e-05	0.000757982	-1.31673	55.0972	72.5479
LRP10	1.62232e-05	0.00052869	-1.31676	42.2677	55.6564
FLI1	3.23151e-05	0.000871112	-1.31682	77.9268	102.616
DNAJC15	2.73084e-05	0.000772792	-1.31685	45.5389	59.9679
APOL2	0.00242751	0.0206756	-1.31689	17.2199	22.6766
FUBP1	3.20021e-08	5.56923e-06	-1.31697	93.0999	122.61
ANP32E	0.00177908	0.016469	-1.31722	33.7629	44.473
TM2D1	0.00136068	0.0134971	-1.31728	26.761	35.2518
YTHDC2	0.00132902	0.0132756	-1.31733	42.8744	56.4795
NBAS	0.000922639	0.0101693	-1.31775	23.46	30.9144
MRPS18B	0.035143	0.140702	-1.3178	18.1376	23.9018
ECHS1	0.00539769	0.0371093	-1.31797	19.941	26.2815
RPS27L	6.09951e-05	0.00139057	-1.31837	36.6545	48.3241
CD46	1.93983e-07	1.98499e-05	-1.31848	88.0454	116.086
ADGRL1	0.00223162	0.0194653	-1.31854	11.2493	14.8326
TMEM154	0.0031351	0.0249307	-1.31854	28.28	37.2884
STRN3	4.31321e-05	0.00107562	-1.31859	41.0948	54.1872
LYAR	0.000585451	0.00719702	-1.3186	30.9029	40.7487
DTX2	0.0164107	0.0819508	-1.31931	14.9899	19.7762
ZNF143	0.00116048	0.0120338	-1.31946	16.9563	22.3731
ZNF263	0.0104813	0.0594002	-1.3195	14.082	18.5812
CPSF7	5.4105e-06	0.000236101	-1.32013	39.018	51.509
RIPOR1	0.0139866	0.0729621	-1.32018	25.0217	33.0331
NPTN	3.53814e-05	0.000932161	-1.32037	60.955	80.4831
AC011476.3	0.000629523	0.00759644	-1.32052	16.4676	21.7458
APH1A	4.74184e-07	3.77653e-05	-1.32064	47.5566	62.8051
GPR137	0.00805217	0.0492281	-1.32067	11.2239	14.823
ZNF821	0.000985555	0.0106652	-1.32096	13.6558	18.0388
RNPC3	0.000297993	0.00441416	-1.32163	29.6913	39.2408
LYRM2	0.000220297	0.00353509	-1.32177	36.0538	47.6548
MGAT1	2.76898e-06	0.000143393	-1.32203	233.986	309.337
MEGF9	0.00520731	0.0360914	-1.3221	73.2074	96.7874
FKBP1C	0.032813	0.13405	-1.32226	3.73357	4.93677
WSB2	0.00776525	0.0480143	-1.32248	22.1885	29.3439
TSPAN14	2.38751e-09	8.60244e-07	-1.3225	113.958	150.709
WFDC2	1.27169e-15	5.42207e-12	-1.32253	297.238	393.106
PPID	0.001415	0.0139534	-1.32263	25.3882	33.5792
MTRF1L	0.00515603	0.0358234	-1.32277	29.4736	38.9867
TAX1BP3	0.025378	0.111712	-1.32282	6.50872	8.60985
SIK1B	0.00119688	0.0122883	-1.32283	14.3371	18.9656
AC027644.4	0.00220274	0.0192652	-1.32343	24.8077	32.8314
MED6	9.97195e-05	0.00196838	-1.32349	22.0013	29.1186
MINK1	0.00198567	0.0178549	-1.3237	38.8983	51.4898
AC013652.1	0.000696271	0.00817434	-1.32372	24.4629	32.382
SIVA1	3.9393e-05	0.00101282	-1.3243	16.7309	22.1567
PSMD12	0.000100772	0.00198203	-1.32448	67.0931	88.8633
KAT6A	9.65187e-05	0.00192309	-1.32448	101.827	134.867
POLR2K	0.0013944	0.0137887	-1.32472	15.2045	20.1416
LENG8	2.22776e-09	8.25951e-07	-1.32489	227.42	301.308
GTF2H3	0.0434846	0.162184	-1.32529	9.68326	12.8331
IKBKB	0.000768786	0.00878387	-1.32533	40.8052	54.0804
HNRNPH1	3.00162e-11	2.74241e-08	-1.32541	217.233	287.923
ITPR1	0.0343548	0.138447	-1.32563	42.3322	56.1168
POMT1	0.0339921	0.13753	-1.32565	7.79473	10.3331
UCP2	0.000122754	0.00228885	-1.32579	95.5083	126.624
VPS41	0.00793675	0.0487369	-1.32608	29.7907	39.505
SLC30A9	6.39841e-05	0.00144088	-1.32636	29.2836	38.8405
ZNF532	0.0135581	0.071647	-1.32666	18.0982	24.0102
LRPPRC	0.000650538	0.00777666	-1.32673	34.1576	45.318
UBC	7.07638e-07	5.17223e-05	-1.32674	618.428	820.49
MID1IP1	0.00319711	0.0253408	-1.32675	43.3006	57.449
IPMK	0.000310474	0.00455161	-1.32677	49.9524	66.2755
ARL14EP	0.000955825	0.010454	-1.32681	17.8802	23.7236
HIST2H2BE	0.00479938	0.0339728	-1.32681	16.6846	22.1373
TIAM1	0.00420473	0.0308429	-1.32695	82.9166	110.026
LINC01588	0.00422631	0.030873	-1.32701	16.5148	21.9153
CDK14	6.94754e-06	0.000285284	-1.32704	88.2813	117.153
GTPBP1	8.67064e-06	0.000333051	-1.32722	51.8953	68.8762
ING3	3.42937e-06	0.000168459	-1.32735	46.4303	61.6291
INTS1	0.0337855	0.136821	-1.32738	10.1041	13.412
MDK	1.92439e-05	0.000596723	-1.32787	24.2074	32.1443
EXOSC3	0.0313213	0.12939	-1.3279	4.14801	5.50816
RTL8C	7.80674e-05	0.00165462	-1.32837	58.3229	77.4744
ETV3	0.00106416	0.0112866	-1.32843	121.244	161.064
LIMCH1	0.0106825	0.0603534	-1.32857	43.5868	57.9082
ZCCHC8	0.0113858	0.0630319	-1.32893	33.1048	43.994
GRAMD1A	0.000183476	0.00307177	-1.32899	43.4938	57.8027
PPP1CC	3.76023e-07	3.16428e-05	-1.32919	48.6856	64.7123
SCAF11	1.45543e-06	8.98914e-05	-1.32977	151.088	200.912
PRELID3B	0.000543523	0.00681588	-1.32979	20.1521	26.7981
AP1AR	0.00391741	0.0292599	-1.32982	21.4771	28.5608
TAF8	0.00133891	0.0133588	-1.33006	13.7212	18.2501
XPC	0.0161933	0.0812546	-1.33097	19.3091	25.6998
TBC1D9B	0.00399011	0.0296761	-1.33101	24.0379	31.9948
ZRSR2	0.0233172	0.104999	-1.33136	14.0786	18.7437
TMEM208	0.00443995	0.0320765	-1.33141	15.8516	21.1049
MS4A14	0.0422952	0.160059	-1.33188	21.6744	28.8678
PXDC1	0.00649193	0.0420553	-1.332	26.2214	34.9268
IFRD1	1.00006e-06	6.66236e-05	-1.33218	99.6629	132.769
ZFAND2A	0.00676185	0.0433755	-1.33226	88.5153	117.926
ANKRD44	4.07036e-05	0.00103199	-1.33228	71.5066	95.267
RBM8A	2.30855e-09	8.43676e-07	-1.33233	94.5489	125.97
PRCC	0.0138524	0.0726023	-1.33261	27.8122	37.0628
TACC2	0.0115971	0.063953	-1.33269	21.7574	28.9959
MIS18BP1	5.48682e-05	0.0012913	-1.3332	107.119	142.811
CDC42BPG	0.0133054	0.0707353	-1.33345	7.4489	9.93275
SRRM1	3.45399e-11	2.94534e-08	-1.33349	181.246	241.691
UTP23	0.00801679	0.049087	-1.33407	23.2357	30.9979
NTNG1	0.00239838	0.0204928	-1.33417	6.45383	8.61053
GDE1	0.00131424	0.0131759	-1.33424	23.7442	31.6805
TTC1	0.00099933	0.0107732	-1.33429	26.9695	35.9852
MRTO4	0.0436218	0.162258	-1.33441	9.48679	12.6593
CNBD1	0.0453851	0.166553	-1.33447	9.25224	12.3468
CAT	2.95116e-06	0.000149202	-1.33449	51.2258	68.3606
ORMDL1	2.18217e-05	0.000653681	-1.33452	44.2523	59.0554
ACTR10	0.0241763	0.107749	-1.33463	23.6011	31.4986
ZSCAN16-AS1	0.00480258	0.033986	-1.33483	14.6531	19.5593
PMS1	0.0229004	0.103725	-1.33493	15.2148	20.3106
PSEN1	1.67886e-08	3.43589e-06	-1.33551	121.958	162.876
SIPA1	0.0283003	0.120784	-1.3356	16.4015	21.9059
MYO1D	0.00112853	0.0118102	-1.33562	26.462	35.3432
ACSL5	6.15786e-07	4.64692e-05	-1.33578	66.5139	88.8476
ADA	0.00052091	0.00660353	-1.33607	54.6066	72.958
CNTLN	7.76933e-05	0.00165078	-1.33632	35.7079	47.7173
ZMYM5	0.0107604	0.0606194	-1.3364	32.9558	44.042
CIB1	1.5513e-06	9.42643e-05	-1.33676	49.208	65.7792
GATD3A	0.00206353	0.0183742	-1.33751	12.4502	16.6523
GPI	1.38361e-07	1.55928e-05	-1.33792	73.5116	98.3527
PRXL2C	2.8878e-05	0.000801254	-1.33797	38.7116	51.795
CHPT1	0.000151422	0.00266416	-1.33807	46.6636	62.4391
CIAO1	0.00130819	0.0131438	-1.33808	26.2193	35.0835
COPS3	0.00929291	0.0544257	-1.33808	25.0459	33.5135
RAB30-AS1	0.00278695	0.0228398	-1.33826	11.8973	15.9217
C6orf106	5.52753e-05	0.00129849	-1.33836	44.3243	59.3218
NOC2L	0.023263	0.104792	-1.33845	10.6268	14.2235
GAA	8.69379e-05	0.00178638	-1.33849	31.0404	41.5474
NFX1	0.0017433	0.0162644	-1.33855	43.4834	58.2047
FAM184B	0.0437384	0.162562	-1.33855	4.59828	6.15504
CHST3	0.0205599	0.0958912	-1.33868	3.44599	4.61307
ALS2	0.0266981	0.115938	-1.33905	12.6251	16.9056
KIAA0513	0.000775944	0.0088459	-1.33907	26.3542	35.2902
PIDD1	0.0204187	0.0954506	-1.33935	4.27178	5.72139
NUDT22	0.0302046	0.125969	-1.33953	7.52448	10.0793
TRPC4AP	1.70834e-07	1.82857e-05	-1.33954	61.315	82.1338
DYNLT1	2.34424e-05	0.000691698	-1.33958	45.9699	61.5802
NAPRT	0.00160459	0.0152882	-1.33978	11.6054	15.5487
CLCN5	0.0185033	0.0895011	-1.34004	11.6523	15.6146
CEP57	4.77579e-06	0.000216238	-1.34005	29.5413	39.5868
ZNF251	0.0447139	0.164728	-1.34022	12.6813	16.9957
THOC5	0.0034397	0.0266653	-1.34028	7.87972	10.561
PIP4K2C	0.00102311	0.0109649	-1.3404	7.76868	10.4131
NSMCE1	0.0407868	0.155718	-1.34055	14.7248	19.7394
FEM1B	0.000178069	0.00300486	-1.34101	32.517	43.6056
HDAC5	0.00288369	0.0233224	-1.34105	8.52462	11.432
RELCH	8.97702e-05	0.00182697	-1.34106	33.9961	45.5907
PHC2	2.05518e-07	2.05897e-05	-1.34116	142.769	191.477
BST2	2.55584e-07	2.37758e-05	-1.34117	57.509	77.1292
H1F0	0.0203113	0.0952701	-1.34118	22.7942	30.5712
ATP9A	0.00575045	0.0388819	-1.34132	16.1043	21.6009
MS4A7	0.000325097	0.00471348	-1.34134	309.062	414.556
PYY	0.0231507	0.104489	-1.34134	5.06762	6.79742
SLC4A7	0.000277022	0.00416233	-1.34137	65.9821	88.5063
DDX56	0.00320702	0.025403	-1.34151	19.4214	26.054
HSPA4	4.43423e-09	1.30387e-06	-1.34162	99.829	133.933
SLC35F5	0.0112542	0.062547	-1.34177	26.2174	35.1779
ERP29	9.20618e-06	0.000347363	-1.34195	64.7409	86.8793
SMAP2	1.84562e-06	0.000107062	-1.34221	297.945	399.906
STIP1	1.90188e-09	7.155e-07	-1.34231	100.192	134.489
CD86	4.28114e-05	0.00107277	-1.34271	157.764	211.832
TARBP1	0.00920237	0.0541664	-1.34298	18.3036	24.5814
GCNT1	2.17945e-05	0.000653632	-1.34305	65.2588	87.6457
DOK3	0.000472167	0.00614706	-1.34311	80.8762	108.625
FCGR3A	0.0048291	0.0341171	-1.34339	125.961	169.214
ZMYND8	7.24197e-05	0.00156789	-1.34339	28.9313	38.866
TM7SF3	0.0195349	0.0927462	-1.34367	19.9284	26.7772
DENND4B	2.95304e-05	0.000813415	-1.34368	29.88	40.1492
PIWIL1	0.036607	0.144675	-1.34416	3.65538	4.91342
CAPN1	4.0701e-06	0.000192461	-1.34419	29.0117	38.9973
PI4KA	4.95014e-07	3.92057e-05	-1.34427	50.3575	67.6939
LY6E	7.24638e-06	0.000296596	-1.34493	40.1109	53.9465
NBPF19	0.000237557	0.0037398	-1.34499	56.8939	76.5217
MRPS23	0.018535	0.0896267	-1.34514	8.41154	11.3147
LSM5	0.000477909	0.00620287	-1.34539	19.8315	26.681
RAPGEF1	2.92052e-08	5.26145e-06	-1.34545	237.336	319.325
ADPGK-AS1	0.0344812	0.138782	-1.34561	7.67837	10.3321
SEL1L3	0.000743119	0.00857099	-1.34567	43.9725	59.1722
CCT4	5.75559e-08	8.54414e-06	-1.3458	90.0724	121.219
PHF14	7.24142e-05	0.00156789	-1.34587	44.0125	59.2351
GPR107	0.000326574	0.00472535	-1.34594	28.9377	38.9484
RASSF4	0.000333448	0.00479229	-1.34614	33.6166	45.2527
POGLUT1	0.0229252	0.103786	-1.34617	13.164	17.721
HMGA2	0.0139636	0.0728716	-1.34631	9.00526	12.1239
RPF2	0.00442168	0.0319716	-1.3464	14.0611	18.9319
ERO1A	0.000437689	0.00580756	-1.34654	44.5245	59.9539
SRGAP2C	0.000737717	0.00852406	-1.34664	26.2336	35.3273
COX18	0.0410805	0.15655	-1.34694	8.41175	11.3301
ARHGAP15	2.07428e-06	0.000115608	-1.34695	118.028	158.979
TRIM11	0.00794296	0.0487475	-1.34701	12.5678	16.9289
TRIM28	1.19252e-06	7.66708e-05	-1.34747	53.1384	71.6023
AKT1	4.80844e-05	0.00116929	-1.34747	36.2381	48.8299
MED27	0.0180498	0.0877518	-1.34782	23.385	31.5189
TSPYL2	3.6538e-06	0.000176361	-1.348	115.393	155.549
PRMT5	0.0288082	0.121934	-1.34819	5.93441	8.0007
MYO18B	0.0461499	0.168586	-1.3483	9.35028	12.607
TMEM108	0.0166425	0.0828628	-1.3486	8.72357	11.7646
PSMA4	2.77896e-06	0.000143619	-1.34863	44.0531	59.4114
AC009478.1	0.00942689	0.0549952	-1.34865	3.75648	5.06618
NAPG	0.00339506	0.0264552	-1.3491	35.2716	47.5851
CDK16	0.000676198	0.00800686	-1.34939	28.6737	38.692
HSBP1L1	0.0441253	0.163289	-1.34949	10.3767	14.0032
ELP3	0.000687631	0.00810321	-1.34951	18.8868	25.4879
TMEM173	0.000747168	0.00861382	-1.34979	40.08	54.0997
MAN1A2	3.18546e-06	0.000159161	-1.34983	80.8294	109.106
PACSIN2	6.69907e-08	9.3139e-06	-1.35014	75.4412	101.856
TUBGCP4	0.022197	0.101564	-1.35027	8.02745	10.8393
C21orf62-AS1	0.0312089	0.129043	-1.35037	5.43386	7.3377
PDHA1	0.000120099	0.00225579	-1.35053	24.4373	33.0034
C19orf38	2.05378e-05	0.000625072	-1.35076	53.0461	71.6527
ARHGAP22	0.00757438	0.047157	-1.35079	19.6074	26.4855
LILRA4	0.000612582	0.00744116	-1.35089	15.0765	20.3667
GGT7	0.00233911	0.020114	-1.3509	7.75822	10.4806
CRIP2	0.000340681	0.00486345	-1.35103	71.8771	97.1078
GGA1	3.15108e-07	2.73258e-05	-1.35108	37.1793	50.2322
VKORC1L1	0.00889502	0.0528331	-1.35108	17.9493	24.251
TESK2	0.030728	0.127487	-1.35128	15.2669	20.6299
PPP1R12A	1.93244e-07	1.98499e-05	-1.35132	135.569	183.197
LILRB3	5.67707e-05	0.00131908	-1.35165	84.9454	114.817
LRP3	0.0420477	0.15957	-1.35167	5.16524	6.98169
LARP1B	0.00496959	0.0348116	-1.35242	33.6676	45.5326
LYN	4.78816e-05	0.00116769	-1.35246	362.31	490.011
FCGRT	3.26783e-08	5.61058e-06	-1.35276	137.72	186.302
DDX18	8.52538e-07	5.91047e-05	-1.35295	62.0786	83.9895
FAM117B	0.00323331	0.0255292	-1.3531	32.7317	44.2893
PSTPIP2	2.87732e-05	0.000800576	-1.35334	61.6749	83.4671
ST13	3.71664e-12	4.8203e-09	-1.3535	182.888	247.539
ITGA6	0.0289944	0.12254	-1.35353	61.8914	83.7719
SIKE1	0.00654175	0.0422823	-1.35359	14.7108	19.9124
SGTB	0.0117844	0.0646098	-1.354	18.353	24.85
WASHC4	5.28385e-05	0.00125624	-1.35402	66.2782	89.7419
INO80D	0.000104133	0.00202427	-1.35421	34.8404	47.1814
AMPH	0.0239771	0.107157	-1.35424	8.20074	11.1058
C5AR2	0.00866339	0.0519154	-1.3543	27.6447	37.4393
SPRTN	0.010693	0.0603836	-1.35442	10.5582	14.3003
INAFM1	0.0237737	0.106455	-1.35456	13.0114	17.6247
CHST2	0.00430623	0.0313227	-1.35463	17.4667	23.661
KCNG1	0.00156562	0.0150118	-1.35493	3.95028	5.35235
CCDC50	0.00352652	0.0271324	-1.35502	45.0904	61.0986
ARAF	4.33008e-06	0.000202139	-1.35538	43.4816	58.934
EIF2B2	0.0398617	0.153299	-1.35555	10.1165	13.7134
KDM2A	1.06333e-08	2.56622e-06	-1.35562	119.558	162.075
PTCD3	0.0242979	0.108212	-1.35565	19.3952	26.2932
YPEL2	0.000271143	0.00410418	-1.35585	54.8916	74.4248
AP2M1	3.22546e-08	5.57525e-06	-1.35596	68.3298	92.6527
ANGEL2	0.000959057	0.0104793	-1.35606	20.2528	27.4641
ESYT1	0.00920538	0.0541664	-1.35611	18.3967	24.9481
ZNF276	0.002143	0.0188782	-1.35614	30.2864	41.0727
MAP3K14	0.00289854	0.0234134	-1.35632	15.9939	21.6929
PRTG	0.0288081	0.121934	-1.35638	8.2307	11.1639
CRYZL1	0.0380741	0.148523	-1.35687	7.06711	9.58912
CACNG2	0.0404293	0.154793	-1.35706	3.25716	4.42016
UBAC1	0.00197494	0.0178085	-1.35719	23.5349	31.9413
UBTD2	0.00812324	0.0495018	-1.35736	22.1133	30.0156
MCUR1	0.0311522	0.128892	-1.35747	16.5839	22.5121
PYGO2	0.0452772	0.166201	-1.35748	6.16911	8.37442
FBXO33	0.00209396	0.0185676	-1.3578	36.0178	48.9048
ANKMY1	0.000703431	0.00822824	-1.35802	14.5569	19.7686
PALLD	0.0011651	0.0120524	-1.35824	44.2153	60.0551
PDE6D	0.00417637	0.0306835	-1.35827	12.1205	16.4629
BBX	1.94644e-08	3.85998e-06	-1.35829	77.8011	105.676
IDH2	0.000693694	0.00816287	-1.35833	17.859	24.2585
SRSF10	2.62151e-07	2.41236e-05	-1.35861	74.634	101.398
LRP1	0.000340482	0.00486345	-1.35868	68.2626	92.7468
ZNF593	0.00193199	0.0174953	-1.35879	7.73269	10.5071
C16orf70	0.0478316	0.172975	-1.35881	14.2885	19.4153
NAXD	0.00351231	0.0270557	-1.35911	15.7092	21.3506
KIN	0.00247122	0.02094	-1.35913	17.5028	23.7887
ATG2A	0.00106044	0.0112612	-1.35915	36.3187	49.3626
AGPS	0.00265438	0.0220827	-1.35927	31.1684	42.3661
SGF29	0.0197591	0.0934306	-1.35952	9.96398	13.5463
WBP4	0.018609	0.0899065	-1.35989	29.4573	40.0586
HYAL2	0.0371504	0.146145	-1.36001	21.5882	29.3602
ASXL2	3.21779e-05	0.000869795	-1.36026	35.893	48.8236
MSL3	0.000128107	0.00234927	-1.36035	33.8294	46.0196
MSR1	0.000399253	0.00545312	-1.36036	199.314	271.138
MAPK8IP3	0.000625516	0.00755522	-1.36085	32.8816	44.747
C3orf38	0.00280877	0.0228859	-1.36094	30.9984	42.187
KANSL3	0.00412252	0.03036	-1.36101	27.5915	37.5523
PCGF3	0.000309554	0.00454278	-1.36108	38.8614	52.8933
CYTIP	9.65115e-05	0.00192309	-1.36109	147.662	200.98
SNX14	0.00118658	0.0122252	-1.36123	31.5981	43.0121
ZNF506	0.00171156	0.0160621	-1.36125	11.4364	15.5677
TIMM9	0.0114196	0.063192	-1.36143	16.4179	22.3519
EIF4EBP1	0.0134356	0.07125	-1.36165	7.15482	9.74237
CENPX	0.00152102	0.0147111	-1.36192	9.07727	12.3625
CFAP20	0.010788	0.0607187	-1.36192	15.7432	21.441
MMS19	0.00194496	0.0175878	-1.36194	9.92506	13.5174
IRGQ	0.032302	0.1324	-1.36203	9.99256	13.6101
CKAP5	0.0180876	0.0879189	-1.36231	15.7173	21.4119
CDK5RAP3	1.09578e-06	7.1329e-05	-1.3624	41.7421	56.8695
ZNF281	4.43646e-05	0.00109656	-1.36249	75.1938	102.451
DNAJC16	0.0187724	0.090542	-1.36266	13.7262	18.7041
ADAR	2.29532e-07	2.21581e-05	-1.36285	64.4919	87.8928
DAXX	0.0107899	0.0607187	-1.36303	12.4229	16.9329
POLB	0.00228367	0.0198104	-1.36329	25.3213	34.5202
ZNF622	0.00188742	0.0172196	-1.36336	23.1218	31.5232
TXNL4A	6.47833e-06	0.000269478	-1.36355	30.4402	41.5067
LAMTOR3	5.10848e-05	0.0012225	-1.36366	42.0145	57.2935
NAA50	1.23693e-05	0.000429935	-1.36416	70.2712	95.8614
DPH7	0.0379276	0.148189	-1.36425	5.79733	7.90901
CARS	0.0175229	0.0857115	-1.36449	17.966	24.5145
LSM8	0.00434485	0.0315677	-1.36468	24.5372	33.4855
SNRK	0.000649094	0.00776926	-1.365	62.955	85.9338
DMAC2	0.00853022	0.0513822	-1.36517	6.92555	9.45458
TOB2	0.000467545	0.00609931	-1.36541	34.1341	46.6069
SNF8	0.00232578	0.0200465	-1.366	22.7361	31.0574
ABCD3	0.00239728	0.0204922	-1.36606	15.5397	21.2281
ELMO2	0.0254048	0.111783	-1.36611	17.7421	24.2375
ZSCAN29	0.0425404	0.160488	-1.36628	6.05684	8.27534
TCP1	5.57784e-09	1.551e-06	-1.36639	141.495	193.338
TIAL1	3.57071e-05	0.000937252	-1.36679	55.4753	75.8232
RIN2	1.77412e-06	0.000104334	-1.36681	92.4075	126.304
KIAA1191	0.000143003	0.0025458	-1.36711	28.2537	38.6259
DENR	2.66837e-05	0.000760462	-1.36712	33.3361	45.5744
ZNF397	0.00964635	0.0559661	-1.36743	14.8147	20.258
PLXNC1	3.94741e-07	3.27866e-05	-1.36747	93.8737	128.369
NUTM2B-AS1	0.0100196	0.0575227	-1.3678	44.9107	61.429
TPST2	8.46263e-05	0.00175013	-1.36781	29.6516	40.5578
FES	0.000133465	0.00242321	-1.36817	33.7495	46.1751
TERF1	0.000253594	0.00390809	-1.36827	29.1344	39.8638
ZFC3H1	4.01167e-10	2.09442e-07	-1.36834	108.298	148.189
IL4I1	0.0429953	0.161418	-1.3684	11.7901	16.1336
GMPS	0.00188854	0.0172238	-1.36852	20.2138	27.663
CCDC71	0.00926193	0.0543283	-1.36891	4.67234	6.39602
DNAJC21	0.00758919	0.0472221	-1.36909	38.3644	52.5242
FAM214A	0.000394473	0.00540225	-1.36914	34.9474	47.848
PKN1	2.30157e-05	0.000680996	-1.36935	34.9828	47.9037
MYCBP2	3.82715e-07	3.21004e-05	-1.36982	100.416	137.552
PER1	3.74298e-05	0.000969159	-1.36987	83.7184	114.683
RNF217	0.00325928	0.0256787	-1.36988	22.935	31.4183
KIAA2013	0.00307012	0.0245207	-1.37006	18.0074	24.6712
NAV1	0.00945409	0.0550796	-1.37065	22.267	30.5203
WEE1	0.021759	0.099989	-1.37075	21.3188	29.2229
RAI14	0.00938762	0.0548172	-1.37085	38.3308	52.5458
SIAH2	3.26189e-07	2.81911e-05	-1.37138	38.9433	53.4061
EHMT2	0.00295979	0.0238405	-1.3714	13.051	17.8982
DMAC1	0.0213529	0.0986855	-1.37141	6.80733	9.33567
BCL2L11	3.8029e-05	0.000981692	-1.37196	75.067	102.989
NKAP	0.00393549	0.0293654	-1.37206	17.6919	24.2743
GRHL1	0.0250166	0.110436	-1.37225	3.33085	4.57076
SEC16A	2.93863e-05	0.000811835	-1.37273	46.7309	64.149
RIOK1	0.00200989	0.0180095	-1.37276	21.1713	29.0631
WDR13	2.47888e-06	0.000132667	-1.37294	25.7423	35.3427
CCDC6	0.000365659	0.00512003	-1.37329	45.4623	62.4329
LPIN1	0.0218362	0.100325	-1.37339	35.3845	48.5968
WNT5B	0.0395012	0.152279	-1.37368	4.74587	6.51931
AP5M1	0.0103766	0.0589245	-1.37385	13.4096	18.4228
ZNF787	0.0102672	0.0585582	-1.37386	22.6439	31.1097
TBC1D8	4.73259e-05	0.00115745	-1.37392	102.882	141.351
CYREN	0.0484503	0.174399	-1.37399	9.93978	13.6572
RHOC	0.0186702	0.0901682	-1.37438	24.1876	33.243
SENP2	0.00033191	0.00478093	-1.37446	20.9365	28.7765
UBE2M	0.00016603	0.00285442	-1.37456	23.4496	32.233
TRAF5	0.00129787	0.0130769	-1.37457	18.4281	25.3307
MYO5C	5.65797e-05	0.00131704	-1.37476	29.5446	40.6167
MTHFD1	0.0135095	0.0715432	-1.37529	8.02996	11.0435
NBPF10	0.00253736	0.0213452	-1.37541	27.7306	38.1411
TIMM21	0.012372	0.0670838	-1.37541	7.91464	10.8859
GMPR2	0.00274439	0.0225661	-1.37591	11.692	16.0871
PATL2	0.0481007	0.173703	-1.37607	14.8527	20.4384
IL10	0.00227116	0.0197153	-1.37614	28.7428	39.5542
BLOC1S4	0.00490615	0.0345132	-1.37632	11.7538	16.177
AC098850.3	0.00459982	0.0329252	-1.37652	10.829	14.9063
ZNF428	0.00444331	0.0320789	-1.37687	7.8493	10.8074
MRPS5	0.000959366	0.0104793	-1.37718	22.1494	30.5037
PRKAG1	0.00563235	0.0383311	-1.37719	21.6368	29.7979
FOXP4	0.00191391	0.0173808	-1.37743	20.0746	27.6513
DGKA	0.0195681	0.0927879	-1.37751	28.3533	39.0571
ESCO1	0.00351487	0.0270641	-1.37777	34.0461	46.9077
INPP5E	0.027717	0.119234	-1.37808	7.1945	9.91461
BORCS8	0.0104534	0.0592684	-1.37818	4.83399	6.6621
TAF11	0.000984846	0.0106652	-1.37822	19.7248	27.1851
OSER1	1.57853e-06	9.56916e-05	-1.37837	66.5752	91.765
BLVRA	0.00628442	0.0411909	-1.37856	18.3889	25.3503
RRAGD	0.00326512	0.0257169	-1.37898	19.7604	27.2491
PGGT1B	0.00358705	0.0274351	-1.3792	21.8167	30.0897
IMPDH1	0.00190517	0.0173322	-1.37922	24.9143	34.3623
ACSL1	0.0126855	0.0683344	-1.37934	558.239	770.001
NAIP	0.0169351	0.0838624	-1.37938	52.8688	72.9263
ZNF195	0.000534822	0.00673318	-1.37956	19.0456	26.2744
PLD2	0.0383042	0.149056	-1.37969	17.2882	23.8524
FGL2	1.86834e-07	1.93506e-05	-1.38007	174.833	241.281
ENOX1	0.0312241	0.129084	-1.38013	10.6135	14.6481
TMCO6	0.0276164	0.118976	-1.38028	5.76305	7.95463
SLC22A23	0.0341622	0.137895	-1.3803	24.0079	33.1381
APOBEC3C	0.000597913	0.00732428	-1.38043	29.8305	41.179
FAM222B	0.0159255	0.0802929	-1.38044	22.8319	31.5181
NCOA6	0.0281498	0.120476	-1.38045	36.9999	51.0764
ARHGEF5	0.0188208	0.0907585	-1.38067	2.61568	3.61138
NEMP1	0.0132575	0.0705517	-1.3809	9.63216	13.3011
SREK1IP1	0.0379306	0.148189	-1.38111	19.2635	26.6051
NFYB	0.0138784	0.0726495	-1.38121	11.6637	16.1101
SLC11A2	6.23649e-08	8.91295e-06	-1.38132	47.7888	66.0119
SRSF4	1.95106e-07	1.98852e-05	-1.38158	97.7256	135.016
GPAA1	0.00113487	0.0118547	-1.38167	22.8121	31.5187
POLR2M	0.000789993	0.00896611	-1.38178	16.4733	22.7624
UBXN6	0.00563987	0.0383619	-1.3823	16.5314	22.8513
FAM49A	0.000284726	0.00425011	-1.3828	178.979	247.491
AOAH	0.000381535	0.00527875	-1.38286	147.128	203.458
ZNF507	0.0319332	0.131253	-1.38305	7.8871	10.9082
SLC35E1	0.00756627	0.0471179	-1.38362	30.321	41.9526
MTUS2	0.0085581	0.0514774	-1.3837	9.37561	12.973
NELFE	6.63295e-05	0.0014768	-1.38414	23.6774	32.7729
SPINT2	7.73358e-08	1.01623e-05	-1.38438	46.9295	64.9682
TPMT	0.000333727	0.0047936	-1.38462	24.8911	34.4646
PRR15	0.0111563	0.0622579	-1.38578	3.7728	5.22826
IARS	4.13145e-05	0.00104334	-1.38581	21.5568	29.8735
SLC6A16	0.0316794	0.130461	-1.38587	3.54894	4.91839
SELENOW	2.96726e-06	0.000149721	-1.38601	43.1486	59.8044
FSCN1	0.00746623	0.0466767	-1.38631	20.0717	27.8256
TRAPPC2	0.0102979	0.0586657	-1.38641	7.53614	10.4482
TTC7B	0.00354963	0.0272529	-1.38656	17.2375	23.9008
NCOA1	0.000248139	0.00385656	-1.38681	86.9886	120.636
ABCF2	0.00732643	0.0460051	-1.38692	9.43867	13.0907
KCTD13	0.00124861	0.012731	-1.38725	16.9079	23.4554
SOS1	2.40892e-05	0.000704659	-1.38725	67.4124	93.5178
SEMA3C	9.76246e-06	0.000360901	-1.38751	32.6962	45.3662
HAX1	0.002472	0.02094	-1.38779	20.4463	28.3752
OSBPL8	2.28271e-05	0.000678237	-1.38806	152.621	211.847
VPS53	7.42163e-08	1.00267e-05	-1.38806	86.9179	120.647
PPP1R9B	0.0100682	0.057737	-1.38807	13.6967	19.012
FASTKD1	0.0282609	0.120701	-1.38825	15.5573	21.5973
ARHGEF1	3.03903e-07	2.66248e-05	-1.38833	66.6363	92.5134
CBX4	0.000464397	0.00607062	-1.38855	35.0535	48.6735
TSPAN3	1.84304e-08	3.68348e-06	-1.38875	56.1409	77.9656
GLB1	0.000326264	0.00472535	-1.38877	31.2061	43.338
NTMT1	0.0362299	0.143606	-1.38879	11.8662	16.4796
SCPEP1	6.20575e-06	0.000260255	-1.38892	62.2604	86.4746
RETSAT	0.00535397	0.0368483	-1.38906	7.95029	11.0434
TPP2	4.61065e-05	0.0011287	-1.3892	62.8291	87.2824
FBLN1	0.000125026	0.00231423	-1.38939	27.1612	37.7375
AZI2	0.00173044	0.0161858	-1.38986	47.6072	66.1674
AGRN	1.19283e-06	7.66708e-05	-1.39004	26.2982	36.5556
C3orf79	0.0372994	0.146596	-1.39018	2.0622	2.86682
CTDP1	6.26791e-06	0.000262432	-1.39056	22.7882	31.6882
G6PC3	0.000201227	0.00330835	-1.39069	25.8643	35.9693
UTP14A	0.013541	0.0716013	-1.39071	12.318	17.1307
ATF7IP2	0.00907711	0.0536694	-1.39078	20.9971	29.2024
CSNK1E	0.000976161	0.0106084	-1.39166	29.9563	41.6889
STIM1	0.000449534	0.00593089	-1.39188	40.8383	56.8422
CRIPT	0.00490087	0.0345003	-1.39222	9.64264	13.4247
HSPB1	1.51285e-07	1.66818e-05	-1.39227	485.059	675.333
CCAR1	5.26513e-06	0.000231034	-1.39252	69.2756	96.468
AC005258.1	0.0393848	0.151944	-1.39305	8.61325	11.9987
SLBP	0.00127365	0.0129142	-1.39347	18.5283	25.8188
XRN2	3.03288e-08	5.388e-06	-1.3937	133.737	186.389
SELENOO	0.00069532	0.00817434	-1.39376	22.8955	31.9107
AC002091.1	0.00119749	0.0122883	-1.3939	37.3136	52.0116
ALAD	0.00257571	0.0215827	-1.39411	11.6692	16.2682
CCDC82	0.000576026	0.00710507	-1.39444	27.8297	38.8068
MAPK13	0.00694463	0.0441605	-1.39473	21.0909	29.4161
POMGNT1	0.00677932	0.0434677	-1.39486	7.55582	10.5393
USP38	0.00198063	0.017841	-1.39487	32.1124	44.7926
SLAMF7	0.00288454	0.0233224	-1.39507	52.8257	73.6954
RBMX2	0.0048525	0.0342351	-1.39528	17.8534	24.9105
NKTR	0.000138417	0.00248658	-1.3954	107.879	150.535
LYST	3.49874e-06	0.0001703	-1.3955	88.3864	123.343
TTLL10	0.0245508	0.109011	-1.39621	2.99935	4.18771
MSX1	4.21142e-07	3.4202e-05	-1.39634	33.1465	46.2836
DPY19L3	0.00220682	0.0192942	-1.39647	14.8816	20.7818
HERC2	0.000107511	0.00207887	-1.39648	28.8265	40.2556
EIF2S1	0.00218899	0.019158	-1.39671	21.637	30.2205
MOB1B	0.03057	0.126934	-1.39678	40.6991	56.8475
ZNF432	0.0345231	0.138907	-1.39689	9.27959	12.9626
CNIH4	2.34411e-06	0.000126512	-1.39711	47.2906	66.0702
SPIRE1	0.000507379	0.00649638	-1.39719	39.3587	54.9915
CLCF1	0.000202579	0.00331804	-1.39753	15.405	21.529
LPCAT3	0.000619039	0.00751246	-1.39758	24.3752	34.0662
PPP3CC	6.15812e-05	0.00139661	-1.39761	34.2222	47.8293
GNPTAB	0.00087745	0.00974259	-1.39764	40.6791	56.855
ZBTB20	0.000462303	0.00605059	-1.39809	150.12	209.881
BTK	0.00756546	0.0471179	-1.39834	23.4904	32.8476
GABPA	0.00760607	0.0472851	-1.39844	15.9109	22.2505
DNASE1L1	0.000199549	0.00328709	-1.39893	39.8566	55.7567
SLIT2	0.010699	0.0603933	-1.39898	19.2846	26.9788
C10orf90	0.0379784	0.148263	-1.39922	2.89657	4.05294
DUOX1	1.72653e-05	0.000551413	-1.39951	20.2423	28.3292
MTMR12	0.0262435	0.114489	-1.39952	16.9656	23.7437
PTP4A3	0.0164113	0.0819508	-1.3996	12.1127	16.953
SNIP1	0.00125847	0.0128059	-1.39973	19.4571	27.2347
MRPL9	0.00684563	0.0437754	-1.39974	15.6159	21.8582
TRIM38	3.5016e-06	0.0001703	-1.39994	69.6661	97.5285
CDKN2C	0.030407	0.126463	-1.40001	3.93654	5.51117
C8orf59	1.54934e-06	9.42643e-05	-1.40029	30.7581	43.0703
RAP1GAP2	7.50327e-06	0.000302281	-1.40047	37.0121	51.8346
IRX3	0.0328334	0.134067	-1.40069	9.70083	13.5878
MRPL4	0.00634207	0.0414202	-1.40119	10.498	14.7097
SLC25A17	0.0258062	0.113121	-1.40129	9.58621	13.4331
PIK3CA	0.0144859	0.0749251	-1.40133	28.4663	39.8907
TRAM2	0.0111402	0.0622112	-1.40141	9.85815	13.8153
TAF2	0.00013851	0.00248658	-1.4019	27.9836	39.2303
RBL2	0.000140367	0.00251462	-1.40199	41.576	58.289
PTGER4	1.48005e-05	0.000495584	-1.40205	74.7415	104.791
TMEM80	0.0300016	0.125286	-1.40213	6.50038	9.11437
HK3	0.00370601	0.0280827	-1.40218	24.0942	33.7843
SNAP29	0.000290233	0.00431671	-1.40249	38.2668	53.6688
MYSM1	0.00108354	0.0114589	-1.40256	41.2924	57.9151
MTMR4	0.0389937	0.150959	-1.40269	7.27095	10.1989
TRAPPC13	0.0135105	0.0715432	-1.40381	8.75438	12.2895
SELPLG	9.88185e-05	0.00195512	-1.40394	38.8218	54.5033
BPIFB1	0.0080533	0.0492281	-1.40436	22.5179	31.6232
ZNF468	0.028431	0.121014	-1.40436	4.12917	5.79884
HSPA1A	3.58243e-07	3.07536e-05	-1.40447	2809.78	3946.23
LNPK	0.0132768	0.0706129	-1.4048	18.4411	25.906
HES1	0.000386688	0.00533276	-1.40487	95.6443	134.368
ZMIZ2	6.32897e-05	0.00142776	-1.40519	32.6259	45.8454
SIRPB1	4.04277e-06	0.000191598	-1.40526	48.3236	67.9072
AC025580.2	5.01735e-05	0.00120633	-1.40538	26.5797	37.3547
MAPKAPK5-AS1	0.0105869	0.0599058	-1.40571	14.0477	19.747
HLCS	0.00215994	0.0189854	-1.40575	15.7255	22.1061
C7orf50	8.60846e-05	0.00177312	-1.40578	22.599	31.7693
LRSAM1	0.00721737	0.0454653	-1.40591	10.548	14.8295
TSHZ3	0.0366711	0.144816	-1.40604	17.435	24.5142
SERINC2	0.000358646	0.00504946	-1.40609	18.9075	26.5856
CCDC130	0.00261907	0.0218794	-1.4061	20.2115	28.4195
TRAK1	2.30026e-05	0.000680996	-1.40611	77.1951	108.545
EGR3	0.00051134	0.00652519	-1.40628	28.8398	40.5567
POU2F2	3.46696e-08	5.87362e-06	-1.40649	83.4038	117.306
PHF13	0.0109773	0.0615028	-1.40655	9.59311	13.4932
GGA3	0.00943285	0.055006	-1.40679	23.4071	32.9289
TBL1X	0.00104089	0.011095	-1.40696	58.4741	82.2707
CARHSP1	0.00545442	0.037449	-1.40728	15.6109	21.9689
FCGR1A	0.0109669	0.0614709	-1.40732	13.498	18.9959
CCNA1	0.0467478	0.169993	-1.40772	4.73233	6.66179
STAMBP	0.03457	0.139008	-1.4079	18.3858	25.8853
NUDT16	0.000125072	0.00231423	-1.40819	56.393	79.4122
THOC2	2.16666e-06	0.000119418	-1.40847	65.6955	92.5299
RAB11FIP2	0.040551	0.155066	-1.40857	18.962	26.7094
CYFIP1	0.000291338	0.00433063	-1.40862	51.4054	72.4105
FBXO44	0.00853559	0.0514024	-1.40892	9.1146	12.8418
ALG6	0.0156497	0.0792458	-1.40893	7.67392	10.812
TYW1	0.0340742	0.137745	-1.40913	21.0615	29.6784
GLIPR1	4.04436e-06	0.000191598	-1.40985	134.917	190.214
MOB3B	0.000739836	0.00854469	-1.40994	30.1101	42.4533
EIF2AK2	8.52025e-06	0.000328261	-1.41001	40.6175	57.2712
GUF1	0.00496902	0.0348116	-1.41031	11.8624	16.7297
PYROXD1	0.017139	0.0845451	-1.41093	16.4812	23.2538
NAA25	0.00197313	0.0177985	-1.41152	22.0219	31.0845
ECHDC2	0.000879097	0.00975241	-1.41158	23.1555	32.6857
PELI1	0.000220434	0.00353509	-1.41169	495.754	699.853
PTK7	0.0397753	0.153058	-1.4121	7.30294	10.3125
VIPAS39	0.00162202	0.015392	-1.41215	9.57315	13.5188
B3GALNT2	0.0136045	0.0717883	-1.41222	12.1084	17.0997
GPAT3	0.0395585	0.152431	-1.41245	70.8874	100.125
AC012593.1	0.00883456	0.0526132	-1.41269	7.52798	10.6347
RCHY1	0.0036172	0.027606	-1.41296	9.07876	12.828
GLA	7.57145e-05	0.00162164	-1.41301	96.0623	135.737
ILF2	3.19703e-06	0.000159354	-1.41312	48.5239	68.5701
ANTXR1	0.00625579	0.0410832	-1.41319	14.5863	20.6133
UBAC2	1.01437e-05	0.000371773	-1.41342	62.7953	88.7564
TRANK1	0.000532943	0.00671613	-1.41351	9.95153	14.0666
RNF135	0.00824581	0.0500648	-1.41374	16.0619	22.7074
TGFBR1	0.00183047	0.0168261	-1.41377	53.4091	75.5082
MHENCR	0.0409826	0.156293	-1.41379	11.3552	16.0539
USP32	0.00377952	0.0284794	-1.41382	61.9469	87.5816
RWDD1	7.66426e-06	0.000306355	-1.41395	44.4533	62.8546
HERC6	0.0227721	0.103391	-1.41416	8.65751	12.2431
PLPPR2	0.00229925	0.0198983	-1.41427	19.4042	27.4427
KLC4	0.00115134	0.0119681	-1.41438	7.35606	10.4042
PCNA	0.00069195	0.00814731	-1.41475	16.3123	23.0778
TRMO	0.00321445	0.0254309	-1.41477	17.9557	25.4032
ACOT9	1.49055e-05	0.000498446	-1.41506	71.4823	101.151
TMEM109	0.00668996	0.0430547	-1.41522	21.5583	30.5098
MPC2	0.0199157	0.0939312	-1.41528	15.6063	22.0873
P2RY1	0.000646936	0.00775535	-1.41549	35.9982	50.9551
CNPY3	2.92127e-06	0.00014805	-1.41564	44.921	63.5922
SUGT1	7.66562e-07	5.50848e-05	-1.41569	31.5219	44.6252
SRGAP2	8.91693e-11	6.33647e-08	-1.41592	90.2264	127.753
CARD8	0.000177547	0.00299995	-1.41616	48.4821	68.6582
LINC02506	0.017279	0.0849735	-1.41625	2.96165	4.19445
BRD9	0.0133605	0.0709704	-1.41626	14.7921	20.9494
PITPNM1	9.06167e-08	1.15331e-05	-1.41635	36.8916	52.2515
DOK2	0.00104327	0.0111158	-1.41668	17.626	24.9703
TBC1D1	1.44691e-07	1.60934e-05	-1.41706	57.7271	81.8028
APPBP2	0.0039426	0.0294051	-1.41713	39.8303	56.4447
SEC23A	0.00768952	0.0476304	-1.41745	22.0535	31.2596
PTPA	0.0229444	0.103786	-1.41746	19.8755	28.1726
RRP12	1.15796e-06	7.48056e-05	-1.41752	38.7842	54.9774
GID8	0.000936021	0.010277	-1.4176	25.8986	36.714
CYC1	4.53206e-06	0.000208899	-1.41772	29.3637	41.6294
RRP15	0.00682806	0.0437138	-1.41782	15.5232	22.0091
DLST	1.90028e-05	0.000591399	-1.41785	38.5266	54.6248
ZBTB4	0.000356499	0.00502477	-1.41786	35.0529	49.7003
APBB1IP	2.76009e-06	0.000143374	-1.41815	71.377	101.223
BET1L	0.000187147	0.00311896	-1.41815	21.3646	30.2983
DYNC1LI2	7.78812e-06	0.000309372	-1.41844	49.4632	70.1608
GIPC1	0.0118531	0.0648334	-1.4185	10.9123	15.4791
STK38L	0.00404473	0.0299746	-1.41862	64.6349	91.6922
GEM	0.0346181	0.13918	-1.41862	29.5783	41.9604
GRK6	3.96894e-05	0.00101646	-1.41863	30.738	43.606
SH3YL1	0.0358877	0.142636	-1.41866	12.7326	18.0632
PHKB	0.000868035	0.00965062	-1.41873	37.4332	53.1076
PCBD2	0.0162477	0.0814357	-1.41884	8.70171	12.3463
CDA	0.00148257	0.0144375	-1.41906	21.5815	30.6255
GAB2	2.42942e-06	0.000130292	-1.4193	137.542	195.213
SAR1B	2.83649e-05	0.000793906	-1.41954	40.8762	58.0254
MAST3	0.000581739	0.00716516	-1.42018	30.2906	43.0182
LPAR6	0.00544182	0.0373826	-1.42055	36.9332	52.4655
SLC7A7	0.000177661	0.00299995	-1.42057	88.3933	125.569
ZNF83	5.48055e-08	8.34544e-06	-1.42063	39.2682	55.7857
PBX2	2.49743e-06	0.00013338	-1.42198	36.9593	52.5552
DUSP1	1.03977e-08	2.53326e-06	-1.42271	743.013	1057.09
LINC01515	0.00876778	0.0523326	-1.42286	6.11375	8.69903
DDX54	0.00564429	0.0383673	-1.42289	9.1547	13.0261
PREX1	1.69476e-09	6.47096e-07	-1.42291	129.035	183.606
GTF2H1	0.000600347	0.00733782	-1.42302	33.1284	47.1422
TMEM181	0.00085122	0.0095078	-1.42348	41.5141	59.0946
IL18	0.000125525	0.00231687	-1.42404	53.6794	76.4413
CD24	1.07314e-12	1.61489e-09	-1.42447	43.389	61.8064
ID2	2.81932e-07	2.56669e-05	-1.42517	304.385	433.8
PPWD1	0.0430683	0.161463	-1.42565	14.5937	20.8056
SULT1A3	0.0165486	0.0824577	-1.42573	3.34868	4.77432
ATP2B4	0.0126676	0.0682776	-1.42578	46.7009	66.5853
YIPF1	0.00887181	0.0527443	-1.42606	14.9783	21.36
GCA	0.0280101	0.120086	-1.42612	41.9303	59.7978
METTL14	0.0021303	0.0188052	-1.42619	14.5973	20.8185
ILF3	3.30352e-08	5.63405e-06	-1.42654	119.475	170.436
AC002456.1	0.00147983	0.0144217	-1.4266	11.1378	15.8892
LILRB1	8.11657e-06	0.000316521	-1.42663	94.185	134.367
ZNF710	0.000135742	0.00245251	-1.42706	27.0299	38.5732
P2RY13	0.0376665	0.14754	-1.42729	22.3393	31.8847
SNHG21	0.0483857	0.174265	-1.42743	4.02688	5.74809
MUC5AC	7.69483e-09	2.00866e-06	-1.42744	47.3763	67.6269
DCK	0.00452899	0.0325726	-1.42767	11.4187	16.3021
BAG4	0.00828284	0.0501756	-1.42773	13.8143	19.7231
AMMECR1L	0.00522996	0.036197	-1.42785	15.9718	22.8055
ZNF561	0.0348221	0.139845	-1.42805	10.4827	14.9699
DAPK3	0.0486339	0.17491	-1.42823	6.96902	9.95337
WWC3	0.0113556	0.0629464	-1.42867	20.8071	29.7263
SIK2	5.31777e-05	0.00126189	-1.42886	60.6077	86.6001
OGFRL1	0.00130249	0.0131051	-1.42922	162.633	232.439
DRAM2	9.66383e-05	0.00192389	-1.42927	33.5845	48.0012
HCAR3	0.0375691	0.147343	-1.42931	24.0004	34.3041
CDH23	9.58363e-07	6.43487e-05	-1.42945	21.8587	31.2459
THUMPD3-AS1	1.43791e-06	8.90666e-05	-1.42946	34.3612	49.118
SORD	6.66104e-10	3.27697e-07	-1.43024	33.2684	47.5819
HIBADH	0.000347075	0.00492683	-1.43032	18.0707	25.8469
PARP1	0.0382316	0.148933	-1.43033	19.9384	28.5186
TFEC	0.00623953	0.0410334	-1.43038	32.595	46.6233
RARRES3	0.000785371	0.00892106	-1.43083	11.6897	16.726
NAGA	0.000499167	0.00642015	-1.43087	36.0493	51.582
JUN	1.58126e-08	3.31787e-06	-1.43093	384.393	550.038
QSER1	0.00103542	0.0110644	-1.43093	19.7646	28.2818
GLYR1	6.64601e-05	0.00147842	-1.43097	33.3704	47.7521
RNF113A	0.0421577	0.159751	-1.43102	9.50867	13.6071
CD83	0.000230065	0.00364654	-1.43115	409.956	586.71
TRIM26	5.79818e-07	4.40146e-05	-1.43126	34.6006	49.5225
ADIPOR1	1.98973e-06	0.000111871	-1.43157	78.1917	111.936
ADCY7	1.9284e-06	0.000109385	-1.43164	26.685	38.2032
BTN3A3	0.0405044	0.154955	-1.43164	9.73775	13.941
EGLN1	3.94973e-05	0.00101346	-1.4319	53.9628	77.2694
EXOC7	0.000354817	0.00500382	-1.43207	21.6004	30.9333
SLC38A10	0.00208775	0.0185318	-1.43267	9.44886	13.5371
OAS3	0.0146087	0.0753728	-1.43331	12.3202	17.6586
SGK1	0.000260366	0.00397652	-1.43363	256.896	368.293
KCNE1	0.000927959	0.0101972	-1.43366	68.3752	98.0268
IRF3	0.000151961	0.00266997	-1.43377	21.8624	31.3458
FBXW5	0.0106936	0.0603836	-1.43493	8.1794	11.7369
DPH6	0.041037	0.156454	-1.43522	13.4504	19.3042
DUSP16	0.000571304	0.00706043	-1.43528	41.2457	59.1991
SDAD1	0.00181287	0.0166974	-1.43575	28.9041	41.499
LRRC25	1.08541e-05	0.000391736	-1.43578	53.2484	76.4528
SRSF1	0.0154803	0.0785906	-1.43589	7.45939	10.7109
AC021594.2	0.00559917	0.0381405	-1.43592	9.80166	14.0744
MOCS2	0.00265796	0.0220981	-1.43644	18.2272	26.1823
MCRS1	0.000644522	0.00774093	-1.43646	16.4726	23.6622
POU5F1	0.00290048	0.0234217	-1.43653	17.9505	25.7865
ZNF292	0.000207502	0.00338541	-1.43679	50.3875	72.3962
SLC39A4	0.00868197	0.0520024	-1.43684	6.69618	9.62131
CDK2AP1	0.0112004	0.0623975	-1.43692	7.26561	10.4401
PHIP	7.75026e-07	5.55369e-05	-1.43715	77.8339	111.859
PSIP1	0.00245022	0.0208175	-1.43754	31.0628	44.6541
MNDA	7.94163e-05	0.00167626	-1.43757	73.489	105.646
BIN2	1.23801e-06	7.89797e-05	-1.43777	52.9499	76.1295
CPM	3.46577e-07	2.98523e-05	-1.43791	111.507	160.337
KIAA0895L	0.00503827	0.0351612	-1.43801	7.14254	10.271
SLC25A46	0.0225204	0.102567	-1.43802	13.0228	18.727
RASAL1	0.038005	0.148344	-1.43812	3.60199	5.18011
LARP1	1.00537e-06	6.6762e-05	-1.43848	56.8272	81.745
SULT1A1	0.0310708	0.128617	-1.43883	12.3565	17.7788
TAF5L	0.00119286	0.0122701	-1.43901	18.4156	26.5003
JAK3	8.63677e-05	0.00177752	-1.43929	24.2523	34.9061
SNX4	0.0026419	0.022029	-1.43968	25.6906	36.9861
EIF2AK1	0.000156133	0.00271917	-1.4397	47.4576	68.3249
IQCK	0.0194012	0.092494	-1.44001	9.00161	12.9624
ATP7B	0.00591475	0.0396934	-1.44032	5.09365	7.33651
TBC1D2	7.90676e-05	0.00167034	-1.44035	35.3328	50.8916
VAV3	0.0330842	0.134685	-1.44043	48.6702	70.1059
TBP	0.0202489	0.0950823	-1.44072	11.7368	16.9094
FOPNL	0.00365314	0.0277726	-1.44081	10.299	14.839
PRMT2	1.98314e-06	0.000111746	-1.44091	48.6697	70.1286
RPS6KA1	0.000284688	0.00425011	-1.44109	20.3633	29.3453
ARFIP2	0.00369342	0.0280039	-1.44113	20.978	30.232
C12orf10	0.00175983	0.0163353	-1.44129	10.0224	14.4452
OAZ2	3.05542e-06	0.000153713	-1.44141	45.8017	66.019
ABT1	0.00907085	0.0536533	-1.44159	11.7324	16.9133
SUMO2	8.09072e-15	2.64338e-11	-1.44167	155.564	224.272
CLUH	0.00206014	0.0183505	-1.44188	8.17353	11.7853
IFI16	3.22917e-05	0.000871112	-1.44191	129.012	186.023
SMAGP	0.0187552	0.0905104	-1.4421	8.32623	12.0073
MTF1	1.45825e-06	8.98914e-05	-1.44217	48.2874	69.6388
ATP5PF	2.42888e-08	4.56879e-06	-1.44227	64.9218	93.6349
SSH3	0.00606923	0.0402399	-1.44239	6.04642	8.72129
ZBTB21	0.00380928	0.0286712	-1.44246	34.1429	49.2496
NPDC1	0.0233816	0.105159	-1.44255	28.2832	40.8001
RTRAF	1.86671e-07	1.93506e-05	-1.44278	43.2702	62.4294
YAE1	0.0240361	0.107311	-1.44323	4.85679	7.00945
PRKCSH	1.65767e-07	1.79688e-05	-1.44346	64.1451	92.591
VAV2	0.00293789	0.0236846	-1.44364	23.3711	33.7396
TMEM138	0.0032074	0.025403	-1.44387	12.4695	18.0044
RBFA	0.00313798	0.0249458	-1.44389	3.45215	4.98451
EMG1	0.0203362	0.0953173	-1.44389	7.20682	10.4059
SNX2	0.000214611	0.00346202	-1.44471	41.7903	60.375
DELE1	1.45592e-05	0.000488784	-1.44475	42.1576	60.9074
RNF187	2.10906e-06	0.000117037	-1.44482	36.6185	52.9071
MAGOH	2.52733e-07	2.35964e-05	-1.44484	26.9377	38.9207
AC008105.3	0.00217136	0.0190558	-1.44487	45.4059	65.6057
OLFML3	0.00825352	0.050081	-1.44496	15.9449	23.0397
UBAP2L	3.97901e-05	0.00101689	-1.44501	43.644	63.0661
PIP5K1B	0.0425881	0.160524	-1.44534	17.8624	25.8172
SRRM2	6.11123e-17	3.90844e-13	-1.44542	266.88	385.753
SDHB	2.29159e-06	0.000124247	-1.44573	53.6492	77.5621
NOL4L	3.7135e-05	0.000966416	-1.44599	20.8374	30.1308
AMPD3	0.00550506	0.0376955	-1.44609	60.1402	86.9681
CDCA4	0.000476135	0.00618613	-1.44619	14.1583	20.4755
IL16	0.00166043	0.0156916	-1.44686	20.3366	29.4242
SPATA13	1.56628e-05	0.000515019	-1.44688	59.577	86.2008
VPS37A	0.00399054	0.0296761	-1.4477	25.4771	36.8831
SPG7	6.6315e-07	4.9316e-05	-1.44777	28.8935	41.8312
BRPF3	0.000272818	0.00411997	-1.44829	23.3166	33.7692
NACC1	0.0282173	0.120617	-1.44882	17.4997	25.3539
ANAPC15	0.0123479	0.0669671	-1.44886	7.95111	11.52
CCDC159	9.75325e-05	0.00193769	-1.44967	23.6353	34.2634
ATP6V1E1	2.29512e-05	0.000680996	-1.4503	46.5867	67.5647
SLC22A5	0.0351443	0.140702	-1.45033	9.98607	14.4831
CARMIL1	4.29097e-05	0.00107277	-1.45034	20.0472	29.0753
NKRF	0.00444276	0.0320789	-1.45052	10.6535	15.4531
HDHD3	0.04385	0.16267	-1.45065	7.15835	10.3843
LPCAT2	5.48629e-07	4.25304e-05	-1.451	79.4696	115.311
GFM1	0.0124137	0.0672384	-1.45115	13.6373	19.7897
WDR55	0.0145545	0.0751819	-1.45115	17.8564	25.9123
MROH6	0.00692393	0.0440617	-1.45116	7.61156	11.0456
AK2	3.0328e-05	0.000831565	-1.45161	42.4581	61.6324
NOP14	0.000484989	0.00628202	-1.4518	18.0889	26.2614
CASP1	3.82275e-05	0.000984829	-1.45236	58.9259	85.5815
AMFR	0.00049062	0.00632613	-1.45266	23.6312	34.3281
EXOC1	0.00261925	0.0218794	-1.45281	29.1644	42.3704
BRCA2	0.0231258	0.104428	-1.45284	8.68989	12.625
COMMD10	0.000277087	0.00416233	-1.45395	41.1301	59.801
TMTC3	0.00272322	0.0224727	-1.45457	7.03634	10.2348
CCDC88A	3.26304e-11	2.87845e-08	-1.4546	193.285	281.152
TAOK1	3.70838e-09	1.1562e-06	-1.45466	106.308	154.641
NNT	0.0029341	0.0236708	-1.45468	15.2691	22.2116
HSPH1	2.57676e-07	2.38836e-05	-1.4548	593.294	863.122
AC083855.2	0.0160983	0.0808929	-1.45545	12.8872	18.7566
ASNA1	0.00103294	0.0110443	-1.45559	10.9358	15.918
CYB5R4	0.000949728	0.0104051	-1.45623	48.9537	71.2879
DHFR	3.02618e-09	1.01863e-06	-1.45648	73.7087	107.355
MAP3K3	2.15912e-05	0.000648294	-1.45655	52.6658	76.7102
BAK1	0.0102708	0.0585582	-1.45669	10.0602	14.6546
EMC6	0.004967	0.0348116	-1.45672	13.6139	19.8316
IFT52	0.0147743	0.0759709	-1.45675	8.43554	12.2885
IRAK4	0.00315179	0.0250323	-1.4569	19.9565	29.0746
STK11IP	0.00407006	0.030061	-1.4569	9.23854	13.4596
CEBPZOS	0.000624831	0.00755052	-1.45697	24.4736	35.6571
DOCK1	0.000927691	0.0101972	-1.45702	43.8284	63.8591
CNDP2	1.21006e-08	2.81415e-06	-1.45719	78.513	114.408
FCMR	0.00696975	0.0442872	-1.45764	8.0186	11.6882
SHTN1	0.000439263	0.00581996	-1.45766	44.9564	65.5311
RAD54L2	0.0163499	0.081746	-1.45797	13.8063	20.1292
MALAT1	8.6179e-15	2.64338e-11	-1.45818	6856.78	9998.46
SMIM7	0.00349314	0.0269478	-1.45841	16.5747	24.1726
PIGP	0.0243005	0.108212	-1.45866	11.5999	16.9204
HLA-DOA	0.00273453	0.0225224	-1.45902	56.2396	82.0545
MOGS	0.0214252	0.0989171	-1.45907	8.01274	11.6911
FRAT1	0.0100831	0.0577963	-1.45921	11.9722	17.4699
RPA2	0.000167842	0.00287783	-1.45929	18.5423	27.0587
CEP63	0.0013037	0.0131063	-1.45938	22.347	32.6128
MYD88	1.0113e-05	0.000371177	-1.45941	91.2644	133.192
SYNGAP1	0.000526657	0.00666214	-1.45979	14.7719	21.564
PAPSS2	0.00555855	0.0379399	-1.46041	162.763	237.702
RPS6KA4	0.00280755	0.0228859	-1.46046	7.43747	10.8621
GUSB	3.81877e-05	0.000984796	-1.4605	40.4379	59.0594
AC025580.1	0.000212962	0.00344374	-1.46051	7.82752	11.4322
TBC1D9	0.0101955	0.058245	-1.46064	38.5784	56.349
DNAJC1	9.65227e-05	0.00192309	-1.46081	64.8131	94.6797
PCMTD2	0.0157476	0.0795997	-1.46089	21.8251	31.8841
SLC36A1	0.00619924	0.0408394	-1.4612	14.5891	21.3176
STMN1	0.00119614	0.0122883	-1.46127	20.7761	30.3595
MAPKBP1	0.00125683	0.0127944	-1.46181	9.65579	14.1149
TTLL3	0.0135905	0.0717441	-1.46191	8.7376	12.7736
RNF13	2.29898e-06	0.000124339	-1.46253	112.502	164.538
TOP3A	0.0133264	0.0708324	-1.46255	15.7641	23.0558
SMTN	0.0278721	0.119675	-1.46296	9.0377	13.2218
ELAVL1	0.00296283	0.0238575	-1.46299	25.9447	37.9568
RGS19	5.3224e-05	0.00126189	-1.46349	28.4032	41.5679
MASTL	9.082e-06	0.000344201	-1.46359	18.7196	27.3978
MAPK9	0.0315071	0.12998	-1.46396	18.0836	26.4736
ARL6IP6	0.0437909	0.162639	-1.46444	16.4225	24.0498
SNX12	0.000619729	0.00751726	-1.46452	16.1255	23.6161
TCOF1	0.00161535	0.0153563	-1.46484	10.6554	15.6085
FBXL5	6.82517e-05	0.00150676	-1.46499	68.6782	100.613
KRT17	0.000492163	0.00633644	-1.46502	16.6932	24.456
RNF180	0.0268968	0.11659	-1.46539	7.32473	10.7335
PREPL	0.00643369	0.0418264	-1.46549	15.6192	22.8898
CTSH	3.74817e-05	0.000969522	-1.46561	114.788	168.235
UNKL	0.00639881	0.0416769	-1.46629	5.84291	8.56741
CASP8	0.000101602	0.00199062	-1.46676	38.4507	56.3981
GPR137B	1.56511e-07	1.71503e-05	-1.4669	56.2195	82.4683
ENTPD6	0.00647557	0.0419826	-1.4671	16.6684	24.4542
BET1	0.0161988	0.0812546	-1.46716	9.49212	13.9264
CDC26	0.0021768	0.0190805	-1.46725	14.7148	21.5903
RNF150	0.0262376	0.114485	-1.46742	10.2433	15.0312
AC068234.1	0.0214842	0.0991179	-1.46829	7.10525	10.4325
TSC1	0.0021176	0.0187327	-1.46833	17.09	25.0937
GARS	0.000308667	0.0045355	-1.46833	36.0702	52.9631
IDE	0.0221791	0.1015	-1.46846	15.595	22.9005
TMX2	0.000212946	0.00344374	-1.46849	17.5429	25.7616
TSEN15	0.0160804	0.0808349	-1.46859	9.35425	13.7376
LPAR1	0.00586162	0.0394403	-1.46875	12.9073	18.9576
CBL	3.4802e-05	0.000920686	-1.4691	47.3661	69.5854
TBC1D22B	0.0130848	0.0699123	-1.46999	12.39	18.2131
ZNF704	0.00947703	0.0551881	-1.47043	12.6939	18.6654
CTSD	0.00131567	0.0131835	-1.47083	111.582	164.118
APOLD1	0.0172223	0.084819	-1.47101	60.0842	88.3843
HSPE1-MOB4	0.033385	0.135607	-1.47108	3.68264	5.41746
RBM19	0.00304661	0.0243787	-1.47149	17.1518	25.2386
CCT7	2.84174e-05	0.000794507	-1.47185	18.1504	26.7148
SNAI1	0.000179543	0.00302175	-1.47194	30.3474	44.6695
[truncated: 2,482 more rows]

## Sheet: GO Terms - HIV vs Control UR
geneontology dot com, Homo sapiens, biological processes	Homo sapiens (REF)	upload_1 ( Hierarchy NEW! )
GO biological process complete	#	#	expected	Fold Enrichment	+/-	raw P value	FDR
cellular response to zinc ion starvation	9	3	0.04	70.76	+	8.34e-06	0.0159
response to zinc ion starvation	9	3	0.04	70.76	+	8.34e-06	0.0182
cellular response to interleukin-17	15	3	0.07	42.46	+	4.42e-05	0.0375
cellular response to organic substance	1725	24	8.13	2.95	+	1.05e-06	0.00531
cellular response to chemical stimulus	2389	29	11.25	2.58	+	9.77e-07	0.00744
response to chemical	3780	36	17.81	2.02	+	1.54e-05	0.0214
response to organic substance	2467	29	11.62	2.5	+	1.89e-06	0.00576
response to cytokine	824	14	3.88	3.61	+	3.09e-05	0.0337
response to interleukin-17	16	3	0.08	39.8	+	5.43e-05	0.0376
positive regulation of amyloid-beta formation	20	3	0.09	31.84	+	0.000109	0.0449
regulation of nitrogen compound metabolic process	5474	44	25.79	1.71	+	7.09e-05	0.0416
regulation of macromolecule metabolic process	6033	47	28.42	1.65	+	7.32e-05	0.0413
embryo implantation	43	4	0.2	19.75	+	4.96e-05	0.0398
cellular response to steroid hormone stimulus	156	6	0.73	8.16	+	9.61e-05	0.0431
cellular response to organic cyclic compound	466	10	2.2	4.56	+	6.94e-05	0.0423
response to organic cyclic compound	848	14	3.99	3.5	+	4.23e-05	0.0403
response to endogenous stimulus	1411	18	6.65	2.71	+	9.29e-05	0.0472
response to hormone	785	13	3.7	3.52	+	7.9e-05	0.043
cellular response to lipid	528	15	2.49	6.03	+	2.5e-08	0.000381
response to lipid	852	15	4.01	3.74	+	1.03e-05	0.0174
response to transforming growth factor beta	161	6	0.76	7.91	+	0.000114	0.0459
regulation of pattern recognition receptor signaling pathway	162	6	0.76	7.86	+	0.000118	0.0462
regulation of response to biotic stimulus	519	11	2.44	4.5	+	3.3e-05	0.0336
regulation of response to external stimulus	1098	17	5.17	3.29	+	1.33e-05	0.0203
regulation of response to stress	1356	18	6.39	2.82	+	5.58e-05	0.037
response to peptide	462	10	2.18	4.59	+	6.46e-05	0.041
response to oxygen-containing compound	1554	19	7.32	2.6	+	0.000101	0.044
circulatory system development	928	17	4.37	3.89	+	1.43e-06	0.00543
system development	3546	34	16.7	2.04	+	2e-05	0.0254
cellular response to oxygen-containing compound	1055	17	4.97	3.42	+	7.93e-06	0.0201
regulation of developmental process	2448	26	11.53	2.25	+	5.05e-05	0.0385
animal organ development	2869	29	13.51	2.15	+	4.4e-05	0.0395
regulation of RNA metabolic process	3758	34	17.7	1.92	+	9.36e-05	0.0446
regulation of nucleobase-containing compound metabolic process	4061	37	19.13	1.93	+	2.8e-05	0.0328
negative regulation of cellular process	4848	40	22.84	1.75	+	0.000102	0.0433
negative regulation of biological process	5208	43	24.53	1.75	+	5.1e-05	0.037
regulation of cellular biosynthetic process	5159	42	24.3	1.73	+	8.55e-05	0.0449
regulation of biosynthetic process	5190	42	24.45	1.72	+	9.32e-05	0.0458
cellular metabolic process	6416	49	30.22	1.62	+	9.52e-05	0.044

## Sheet: GO Terms - HIV vs Control DR
geneontology dot com, Homo sapiens, biological processes	Homo sapiens (REF)	upload_1 ( Hierarchy NEW! )
GO biological process complete	#	#	expected	Fold Enrichment	+/-	raw P value	FDR
CDP-choline pathway	7	6	0.87	6.9	+	2.28e-05	0.00137
organonitrogen compound biosynthetic process	1360	239	168.88	1.42	+	1.34e-08	1.61e-06
organonitrogen compound metabolic process	4671	821	580.02	1.42	+	7.8e-32	1.7e-28
nitrogen compound metabolic process	6426	1129	797.94	1.41	+	5.27e-49	2.68e-45
metabolic process	7979	1341	990.79	1.35	+	8.56e-51	1.3e-46
organic substance metabolic process	7437	1253	923.49	1.36	+	4.74e-46	1.44e-42
organic substance biosynthetic process	3964	699	492.23	1.42	+	1.5e-26	1.91e-23
biosynthetic process	4016	703	498.68	1.41	+	8.6e-26	8.19e-23
primary metabolic process	6944	1199	862.27	1.39	+	4.08e-49	3.11e-45
cellular metabolic process	6416	1120	796.7	1.41	+	5.88e-47	2.24e-43
cellular process	14948	2093	1856.16	1.13	+	3.63e-31	6.91e-28
organophosphate metabolic process	942	186	116.97	1.59	+	6.9e-11	1.14e-08
phosphorus metabolic process	1737	319	215.69	1.48	+	9.17e-14	2.45e-11
phosphate-containing compound metabolic process	1711	313	212.46	1.47	+	2.68e-13	6.59e-11
cellular biosynthetic process	3866	685	480.06	1.43	+	1.58e-26	1.85e-23
organophosphate biosynthetic process	551	110	68.42	1.61	+	3.74e-07	3.5e-05
ISG15-protein conjugation	6	5	0.75	6.71	+	0.000158	0.00745
protein modification by small protein conjugation	702	152	87.17	1.74	+	3.6e-12	8.07e-10
protein modification by small protein conjugation or removal	809	174	100.46	1.73	+	1.68e-13	4.35e-11
post-translational protein modification	864	186	107.29	1.73	+	1.68e-14	5.13e-12
protein modification process	2069	375	256.92	1.46	+	2.6e-15	8.8e-13
macromolecule modification	2291	415	284.48	1.46	+	7.3e-17	2.85e-14
macromolecule metabolic process	5648	962	701.34	1.37	+	2.98e-33	7.58e-30
protein metabolic process	3548	616	440.57	1.4	+	3.69e-21	2.16e-18
response to molecule of fungal origin	5	4	0.62	6.44	+	0.00107	0.0353
response to biotic stimulus	1429	221	177.45	1.25	+	0.000405	0.0159
biological process involved in interspecies interaction between organisms	1557	241	193.34	1.25	+	0.000199	0.00894
response to organic substance	2467	405	306.34	1.32	+	5.73e-10	8.4e-08
negative regulation of MHC class II biosynthetic process	5	4	0.62	6.44	+	0.00107	0.0352
regulation of macromolecule biosynthetic process	5026	787	624.1	1.26	+	4.57e-15	1.48e-12
regulation of macromolecule metabolic process	6033	935	749.14	1.25	+	2.48e-17	1.05e-14
regulation of metabolic process	6559	1014	814.46	1.24	+	5.16e-19	2.46e-16
regulation of biological process	11722	1576	1455.57	1.08	+	2.67e-07	2.53e-05
biological regulation	12141	1630	1507.6	1.08	+	1.39e-07	1.41e-05
regulation of cellular biosynthetic process	5159	798	640.62	1.25	+	5.36e-14	1.51e-11
regulation of cellular metabolic process	6054	925	751.75	1.23	+	2.8e-15	9.29e-13
regulation of cellular process	11167	1512	1386.66	1.09	+	1e-07	1.03e-05
regulation of biosynthetic process	5190	804	644.47	1.25	+	2.82e-14	8.26e-12
negative regulation of macromolecule biosynthetic process	2061	357	255.92	1.39	+	9.18e-12	1.82e-09
negative regulation of cellular biosynthetic process	2113	361	262.38	1.38	+	4.1e-11	7.1e-09
negative regulation of biosynthetic process	2127	363	264.12	1.37	+	4.59e-11	7.69e-09
negative regulation of metabolic process	2828	472	351.17	1.34	+	9.1e-13	2.17e-10
negative regulation of biological process	5208	787	646.7	1.22	+	2.17e-11	4.03e-09
negative regulation of cellular metabolic process	2572	434	319.38	1.36	+	1.76e-12	4.05e-10
negative regulation of cellular process	4848	737	602	1.22	+	4.56e-11	7.72e-09
negative regulation of macromolecule metabolic process	2609	439	323.97	1.36	+	1.91e-12	4.35e-10
mitochondrial RNA catabolic process	5	4	0.62	6.44	+	0.00107	0.0351
RNA catabolic process	168	42	20.86	2.01	+	8.79e-06	0.000598
RNA metabolic process	1530	295	189.99	1.55	+	1.84e-15	6.39e-13
nucleic acid metabolic process	2180	400	270.7	1.48	+	3.59e-17	1.44e-14
nucleobase-containing compound metabolic process	2743	517	340.61	1.52	+	2e-25	1.6e-22
organic cyclic compound metabolic process	3226	569	400.59	1.42	+	5.45e-21	3.08e-18
heterocycle metabolic process	2931	546	363.96	1.5	+	1.2e-25	1.01e-22
cellular aromatic compound metabolic process	2971	545	368.92	1.48	+	5.51e-24	4e-21
cellular nitrogen compound metabolic process	3288	599	408.29	1.47	+	8.44e-26	8.58e-23
macromolecule catabolic process	950	206	117.97	1.75	+	2.41e-16	9.18e-14
organic substance catabolic process	1635	318	203.03	1.57	+	2.65e-17	1.09e-14
catabolic process	1938	380	240.65	1.58	+	2.5e-21	1.52e-18
nucleobase-containing compound catabolic process	336	77	41.72	1.85	+	6.57e-08	6.96e-06
cellular nitrogen compound catabolic process	378	85	46.94	1.81	+	3.76e-08	4.24e-06
cellular catabolic process	1132	243	140.57	1.73	+	1.8e-18	8.08e-16
heterocycle catabolic process	379	85	47.06	1.81	+	4.05e-08	4.5e-06
aromatic compound catabolic process	399	87	49.55	1.76	+	1.32e-07	1.34e-05
organic cyclic compound catabolic process	427	89	53.02	1.68	+	7.72e-07	6.76e-05
activation of protein kinase C activity	5	4	0.62	6.44	+	0.00107	0.035
regulation of protein modification process	1230	200	152.73	1.31	+	4.79e-05	0.00261
regulation of protein metabolic process	2145	371	266.35	1.39	+	3.88e-12	8.45e-10
regulation of primary metabolic process	5622	856	698.11	1.23	+	2.12e-13	5.38e-11
regulation of nitrogen compound metabolic process	5474	839	679.73	1.23	+	7.73e-14	2.14e-11
positive regulation of cellular metabolic process	3341	520	414.87	1.25	+	4.72e-09	5.9e-07
positive regulation of cellular process	5707	840	708.66	1.19	+	1.08e-09	1.47e-07
positive regulation of biological process	6210	914	771.12	1.19	+	9.33e-11	1.53e-08
positive regulation of metabolic process	3719	590	461.8	1.28	+	7.25e-12	1.45e-09
positive regulation of protein metabolic process	1243	210	154.35	1.36	+	2.39e-06	0.000192
positive regulation of nitrogen compound metabolic process	2998	487	372.27	1.31	+	2.65e-11	4.81e-09
positive regulation of macromolecule metabolic process	3413	554	423.81	1.31	+	7.12e-13	1.72e-10
regulation of catalytic activity	1408	244	174.84	1.4	+	2.96e-08	3.37e-06
regulation of molecular function	2008	336	249.34	1.35	+	3.04e-09	3.95e-07
positive regulation of catalytic activity	884	146	109.77	1.33	+	0.000258	0.0109
positive regulation of molecular function	1219	204	151.37	1.35	+	5.81e-06	0.000414
deoxyribonucleoside triphosphate catabolic process	5	4	0.62	6.44	+	0.00107	0.035
nucleoside phosphate metabolic process	537	121	66.68	1.81	+	4.43e-11	7.59e-09
nucleobase-containing small molecule metabolic process	608	133	75.5	1.76	+	3.44e-11	6.16e-09
small molecule metabolic process	1640	279	203.65	1.37	+	1.73e-08	2.02e-06
purine nucleoside triphosphate catabolic process	5	4	0.62	6.44	+	0.00107	0.0349
microspike assembly	5	4	0.62	6.44	+	0.00107	0.0348
cellular component assembly	2459	403	305.34	1.32	+	8.2e-10	1.18e-07
cellular component organization	5636	871	699.85	1.24	+	1.8e-15	6.38e-13
cellular component organization or biogenesis	5852	928	726.67	1.28	+	2.67e-20	1.45e-17
cellular component biogenesis	2708	464	336.26	1.38	+	1.54e-14	4.78e-12
regulation of metanephric nephron tubule epithelial cell differentiation	7	5	0.87	5.75	+	0.000497	0.0186
regulation of multicellular organismal process	2966	434	368.3	1.18	+	0.000103	0.0051
inositol trisphosphate metabolic process	7	5	0.87	5.75	+	0.000497	0.0185
negative regulation of retrograde protein transport, ER to cytosol	9	6	1.12	5.37	+	0.000219	0.00959
regulation of protein exit from endoplasmic reticulum	25	10	3.1	3.22	+	0.000475	0.0182
regulation of establishment of protein localization	541	97	67.18	1.44	+	0.000202	0.00903
regulation of protein localization	891	157	110.64	1.42	+	4.49e-06	0.000339
regulation of cellular localization	999	171	124.05	1.38	+	9.13e-06	0.000619
regulation of localization	2028	315	251.83	1.25	+	1.26e-05	0.000813
regulation of transport	1617	245	200.79	1.22	+	0.00072	0.0258
negative regulation of protein exit from endoplasmic reticulum	10	6	1.24	4.83	+	0.00049	0.0184
negative regulation of intracellular protein transport	32	11	3.97	2.77	+	0.00112	0.0363
negative regulation of intracellular transport	49	16	6.08	2.63	+	0.00018	0.00829
positive regulation of protein localization to Cajal body	11	7	1.37	5.12	+	9.44e-05	0.00475
regulation of protein localization to Cajal body	11	7	1.37	5.12	+	9.44e-05	0.00473
positive regulation of protein localization to nucleus	97	27	12.04	2.24	+	3.71e-05	0.00207
metanephric nephron tubule morphogenesis	8	5	0.99	5.03	+	0.00119	0.0379
endonucleolytic cleavage in 5'-ETS of tricistronic rRNA transcript (SSU-rRNA, 5.8S rRNA, LSU-rRNA)	8	5	0.99	5.03	+	0.00119	0.0378
rRNA processing	219	45	27.19	1.65	+	0.000607	0.0223
ncRNA processing	418	82	51.9	1.58	+	2.38e-05	0.00142
RNA processing	877	171	108.9	1.57	+	1e-09	1.4e-07
gene expression	2491	471	309.32	1.52	+	3.54e-23	2.35e-20
macromolecule biosynthetic process	2952	531	366.56	1.45	+	2.46e-21	1.56e-18
ncRNA metabolic process	534	108	66.31	1.63	+	2.44e-07	2.35e-05
rRNA metabolic process	253	54	31.42	1.72	+	6.94e-05	0.00365
ribosome biogenesis	316	71	39.24	1.81	+	6.75e-07	5.98e-05
ribonucleoprotein complex biogenesis	463	109	57.49	1.9	+	2.59e-11	4.76e-09
ribosomal small subunit biogenesis	105	27	13.04	2.07	+	0.000166	0.00774
positive regulation of establishment of protein localization to telomere	10	6	1.24	4.83	+	0.00049	0.0184
regulation of protein localization to chromosome, telomeric region	15	7	1.86	3.76	+	0.00117	0.0375
regulation of establishment of protein localization to telomere	11	7	1.37	5.12	+	9.44e-05	0.00476
regulation of establishment of protein localization to chromosome	12	7	1.49	4.7	+	0.000202	0.00901
regulation of metallopeptidase activity	12	7	1.49	4.7	+	0.000202	0.00898
regulation of peptidase activity	300	59	37.25	1.58	+	0.000378	0.0151
regulation of hydrolase activity	744	143	92.39	1.55	+	6.4e-08	6.82e-06
regulation of proteolysis	595	118	73.88	1.6	+	1.89e-07	1.86e-05
GMP biosynthetic process	14	8	1.74	4.6	+	8.38e-05	0.00427
purine nucleotide biosynthetic process	230	49	28.56	1.72	+	0.000168	0.0078
purine-containing compound biosynthetic process	240	51	29.8	1.71	+	0.000106	0.00521
organic cyclic compound biosynthetic process	1150	197	142.8	1.38	+	1.98e-06	0.000162
heterocycle biosynthetic process	1014	190	125.91	1.51	+	3.77e-09	4.79e-07
cellular nitrogen compound biosynthetic process	1539	272	191.1	1.42	+	5.29e-10	7.99e-08
purine-containing compound metabolic process	498	105	61.84	1.7	+	4.01e-08	4.5e-06
aromatic compound biosynthetic process	1024	186	127.15	1.46	+	5.93e-08	6.36e-06
nucleotide biosynthetic process	269	59	33.4	1.77	+	1.01e-05	0.00067
nucleotide metabolic process	529	118	65.69	1.8	+	1.32e-10	2.15e-08
nucleoside phosphate biosynthetic process	271	59	33.65	1.75	+	1.57e-05	0.000978
nucleobase-containing compound biosynthetic process	938	177	116.48	1.52	+	8.39e-09	1.03e-06
purine nucleotide metabolic process	466	99	57.87	1.71	+	7.17e-08	7.44e-06
purine ribonucleotide metabolic process	384	79	47.68	1.66	+	4.96e-06	0.00036
ribonucleotide metabolic process	406	85	50.41	1.69	+	9.53e-07	8.21e-05
ribose phosphate metabolic process	420	87	52.15	1.67	+	1.36e-06	0.000114
carbohydrate derivative metabolic process	1005	180	124.8	1.44	+	2.39e-07	2.32e-05
ribonucleotide biosynthetic process	209	43	25.95	1.66	+	0.000964	0.0326
GMP metabolic process	27	14	3.35	4.18	+	8.24e-07	7.17e-05
purine ribonucleoside monophosphate metabolic process	41	17	5.09	3.34	+	2.97e-06	0.000231
ribonucleoside monophosphate metabolic process	62	20	7.7	2.6	+	3.57e-05	0.00203
nucleoside monophosphate metabolic process	79	24	9.81	2.45	+	1.92e-05	0.00117
purine nucleoside monophosphate metabolic process	43	18	5.34	3.37	+	1.29e-06	0.000109
purine ribonucleoside monophosphate biosynthetic process	19	9	2.36	3.81	+	0.000198	0.0089
purine nucleoside monophosphate biosynthetic process	21	10	2.61	3.83	+	8.21e-05	0.0042
nucleoside monophosphate biosynthetic process	43	14	5.34	2.62	+	0.000465	0.0179
ribonucleoside monophosphate biosynthetic process	36	12	4.47	2.68	+	0.000923	0.0316
purine nucleotide salvage	11	6	1.37	4.39	+	0.000964	0.0325
nucleotide salvage	18	8	2.24	3.58	+	0.00077	0.0272
regulation of modification of synaptic structure	14	7	1.74	4.03	+	0.000698	0.025
regulation of cellular component organization	2442	393	303.23	1.3	+	1.46e-08	1.74e-06
peptidyl-threonine dephosphorylation	17	8	2.11	3.79	+	0.00048	0.0181
chaperone cofactor-dependent protein refolding	32	15	3.97	3.77	+	1.75e-06	0.000145
'de novo' post-translational protein folding	37	17	4.59	3.7	+	5.1e-07	4.65e-05
'de novo' protein folding	41	18	5.09	3.54	+	5.48e-07	4.97e-05
protein folding	221	57	27.44	2.08	+	4.99e-08	5.47e-06
protein maturation	492	106	61.09	1.74	+	9.64e-09	1.18e-06
chaperone-mediated protein folding	74	31	9.19	3.37	+	2.03e-10	3.26e-08
N-terminal protein amino acid acetylation	15	7	1.86	3.76	+	0.00117	0.0376
protein acetylation	38	13	4.72	2.76	+	0.000429	0.0166
chaperone-mediated protein complex assembly	22	10	2.73	3.66	+	0.000134	0.00647
protein-containing complex assembly	1270	218	157.7	1.38	+	4.03e-07	3.72e-05
protein-containing complex organization	2027	354	251.7	1.41	+	3.85e-12	8.52e-10
purine nucleobase metabolic process	20	9	2.48	3.62	+	0.00032	0.0132
nucleobase metabolic process	36	13	4.47	2.91	+	0.000233	0.0101
tetrahydrofolate metabolic process	18	8	2.24	3.58	+	0.00077	0.0272
stress-activated MAPK cascade	19	8	2.36	3.39	+	0.00119	0.0379
MAPK cascade	213	43	26.45	1.63	+	0.00113	0.0363
intracellular signaling cassette	831	147	103.19	1.42	+	7.66e-06	0.000529
intracellular signal transduction	1514	264	188	1.4	+	3.87e-09	4.88e-07
cellular response to stress	1588	287	197.19	1.46	+	1.34e-11	2.59e-09
response to stress	3419	537	424.55	1.26	+	5.58e-10	8.34e-08
endolysosomal toll-like receptor signaling pathway	22	9	2.73	3.29	+	0.000752	0.0267
cytoplasmic pattern recognition receptor signaling pathway	68	22	8.44	2.61	+	1.4e-05	0.000891
intracellular receptor signaling pathway	190	42	23.59	1.78	+	0.000218	0.00959
pattern recognition receptor signaling pathway	121	33	15.03	2.2	+	9.8e-06	0.000656
innate immune response-activating signaling pathway	141	36	17.51	2.06	+	2.68e-05	0.00157
immune response-activating signaling pathway	321	69	39.86	1.73	+	4.79e-06	0.000349
activation of immune response	387	75	48.06	1.56	+	8.91e-05	0.00453
immune system process	2316	336	287.59	1.17	+	0.00148	0.0453
positive regulation of immune response	653	113	81.09	1.39	+	0.000225	0.00984
positive regulation of response to stimulus	2242	341	278.4	1.22	+	3.43e-05	0.00196
regulation of response to stimulus	3982	624	494.46	1.26	+	1.43e-11	2.73e-09
regulation of immune response	917	164	113.87	1.44	+	1.03e-06	8.81e-05
regulation of immune system process	1540	274	191.23	1.43	+	2.4e-10	3.78e-08
positive regulation of immune system process	1000	173	124.17	1.39	+	4.5e-06	0.000338
immune response-regulating signaling pathway	356	79	44.21	1.79	+	2.29e-07	2.23e-05
activation of innate immune response	166	42	20.61	2.04	+	4.76e-06	0.000349
positive regulation of innate immune response	280	59	34.77	1.7	+	4.96e-05	0.00268
regulation of response to external stimulus	1098	178	136.34	1.31	+	0.000163	0.00761
positive regulation of defense response	412	78	51.16	1.52	+	0.000146	0.00702
regulation of defense response	785	140	97.48	1.44	+	7.35e-06	0.000512
regulation of response to stress	1356	241	168.38	1.43	+	3.6e-09	4.62e-07
regulation of innate immune response	432	88	53.64	1.64	+	2.78e-06	0.000218
regulation of response to biotic stimulus	519	99	64.45	1.54	+	1.07e-05	0.000697
positive regulation of response to biotic stimulus	307	60	38.12	1.57	+	0.000323	0.0133
Fc-epsilon receptor signaling pathway	25	10	3.1	3.22	+	0.000475	0.0182
Fc receptor signaling pathway	54	16	6.71	2.39	+	0.000619	0.0226
immune response-regulating cell surface receptor signaling pathway	283	61	35.14	1.74	+	1.58e-05	0.000981
protein K48-linked deubiquitination	25	10	3.1	3.22	+	0.000475	0.0181
maturation of 5.8S rRNA from tricistronic rRNA transcript (SSU-rRNA, 5.8S rRNA, LSU-rRNA)	25	10	3.1	3.22	+	0.000475	0.0181
protein refolding	25	10	3.1	3.22	+	0.000475	0.018
regulation of mast cell degranulation	28	11	3.48	3.16	+	0.0003	0.0125
regulation of leukocyte degranulation	46	14	5.71	2.45	+	0.000994	0.0332
regulation of vesicle-mediated transport	530	91	65.81	1.38	+	0.00131	0.0407
regulation of myeloid leukocyte mediated immunity	58	18	7.2	2.5	+	0.000152	0.00724
positive regulation of viral genome replication	31	12	3.85	3.12	+	0.000189	0.00861
positive regulation of viral process	65	20	8.07	2.48	+	7.6e-05	0.00393
regulation of viral process	169	48	20.99	2.29	+	2.36e-08	2.73e-06
regulation of viral genome replication	85	27	10.55	2.56	+	2.3e-06	0.000187
regulation of viral life cycle	145	41	18.01	2.28	+	3.24e-07	3.05e-05
protein sumoylation	54	20	6.71	2.98	+	3.34e-06	0.000257
peptidyl-lysine modification	131	33	16.27	2.03	+	5.19e-05	0.00279
peptidyl-amino acid modification	529	100	65.69	1.52	+	1.7e-05	0.00105
programmed necrotic cell death	27	10	3.35	2.98	+	0.00097	0.0327
programmed cell death	1094	182	135.85	1.34	+	2.67e-05	0.00157
cell death	1098	182	136.34	1.33	+	3.38e-05	0.00194
lamellipodium assembly	37	13	4.59	2.83	+	0.000318	0.0132
lamellipodium organization	46	17	5.71	2.98	+	1.86e-05	0.00114
toll-like receptor 4 signaling pathway	32	11	3.97	2.77	+	0.00112	0.0364
cell surface toll-like receptor signaling pathway	36	12	4.47	2.68	+	0.000923	0.0317
innate immune response activating cell surface receptor signaling pathway	65	18	8.07	2.23	+	0.000893	0.0308
immune response-activating cell surface receptor signaling pathway	250	52	31.04	1.68	+	0.000152	0.00724
regulation of interferon-alpha production	32	11	3.97	2.77	+	0.00112	0.0363
regulation of type I interferon production	123	30	15.27	1.96	+	0.000271	0.0114
regulation of cytokine production	783	149	97.23	1.53	+	7.03e-08	7.34e-06
regulation of gene expression	4898	759	608.21	1.25	+	2.67e-13	6.67e-11
transcription initiation-coupled chromatin remodeling	38	13	4.72	2.76	+	0.000429	0.0166
transcription by RNA polymerase II	400	74	49.67	1.49	+	0.000404	0.0159
DNA-templated transcription	539	95	66.93	1.42	+	0.000428	0.0166
RNA biosynthetic process	551	98	68.42	1.43	+	0.000231	0.0101
positive regulation of gene expression, epigenetic	40	14	4.97	2.82	+	0.000198	0.00894
chromatin remodeling	621	115	77.11	1.49	+	1.03e-05	0.00068
chromatin organization	768	140	95.37	1.47	+	2.51e-06	0.000199
protein-DNA complex organization	856	158	106.29	1.49	+	2.44e-07	2.34e-05
positive regulation of gene expression	1181	191	146.65	1.3	+	0.000108	0.00531
positive regulation of macromolecule biosynthetic process	2604	423	323.35	1.31	+	9.45e-10	1.35e-07
positive regulation of cellular biosynthetic process	2686	434	333.53	1.3	+	1.06e-09	1.46e-07
positive regulation of biosynthetic process	2707	436	336.14	1.3	+	1.47e-09	1.96e-07
2'-deoxyribonucleotide metabolic process	41	14	5.09	2.75	+	0.000266	0.0112
deoxyribose phosphate metabolic process	42	14	5.22	2.68	+	0.000354	0.0142
deoxyribonucleotide metabolic process	42	14	5.22	2.68	+	0.000354	0.0143
regulation of NLRP3 inflammasome complex assembly	36	12	4.47	2.68	+	0.000923	0.0316
regulation of inflammasome-mediated signaling pathway	40	14	4.97	2.82	+	0.000198	0.00891
regulation of cytoplasmic pattern recognition receptor signaling pathway	111	26	13.78	1.89	+	0.00124	0.0392
regulation of signal transduction	3021	480	375.13	1.28	+	1.24e-09	1.68e-07
regulation of cell communication	3440	517	427.16	1.21	+	6.06e-07	5.43e-05
regulation of signaling	3434	521	426.42	1.22	+	1.53e-07	1.52e-05
regulation of protein-containing complex assembly	422	84	52.4	1.6	+	9.54e-06	0.00064
regulation of cellular component biogenesis	974	173	120.95	1.43	+	7.62e-07	6.71e-05
response to antibiotic	39	13	4.84	2.68	+	0.000571	0.0211
vesicle targeting	63	20	7.82	2.56	+	4.63e-05	0.00254
vesicle-mediated transport	1295	236	160.81	1.47	+	5.29e-10	8.07e-08
transport	3662	570	454.73	1.25	+	5.62e-10	8.32e-08
establishment of localization	3931	606	488.13	1.24	+	5.92e-10	8.59e-08
localization	4501	707	558.91	1.26	+	1.6e-13	4.2e-11
establishment of vesicle localization	166	38	20.61	1.84	+	0.000197	0.00895
establishment of localization in cell	1633	313	202.78	1.54	+	5.07e-16	1.84e-13
cellular localization	2660	478	330.3	1.45	+	5.92e-19	2.74e-16
vesicle localization	181	39	22.48	1.74	+	0.000584	0.0215
organelle localization	547	105	67.92	1.55	+	5.02e-06	0.000362
establishment of organelle localization	412	85	51.16	1.66	+	2.32e-06	0.000187
retrograde transport, endosome to Golgi	96	30	11.92	2.52	+	9.53e-07	8.25e-05
endosomal transport	265	65	32.91	1.98	+	5.14e-08	5.59e-06
intracellular transport	1190	249	147.77	1.69	+	1.76e-17	7.65e-15
cytosolic transport	133	39	16.52	2.36	+	1.81e-07	1.79e-05
positive regulation of interferon-beta production	42	13	5.22	2.49	+	0.00125	0.0393
positive regulation of cytokine production	494	97	61.34	1.58	+	4.39e-06	0.000333
positive regulation of multicellular organismal process	1652	249	205.14	1.21	+	0.000933	0.0317
transcription elongation by RNA polymerase II	42	13	5.22	2.49	+	0.00125	0.0393
negative regulation of viral genome replication	55	17	6.83	2.49	+	0.000242	0.0104
negative regulation of viral process	96	28	11.92	2.35	+	1.25e-05	0.000808
cellular response to hydrogen peroxide	65	20	8.07	2.48	+	7.6e-05	0.00391
cellular response to reactive oxygen species	130	33	16.14	2.04	+	4.54e-05	0.0025
response to reactive oxygen species	177	37	21.98	1.68	+	0.00125	0.0393
response to oxygen-containing compound	1554	248	192.97	1.29	+	2.15e-05	0.0013
response to oxidative stress	370	72	45.94	1.57	+	8.98e-05	0.00455
cellular response to oxidative stress	223	51	27.69	1.84	+	1.35e-05	0.000859
cellular response to chemical stress	278	62	34.52	1.8	+	3.59e-06	0.000275
cellular response to chemical stimulus	2389	367	296.65	1.24	+	6.02e-06	0.000427
response to hydrogen peroxide	98	25	12.17	2.05	+	0.000333	0.0136
positive regulation of TORC1 signaling	52	16	6.46	2.48	+	0.000387	0.0155
regulation of TORC1 signaling	92	23	11.42	2.01	+	0.00118	0.0379
regulation of intracellular signal transduction	1781	306	221.15	1.38	+	9.96e-10	1.41e-07
positive regulation of intracellular signal transduction	1043	173	129.51	1.34	+	6.07e-05	0.00323
positive regulation of signal transduction	1568	242	194.71	1.24	+	0.000243	0.0104
positive regulation of signaling	1756	264	218.05	1.21	+	0.000657	0.0237
spliceosomal complex assembly	75	23	9.31	2.47	+	2.41e-05	0.00143
mRNA splicing, via spliceosome	247	56	30.67	1.83	+	6.14e-06	0.000433
mRNA processing	460	95	57.12	1.66	+	4.49e-07	4.12e-05
mRNA metabolic process	622	126	77.24	1.63	+	2.1e-08	2.44e-06
RNA splicing, via transesterification reactions with bulged adenosine as nucleophile	247	56	30.67	1.83	+	6.14e-06	0.000431
RNA splicing, via transesterification reactions	251	57	31.17	1.83	+	4.66e-06	0.000345
RNA splicing	381	79	47.31	1.67	+	4.37e-06	0.000333
protein-RNA complex assembly	202	46	25.08	1.83	+	3.69e-05	0.00207
protein-RNA complex organization	212	47	26.32	1.79	+	5.98e-05	0.0032
regulation of autophagosome assembly	46	14	5.71	2.45	+	0.000994	0.0332
regulation of organelle organization	1185	193	147.15	1.31	+	6.28e-05	0.00333
mitochondrial translation	109	32	13.54	2.36	+	2.46e-06	0.000196
translation	397	79	49.3	1.6	+	2.04e-05	0.00124
peptide biosynthetic process	426	83	52.9	1.57	+	2.83e-05	0.00165
peptide metabolic process	556	104	69.04	1.51	+	1.55e-05	0.000968
amide metabolic process	828	158	102.82	1.54	+	2.47e-08	2.83e-06
amide biosynthetic process	548	99	68.05	1.45	+	0.000103	0.00512
mitochondrial gene expression	143	38	17.76	2.14	+	4.59e-06	0.000343
regulation of tumor necrosis factor-mediated signaling pathway	59	17	7.33	2.32	+	0.001	0.0333
regulation of cytokine-mediated signaling pathway	160	36	19.87	1.81	+	0.000395	0.0157
regulation of response to cytokine stimulus	171	39	21.23	1.84	+	0.000155	0.0073
positive regulation of interleukin-1 beta production	60	17	7.45	2.28	+	0.0011	0.0356
positive regulation of interleukin-1 production	72	20	8.94	2.24	+	0.000425	0.0166
regulation of cytokine production involved in inflammatory response	61	17	7.57	2.24	+	0.00122	0.0387
response to heat	95	26	11.8	2.2	+	6.89e-05	0.00363
response to abiotic stimulus	1112	185	138.08	1.34	+	2.47e-05	0.00146
post-Golgi vesicle-mediated transport	96	26	11.92	2.18	+	0.000122	0.00594
Golgi vesicle transport	284	62	35.27	1.76	+	7.3e-06	0.000511
regulation of interleukin-8 production	85	23	10.55	2.18	+	0.000216	0.00954
T cell proliferation	74	20	9.19	2.18	+	0.000578	0.0213
T cell activation	322	66	39.98	1.65	+	3.71e-05	0.00207
lymphocyte activation	487	97	60.47	1.6	+	1.92e-06	0.000159
leukocyte activation	611	116	75.87	1.53	+	2.61e-06	0.000206
cell activation	736	141	91.39	1.54	+	1.02e-07	1.04e-05
cellular response to unfolded protein	71	19	8.82	2.16	+	0.000897	0.0308
cellular response to topologically incorrect protein	83	23	10.31	2.23	+	0.000154	0.00732
cellular response to organic substance	1725	274	214.2	1.28	+	9.42e-06	0.000635
response to topologically incorrect protein	134	37	16.64	2.22	+	2.03e-06	0.000166
response to unfolded protein	120	33	14.9	2.21	+	8.66e-06	0.000595
regulation of response to endoplasmic reticulum stress	86	23	10.68	2.15	+	0.00039	0.0155
regulation of cellular response to stress	511	103	63.45	1.62	+	5.72e-07	5.16e-05
macroautophagy	200	53	24.83	2.13	+	5.91e-08	6.39e-06
autophagy	315	82	39.11	2.1	+	3.71e-11	6.58e-09
process utilizing autophagic mechanism	315	82	39.11	2.1	+	3.71e-11	6.5e-09
negative regulation of cytokine-mediated signaling pathway	80	21	9.93	2.11	+	0.000888	0.0307
negative regulation of response to cytokine stimulus	84	24	10.43	2.3	+	7.27e-05	0.00378
negative regulation of response to stimulus	1664	252	206.63	1.22	+	0.000636	0.0231
negative regulation of signal transduction	1301	202	161.55	1.25	+	0.000692	0.0249
mRNA catabolic process	127	33	15.77	2.09	+	3.21e-05	0.00185
negative regulation of gene expression	968	181	120.2	1.51	+	1.04e-08	1.26e-06
positive regulation of interleukin-6 production	100	25	12.42	2.01	+	0.000613	0.0225
regulation of DNA-templated transcription elongation	101	25	12.54	1.99	+	0.000665	0.024
regulation of DNA-templated transcription	3440	502	427.16	1.18	+	3.09e-05	0.00179
regulation of RNA biosynthetic process	3459	504	429.52	1.17	+	3.63e-05	0.00205
regulation of RNA metabolic process	3758	563	466.65	1.21	+	2.62e-07	2.5e-05
regulation of nucleobase-containing compound metabolic process	4061	616	504.27	1.22	+	6.75e-09	8.36e-07
glycosyl compound metabolic process	85	21	10.55	1.99	+	0.00154	0.0466
regulation of protein ubiquitination	198	47	24.59	1.91	+	1.04e-05	0.000683
regulation of protein modification by small protein conjugation or removal	241	54	29.93	1.8	+	1.25e-05	0.000807
regulation of post-translational protein modification	246	55	30.55	1.8	+	1.42e-05	0.000901
organelle disassembly	136	32	16.89	1.89	+	0.000336	0.0136
cellular component disassembly	357	69	44.33	1.56	+	0.000177	0.00819
organelle organization	3099	480	384.82	1.25	+	4.36e-08	4.82e-06
positive regulation of cysteine-type endopeptidase activity involved in apoptotic process	115	27	14.28	1.89	+	0.000926	0.0316
regulation of cysteine-type endopeptidase activity involved in apoptotic process	164	37	20.36	1.82	+	0.000295	0.0123
regulation of cysteine-type endopeptidase activity	194	43	24.09	1.78	+	0.000163	0.00762
positive regulation of cysteine-type endopeptidase activity	131	31	16.27	1.91	+	0.00043	0.0166
positive regulation of endopeptidase activity	154	36	19.12	1.88	+	0.00018	0.00828
positive regulation of peptidase activity	168	43	20.86	2.06	+	2.8e-06	0.000219
positive regulation of proteolysis	338	74	41.97	1.76	+	1.04e-06	8.84e-05
positive regulation of hydrolase activity	485	94	60.22	1.56	+	9.93e-06	0.000661
regulation of mitochondrion organization	150	35	18.63	1.88	+	0.000246	0.0105
protein stabilization	223	52	27.69	1.88	+	5.33e-06	0.000382
regulation of protein stability	335	74	41.6	1.78	+	6.14e-07	5.47e-05
regulation of generation of precursor metabolites and energy	138	32	17.14	1.87	+	0.000394	0.0156
regulation of cytokine production involved in immune response	121	28	15.03	1.86	+	0.00121	0.0385
regulation of production of molecular mediator of immune response	189	41	23.47	1.75	+	0.000333	0.0136
vesicle-mediated transport to the plasma membrane	134	31	16.64	1.86	+	0.000525	0.0195
localization within membrane	558	99	69.29	1.43	+	0.000252	0.0107
negative regulation of response to biotic stimulus	117	27	14.53	1.86	+	0.00166	0.0496
protein polyubiquitination	253	58	31.42	1.85	+	3.01e-06	0.000233
protein ubiquitination	625	127	77.61	1.64	+	1.57e-08	1.85e-06
lysosomal transport	135	30	16.76	1.79	+	0.00144	0.0442
vacuolar transport	171	37	21.23	1.74	+	0.000646	0.0234
regulation of proteasomal protein catabolic process	189	42	23.47	1.79	+	0.000142	0.00681
regulation of proteolysis involved in protein catabolic process	229	46	28.44	1.62	+	0.000832	0.029
regulation of protein catabolic process	366	73	45.45	1.61	+	3.93e-05	0.00217
regulation of catabolic process	1022	205	126.91	1.62	+	1.17e-12	2.74e-10
peptidyl-serine phosphorylation	163	36	20.24	1.78	+	0.00048	0.0181
phosphorylation	745	133	92.51	1.44	+	1.23e-05	0.000802
regulation of cell cycle G1/S phase transition	191	42	23.72	1.77	+	0.000227	0.00988
regulation of cell cycle process	726	119	90.15	1.32	+	0.00158	0.0478
regulation of cell cycle	1090	177	135.35	1.31	+	0.000154	0.00731
negative regulation of protein kinase activity	164	36	20.36	1.77	+	0.000742	0.0264
negative regulation of protein modification process	412	77	51.16	1.51	+	0.000207	0.00916
negative regulation of protein metabolic process	810	150	100.58	1.49	+	3.76e-07	3.49e-05
negative regulation of nitrogen compound metabolic process	2188	362	271.69	1.33	+	2.24e-09	2.97e-07
negative regulation of kinase activity	175	38	21.73	1.75	+	0.000491	0.0184
negative regulation of transferase activity	214	44	26.57	1.66	+	0.000759	0.0269
negative regulation of catalytic activity	443	82	55.01	1.49	+	0.000191	0.00868
negative regulation of molecular function	724	126	89.9	1.4	+	7.2e-05	0.00377
positive regulation of mononuclear cell proliferation	146	32	18.13	1.77	+	0.00141	0.0434
regulation of mononuclear cell proliferation	241	47	29.93	1.57	+	0.00156	0.0472
viral life cycle	178	39	22.1	1.76	+	0.000348	0.0141
viral process	254	54	31.54	1.71	+	7.21e-05	0.00377
positive regulation of production of molecular mediator of immune response	137	30	17.01	1.76	+	0.00164	0.0493
proteasome-mediated ubiquitin-dependent protein catabolic process	297	65	36.88	1.76	+	4.72e-06	0.000347
ubiquitin-dependent protein catabolic process	485	110	60.22	1.83	+	2.06e-10	3.27e-08
modification-dependent protein catabolic process	496	115	61.59	1.87	+	1.84e-11	3.47e-09
modification-dependent macromolecule catabolic process	507	119	62.96	1.89	+	4.15e-12	8.66e-10
proteolysis involved in protein catabolic process	603	129	74.88	1.72	+	3.58e-10	5.56e-08
protein catabolic process	718	154	89.16	1.73	+	4.48e-12	9.22e-10
organonitrogen compound catabolic process	1126	229	139.82	1.64	+	1.04e-14	3.29e-12
proteolysis	1212	201	150.5	1.34	+	1.27e-05	0.000814
proteasomal protein catabolic process	390	79	48.43	1.63	+	8.76e-06	0.000599
protein localization to nucleus	190	41	23.59	1.74	+	0.000353	0.0143
protein localization to organelle	739	141	91.76	1.54	+	1.45e-07	1.45e-05
protein localization	1944	352	241.4	1.46	+	3.2e-14	9.2e-12
cellular macromolecule localization	1951	353	242.26	1.46	+	2.72e-14	8.12e-12
macromolecule localization	2385	414	296.16	1.4	+	8.85e-14	2.41e-11
tRNA metabolic process	201	43	24.96	1.72	+	0.000334	0.0136
regulation of macroautophagy	173	37	21.48	1.72	+	0.00103	0.0343
regulation of autophagy	357	75	44.33	1.69	+	4.62e-06	0.000344
regulation of cellular catabolic process	688	141	85.43	1.65	+	1.05e-09	1.46e-07
mitochondrial transport	178	38	22.1	1.72	+	0.000809	0.0283
intracellular protein transport	567	120	70.41	1.7	+	2.94e-09	3.86e-07
protein transport	1090	214	135.35	1.58	+	3.88e-12	8.34e-10
establishment of protein localization	1291	243	160.31	1.52	+	1.07e-11	2.1e-09
nitrogen compound transport	1528	280	189.74	1.48	+	5.62e-12	1.14e-09
organic substance transport	1910	322	237.17	1.36	+	3.24e-09	4.19e-07
carbohydrate derivative catabolic process	224	47	27.82	1.69	+	0.000313	0.013
regulation of small GTPase mediated signal transduction	308	64	38.25	1.67	+	3.58e-05	0.00203
B cell activation	193	40	23.97	1.67	+	0.000938	0.0319
response to alcohol	261	54	32.41	1.67	+	0.000139	0.00672
RNA localization	184	38	22.85	1.66	+	0.00151	0.0459
regulation of mRNA catabolic process	194	40	24.09	1.66	+	0.00135	0.0418
positive regulation of canonical NF-kappaB signal transduction	209	43	25.95	1.66	+	0.000964	0.0327
regulation of canonical NF-kappaB signal transduction	279	56	34.64	1.62	+	0.000237	0.0102
positive regulation of protein catabolic process	210	43	26.08	1.65	+	0.000992	0.0332
positive regulation of catabolic process	523	103	64.94	1.59	+	1.59e-06	0.000133
response to starvation	215	44	26.7	1.65	+	0.00079	0.0277
cell activation involved in immune response	206	42	25.58	1.64	+	0.0013	0.0404
cellular response to biotic stimulus	233	47	28.93	1.62	+	0.000879	0.0304
nucleocytoplasmic transport	248	50	30.8	1.62	+	0.000455	0.0175
nuclear transport	249	50	30.92	1.62	+	0.00064	0.0232
response to endoplasmic reticulum stress	229	46	28.44	1.62	+	0.000832	0.0289
in utero embryonic development	405	80	50.29	1.59	+	2.47e-05	0.00146
chordate embryonic development	664	110	82.45	1.33	+	0.00149	0.0454
positive regulation of DNA-binding transcription factor activity	229	45	28.44	1.58	+	0.00166	0.0496
regulation of DNA-binding transcription factor activity	366	68	45.45	1.5	+	0.000729	0.026
establishment of protein localization to organelle	342	67	42.47	1.58	+	0.000131	0.00638
regulation of hemopoiesis	409	80	50.79	1.58	+	3.79e-05	0.0021
regulation of cell development	836	138	103.81	1.33	+	0.000401	0.0158
regulation of translation	379	74	47.06	1.57	+	7.51e-05	0.00389
regulation of amide metabolic process	443	83	55.01	1.51	+	0.000107	0.00526
post-transcriptional regulation of gene expression	519	93	64.45	1.44	+	0.000256	0.0109
vesicle organization	344	67	42.72	1.57	+	0.000186	0.00851
small GTPase-mediated signal transduction	262	51	32.53	1.57	+	0.00124	0.0391
positive regulation of T cell activation	253	49	31.42	1.56	+	0.00145	0.0445
regulation of leukocyte cell-cell adhesion	371	68	46.07	1.48	+	0.00106	0.035
regulation of cell adhesion	789	133	97.97	1.36	+	0.000217	0.00956
positive regulation of lymphocyte activation	328	67	40.73	1.65	+	3.18e-05	0.00184
positive regulation of leukocyte activation	360	73	44.7	1.63	+	2.34e-05	0.0014
positive regulation of cell activation	378	75	46.94	1.6	+	3.7e-05	0.00208
regulation of cell activation	623	108	77.36	1.4	+	0.000329	0.0135
regulation of leukocyte activation	566	103	70.28	1.47	+	5.75e-05	0.00309
regulation of lymphocyte activation	502	94	62.34	1.51	+	4.78e-05	0.00261
regulation of T cell activation	380	69	47.19	1.46	+	0.00121	0.0385
biological process involved in symbiotic interaction	260	50	32.29	1.55	+	0.00166	0.0495
defense response to virus	272	52	33.78	1.54	+	0.00153	0.0467
response to virus	373	69	46.32	1.49	+	0.000625	0.0228
positive regulation of cellular catabolic process	322	61	39.98	1.53	+	0.000828	0.0289
apoptotic signaling pathway	317	60	39.36	1.52	+	0.000773	0.0272
apoptotic process	1045	173	129.76	1.33	+	6.19e-05	0.00329
negative regulation of catabolic process	349	66	43.34	1.52	+	0.000413	0.0162
negative regulation of immune system process	504	95	62.58	1.52	+	2.76e-05	0.00161
regulation of GTPase activity	298	56	37	1.51	+	0.00138	0.0427
mitochondrion organization	439	82	54.51	1.5	+	0.000134	0.00649
response to decreased oxygen levels	307	57	38.12	1.5	+	0.00165	0.0493
response to oxygen levels	335	64	41.6	1.54	+	0.000417	0.0163
membrane organization	760	137	94.37	1.45	+	5.23e-06	0.000376
endocytosis	527	94	65.44	1.44	+	0.000285	0.0119
positive regulation of organelle organization	504	88	62.58	1.41	+	0.000983	0.033
DNA damage response	778	135	96.61	1.4	+	4.91e-05	0.00267
positive regulation of cellular component biogenesis	508	88	63.08	1.4	+	0.00131	0.0408
endomembrane system organization	558	95	69.29	1.37	+	0.00138	0.0426
negative regulation of intracellular signal transduction	547	93	67.92	1.37	+	0.00156	0.0472
negative regulation of cellular component organization	716	120	88.91	1.35	+	0.000528	0.0196
hemopoiesis	699	115	86.8	1.32	+	0.00158	0.0477
cellular response to cytokine stimulus	727	119	90.27	1.32	+	0.0016	0.048
response to cytokine	824	138	102.32	1.35	+	0.000236	0.0102
DNA metabolic process	776	127	96.36	1.32	+	0.00104	0.0343
response to organic cyclic compound	848	136	105.3	1.29	+	0.00167	0.0495
negative regulation of DNA-templated transcription	1279	205	158.82	1.29	+	9.47e-05	0.00473
negative regulation of RNA biosynthetic process	1294	207	160.68	1.29	+	0.000103	0.00511
negative regulation of RNA metabolic process	1410	228	175.09	1.3	+	1.9e-05	0.00117
negative regulation of nucleobase-containing compound metabolic process	1534	248	190.48	1.3	+	7.63e-06	0.000529
positive regulation of DNA-templated transcription	1711	271	212.46	1.28	+	1.47e-05	0.000924
positive regulation of RNA biosynthetic process	1714	271	212.83	1.27	+	1.51e-05	0.000947
positive regulation of RNA metabolic process	1852	298	229.97	1.3	+	1.24e-06	0.000105
positive regulation of nucleobase-containing compound metabolic process	2059	335	255.68	1.31	+	6.65e-08	6.99e-06
cell cycle	1265	199	157.08	1.27	+	0.000357	0.0143
regulation of apoptotic process	1476	229	183.28	1.25	+	0.000263	0.0111
regulation of programmed cell death	1521	237	188.87	1.25	+	0.000168	0.00778
Unclassified	2787	178	346.07	0.51	-	7.94e-29	1.21e-25
detection of abiotic stimulus	142	6	17.63	0.34	-	0.00129	0.0404
detection of stimulus	689	20	85.56	0.23	-	4.2e-19	2.13e-16
phenol-containing compound metabolic process	94	2	11.67	0.17	-	0.000774	0.0272
neuropeptide signaling pathway	113	2	14.03	0.14	-	7.87e-05	0.00404
G protein-coupled receptor signaling pathway	1248	71	154.97	0.46	-	4.53e-16	1.69e-13
detection of chemical stimulus involved in sensory perception of smell	443	0	55.01	< 0.01	-	3.64e-26	3.96e-23
detection of chemical stimulus involved in sensory perception	491	2	60.97	0.03	-	1.09e-25	9.8e-23
detection of stimulus involved in sensory perception	566	4	70.28	0.06	-	3.06e-27	4.23e-24
sensory perception	984	42	122.19	0.34	-	4.2e-19	2.06e-16
nervous system process	1469	103	182.41	0.56	-	4.11e-12	8.7e-10
system process	2108	176	261.76	0.67	-	4.88e-10	7.51e-08
detection of chemical stimulus	526	9	65.32	0.14	-	1e-19	5.27e-17
sensory perception of chemical stimulus	545	6	67.68	0.09	-	8.19e-24	5.68e-21
sensory perception of smell	469	2	58.24	0.03	-	2.09e-24	1.59e-21

## Sheet: CD14 - H v C
Feature ID	P-value (HIV vs Control)	FDR step up (HIV vs Control)	Ratio (HIV vs Control)	Fold change (HIV vs Control)	LSMean(HIV) (HIV vs Control)	LSMean(Control) (HIV vs Control)
PRIM1	1.08487e-07	0.000149434	31.3517	31.3517	79.6169	2.53947
AF033819.3	0.00277731	0.0602327	15.9973	15.9973	15.9973	1
ACOD1	0.0272932	0.207067	9.84956	9.84956	89.3366	9.07011
TP63	0.010591	0.125641	9.34706	9.34706	9.34706	1
ITM2A	0.00537641	0.087539	9.33134	9.33134	9.33134	1
BX470102.1	0.00947788	0.118347	9.316	9.316	9.316	1
AC021723.2	0.0100965	0.123073	8.61871	8.61871	8.61871	1
ABCC9	0.0284007	0.211747	8.48058	8.48058	8.48058	1
AL138767.1	0.00537809	0.087539	8.47631	8.47631	27.8024	3.28001
CISH	3.19252e-08	6.14967e-05	8.3429	8.3429	88.1805	10.5695
CELF5	0.0124488	0.136158	7.93474	7.93474	21.3421	2.68971
AL512380.2	0.0080867	0.107557	7.88395	7.88395	14.7465	1.87044
SLCO2A1	0.0277077	0.208627	7.36425	7.36425	45.8203	6.22199
CASS4	0.0362951	0.246353	7.19381	7.19381	59.8097	8.31405
AL356599.1	0.046385	0.270874	6.93432	6.93432	9.65543	1.39241
B3GAT2	0.0406788	0.25209	6.92831	6.92831	12.3157	1.7776
AP002989.1	0.0159245	0.157311	6.82712	6.82712	6.82712	1
ZNF831	0.0313762	0.225391	6.75227	6.75227	10.8418	1.60565
C11orf24	0.0274027	0.207494	6.73351	6.73351	14.2863	2.12167
TIFA	0.000645972	0.0259792	6.68971	6.68971	37.7793	5.64737
AC010230.1	0.0171116	0.163226	6.66144	6.66144	6.66144	1
NRN1	0.049629	0.281248	6.58645	6.58645	6.58645	1
POLH	0.00475919	0.081676	6.50401	6.50401	17.6868	2.71937
AC004594.1	0.0401545	0.251147	6.4247	6.4247	13.5037	2.10184
COMMD3	0.0482526	0.276476	6.42161	6.42161	19.084	2.97183
CD69	1.61396e-05	0.00272923	6.41489	6.41489	222.131	34.6274
GABRG3	0.0126446	0.137685	6.38187	6.38187	18.3755	2.87934
IRF1	3.16614e-09	1.74447e-05	6.27447	6.27447	670.031	106.787
PSMA8	0.0275522	0.208024	6.23567	6.23567	6.23567	1
VANGL1	0.00728109	0.101236	6.22441	6.22441	18.591	2.98679
LINC01117	0.0497434	0.281824	6.17651	6.17651	6.17651	1
AC026470.2	0.00972313	0.120117	6.16867	6.16867	6.16867	1
SMIM35	0.00662537	0.0967638	6.09302	6.09302	10.0044	1.64194
TXNDC9	0.0378791	0.25075	5.92527	5.92527	16.5254	2.78897
OVCH1-AS1	0.00920593	0.116402	5.90839	5.90839	5.90839	1
LEO1	0.0374253	0.249793	5.74652	5.74652	31.8127	5.536
PIWIL2	0.0492223	0.279734	5.72128	5.72128	16.1443	2.8218
AC012506.4	0.0308716	0.223221	5.62403	5.62403	5.62403	1
LRP6	0.00510952	0.0853743	5.57796	5.57796	18.9201	3.39193
ABCG2	0.0316936	0.226417	5.35297	5.35297	23.7369	4.43434
AC130710.1	0.0171597	0.163503	5.29153	5.29153	5.29153	1
KDR	0.0334084	0.234711	5.20299	5.20299	13.1048	2.5187
CXorf36	0.0379241	0.25075	5.15985	5.15985	26.9319	5.21952
AL592071.1	0.035581	0.243607	5.15182	5.15182	9.59068	1.86161
IRF4	0.0243142	0.193687	5.09647	5.09647	39.4741	7.74537
AC073611.1	0.0278254	0.209227	5.0698	5.0698	5.0698	1
RIMS1	0.0354935	0.243234	4.97879	4.97879	12.4102	2.49262
CXCL10	0.0105935	0.125641	4.95591	4.95591	143.335	28.922
ISPD-AS1	0.0180709	0.168711	4.89446	4.89446	7.30863	1.49324
AEBP1	0.0293643	0.215561	4.88532	4.88532	4.88532	1
SPC24	0.0276437	0.208466	4.64593	4.64593	4.64593	1
LINC00603	0.0194738	0.175781	4.58228	4.58228	11.087	2.41954
PGAP1	0.0211752	0.179938	4.55658	4.55658	30.17	6.62121
CD44-AS1	0.0262006	0.202325	4.55307	4.55307	5.80286	1.27449
ZMAT4	0.00949695	0.118518	4.36063	4.36063	28.645	6.569
RAMAC	0.0204847	0.178889	4.30152	4.30152	14.8508	3.45244
FAM107A	0.000115845	0.00946571	4.26809	4.26809	104.251	24.4256
PLA2R1	0.0163258	0.159417	4.22014	4.22014	12.2552	2.90398
LINC02196	0.0476487	0.275047	4.19533	4.19533	7.93246	1.89078
TRIM36	0.0468274	0.272331	4.19044	4.19044	13.5262	3.22786
ENPP2	0.0280241	0.209933	4.18896	4.18896	34.2879	8.1853
CRYBG2	0.0402162	0.251297	4.17333	4.17333	9.99606	2.39522
POTEH	0.0464751	0.271257	4.11639	4.11639	14.2166	3.45366
CCDC39	0.0412135	0.253735	3.81902	3.81902	12.3501	3.23384
DOC2B	0.0355465	0.243446	3.79555	3.79555	7.75379	2.04287
AL355075.3	0.0307818	0.222881	3.61075	3.61075	6.97639	1.93211
PHLPP2	0.0213694	0.180791	3.58585	3.58585	12.6381	3.52444
EGR2	0.02864	0.212566	3.51552	3.51552	69.7843	19.8503
AL133415.1	0.0266216	0.204217	3.35317	3.35317	10.2425	3.05458
SHB	0.0281469	0.210709	3.32571	3.32571	21.2815	6.39908
LINC01500	0.000502099	0.0227692	3.30024	3.30024	104.32	31.6098
C5orf34	0.000138116	0.0104603	3.26789	3.26789	74.4157	22.7718
PDSS1	0.031963	0.228064	3.26693	3.26693	103.111	31.5621
ASTN2	0.00298688	0.0631225	3.22148	3.22148	131.536	40.8309
DBET	0.00130773	0.0382751	3.18797	3.18797	34.4112	10.7941
SOCS3	1.07317e-07	0.000149434	3.18282	3.18282	1435.27	450.944
KCNJ15	0.0225559	0.185281	3.13542	3.13542	48.6165	15.5056
AC011468.3	0.00164641	0.0430431	3.10358	3.10358	59.614	19.2081
CFAP47	0.0202924	0.178889	3.09539	3.09539	16.3757	5.29036
GPM6A	0.0263189	0.202812	3.08321	3.08321	52.9279	17.1665
FSIP1	0.00138946	0.0395125	3.06967	3.06967	343.236	111.815
DGKB	0.0299316	0.218648	3.03913	3.03913	16.2816	5.35733
FRMPD4	0.0382114	0.25075	3.00195	3.00195	19.0049	6.33087
GRASP	0.0297297	0.217534	2.96112	2.96112	103.613	34.9912
RBFOX1	0.0258138	0.200886	2.94069	2.94069	119.242	40.549
HPGDS	0.00659597	0.0965262	2.87464	2.87464	23.7008	8.2448
EMP1	0.00222506	0.0523912	2.84651	2.84651	569.339	200.013
DNAJB11	0.0314149	0.225529	2.74567	2.74567	110.781	40.3476
FOSL1	0.00476083	0.081676	2.71122	2.71122	144.782	53.4012
ARHGAP35	0.0488004	0.278413	2.65818	2.65818	21.2991	8.01266
TMEM62	0.0290536	0.214151	2.57356	2.57356	13.6328	5.29725
SCML1	0.00848765	0.11036	2.5323	2.5323	88.5642	34.9738
CD226	0.0307722	0.222881	2.48603	2.48603	23.5251	9.46292
EVC	0.0456914	0.268674	2.44754	2.44754	8.71674	3.56143
LACTB	0.0181602	0.16904	2.39959	2.39959	299.951	125.001
AL157871.4	0.0297465	0.217585	2.38669	2.38669	4.60303	1.92862
CSF3	0.00116739	0.0356838	2.33128	2.33128	114.317	49.036
DLC1	0.0437872	0.262146	2.30465	2.30465	37.0901	16.0936
ZNF90	0.00616615	0.0934634	2.17352	2.17352	122.005	56.1322
IL1B	0.00233201	0.0542734	2.16779	2.16779	6554.19	3023.44
IL1A	0.0045156	0.078921	2.15561	2.15561	308.483	143.107
THSD7A	0.0253871	0.198688	2.12337	2.12337	37.4525	17.6382
RPS6KA5	0.0190165	0.173903	2.08579	2.08579	66.3013	31.7871
SELENOK	0.0411371	0.253458	2.07457	2.07457	308.171	148.547
SYNE1	0.0153397	0.154114	2.07395	2.07395	80.9541	39.0338
CDKN1A	0.0346903	0.24027	1.91685	1.91685	1121.09	584.862
ARL4C	0.0256143	0.19977	1.79624	1.79624	220.673	122.853
IER3	0.00947034	0.118347	1.76781	1.76781	1197.27	677.262
SERPINB2	0.0289621	0.213836	1.75791	1.75791	770.739	438.442
PCCA	0.037133	0.249462	1.7499	1.7499	88.3258	50.4747
NRG1	0.0216838	0.181475	1.7436	1.7436	58.5466	33.5779
RGCC	0.0150852	0.152626	1.70831	1.70831	1094.45	640.66
AC024230.1	0.00244223	0.0561348	1.63565	1.63565	97.7655	59.7717
RBAK-RBAKDN	0.0389641	0.25075	1.58615	1.58615	37.4748	23.6262
GABARAPL1	0.0291748	0.214614	1.51464	1.51464	567.394	374.605
NT5DC1	0.0416144	0.255298	1.50823	1.50823	28.4215	18.8443
IGSF8	0.0462894	0.270681	1.5057	1.5057	25.702	17.0699
NAP1L4	0.0187977	0.172694	1.44715	1.44715	40.5133	27.9952
MR1	0.0422886	0.257601	1.44589	1.44589	33.0541	22.8608
AL139260.1	0.0416442	0.255298	1.44218	1.44218	23.274	16.1381
IFITM2	0.0186777	0.172018	1.43612	1.43612	1188.66	827.687
PUM1	0.0233748	0.188841	1.41477	1.41477	141.566	100.063
SELENOT	0.0253693	0.198619	1.36946	1.36946	134.241	98.0253
CDC27	0.00716158	0.100595	1.36357	1.36357	56.5226	41.452
CAPRIN2	0.0288893	0.213655	1.33807	1.33807	12.6189	9.43066
ZNF639	0.0337276	0.236126	1.33792	1.33792	14.9215	11.1527
CNN2	0.0060019	0.0925654	1.33169	1.33169	200.585	150.625
RALGAPA2	0.0414418	0.254695	1.32798	1.32798	109.745	82.6403
COL3A1	2.06308e-05	0.00313573	1.31924	1.31924	78.8322	59.7559
SVIL	0.029403	0.215645	1.31622	1.31622	147.927	112.388
PDE3A	0.0309887	0.223775	1.28104	1.28104	33.2307	25.9404
EIF1	0.00385404	0.0718787	1.28065	1.28065	2413.45	1884.55
PHF3	0.0184147	0.170235	1.27849	1.27849	79.6379	62.2905
GTF2F2	0.000698938	0.026846	1.27077	1.27077	48.998	38.5577
DNAH17	0.0193287	0.175303	1.25761	1.25761	58.5676	46.5707
WHRN	0.0286456	0.212566	1.25603	1.25603	24.7079	19.6713
ANO10	0.0158064	0.156776	1.24515	1.24515	38.294	30.7544
SRGN	0.00158289	0.0424396	1.24248	1.24248	6994.68	5629.61
RERE	0.0264502	0.203397	1.24206	1.24206	110.289	88.7956
PTP4A2	0.0393861	0.25075	1.22691	1.22691	360.421	293.764
SNRPD3	0.000331987	0.0178455	1.22471	1.22471	68.331	55.7936
PSMB4	0.0391372	0.25075	1.22174	1.22174	112.176	91.8161
ZFHX3	0.0330186	0.233012	1.22161	1.22161	194.436	159.164
TPT1	0.000557404	0.0239955	1.21644	1.21644	6484.28	5330.52
RBBP7	0.0043394	0.0767544	1.21472	1.21472	55.7084	45.8611
DCAF10	0.0215608	0.181117	1.20878	1.20878	47.2338	39.0754
HES4	0.0084442	0.110185	1.20515	1.20515	28.2861	23.471
AC007493.1	0.0117494	0.130714	1.2024	1.2024	102.225	85.0178
COX7C	0.043051	0.259812	1.20216	1.20216	194.378	161.69
INPP5D	0.000824188	0.0294492	0.833313	-1.20003	56.9809	68.3787
HSP90AB1	0.0441298	0.263571	0.83294	-1.20057	1326.15	1592.14
TRA2A	0.0150038	0.152171	0.832881	-1.20065	139.53	167.526
CDV3	0.0041121	0.0748361	0.832829	-1.20073	127.953	153.637
SF1	0.0118355	0.131238	0.832181	-1.20166	155.467	186.819
GNA11	0.0356312	0.243754	0.831192	-1.20309	5.46584	6.57591
SGMS2	0.0127809	0.138213	0.830919	-1.20349	135.139	162.638
CTSA	0.000564532	0.0241118	0.830786	-1.20368	82.9991	99.9043
LRP12	0.0218375	0.182164	0.829983	-1.20484	11.5784	13.9502
XIST	0.00519396	0.0860674	0.829377	-1.20572	361.917	436.372
PRDM2	0.00186707	0.0460788	0.829366	-1.20574	123.295	148.662
FLOT1	0.00290661	0.0620724	0.829297	-1.20584	137.293	165.553
AC106739.1	0.031493	0.225568	0.829094	-1.20614	6.51817	7.8618
CD46	0.0188435	0.172966	0.828608	-1.20684	83.5223	100.798
BABAM2	0.0478978	0.275611	0.828305	-1.20729	47.2658	57.0633
RUFY1	0.00791345	0.106474	0.82754	-1.2084	42.1937	50.9869
GAB2	1.20294e-07	0.000149743	0.827263	-1.2088	193.188	233.526
MDM2	0.00160275	0.0426092	0.826454	-1.20999	118.316	143.162
NCL	0.0179975	0.168356	0.825981	-1.21068	195.002	236.086
ZNF655	0.00849969	0.110423	0.825738	-1.21104	92.3644	111.857
CCT4	0.00189469	0.0465002	0.82562	-1.21121	71.0217	86.0222
TMEM258	1.20083e-06	0.000456294	0.825214	-1.21181	111.099	134.631
CLEC4D	0.0167287	0.160852	0.825164	-1.21188	60.0919	72.8242
RTF1	0.00575877	0.090526	0.825125	-1.21194	56.9547	69.0255
PSMB1	0.0251211	0.197383	0.824861	-1.21233	67.264	81.5459
RPL23A	0.0308078	0.222881	0.82481	-1.2124	572.19	693.724
NR1D2	0.00319288	0.0645577	0.824748	-1.21249	48.2192	58.4653
EVI2A	0.0213639	0.180791	0.824311	-1.21314	44.297	53.7382
SRP72	0.0386284	0.25075	0.824113	-1.21343	90.9637	110.378
ZNF638	0.00625918	0.0937334	0.823863	-1.21379	60.2083	73.0805
NDUFA1	0.000362498	0.018669	0.823806	-1.21388	132.695	161.076
MAT2A	0.046916	0.272331	0.823804	-1.21388	231.296	280.766
ENO1	0.000429518	0.0209709	0.823645	-1.21412	333.164	404.5
C12orf49	0.0257524	0.200573	0.823324	-1.21459	18.4841	22.4505
SDF2	0.0375363	0.250329	0.823276	-1.21466	48.0254	58.3345
CEBPD	0.0251826	0.197649	0.822872	-1.21526	201.344	244.685
LYRM2	0.0239464	0.191563	0.822793	-1.21537	31.3424	38.0927
FCAR	0.0167911	0.161131	0.822667	-1.21556	77.9676	94.7743
PDIA4	0.0301117	0.219526	0.821825	-1.2168	20.9131	25.4471
DELE1	0.0326377	0.231361	0.821551	-1.21721	48.0229	58.4539
GATAD2B	0.000116034	0.00946571	0.821284	-1.21761	59.3131	72.2199
CSF3R	0.0115838	0.129724	0.821186	-1.21775	479.449	583.849
BLOC1S6	0.00813217	0.107902	0.820998	-1.21803	84.9241	103.44
SNRPB2	0.0310355	0.223966	0.820923	-1.21814	60.4299	73.6122
ATF6	0.0281564	0.210709	0.820361	-1.21898	176.117	214.682
COX7A2L	0.00381363	0.0717137	0.820029	-1.21947	76.5992	93.4103
UBALD2	0.00457883	0.0797101	0.819551	-1.22018	118.075	144.073
DENND1C	0.00857915	0.110765	0.819516	-1.22023	22.495	27.4492
GABPA	0.0239075	0.191398	0.817189	-1.22371	16.2913	19.9358
EMD	0.0351151	0.241988	0.816815	-1.22427	167.132	204.614
TAOK3	0.00640392	0.0949579	0.81649	-1.22475	175.676	215.16
SPATA13	0.0194771	0.175781	0.816143	-1.22528	72.9343	89.3647
F5	0.00532385	0.0873008	0.81554	-1.22618	51.6469	63.3285
BSG	0.00110255	0.0345647	0.815497	-1.22625	83.7775	102.732
NDUFA4	0.0435828	0.26178	0.815458	-1.2263	139.946	171.616
LEPROT	0.00113506	0.0350848	0.815361	-1.22645	107.239	131.523
PPP4R3B	0.0139457	0.145871	0.81534	-1.22648	84.4227	103.543
CCT8	0.00359332	0.069651	0.814849	-1.22722	55.2883	67.851
DPYD	0.020574	0.178889	0.814547	-1.22768	486.551	597.327
RUBCNL	0.016267	0.159196	0.814473	-1.22779	33.4355	41.0516
CREBRF	0.00383237	0.0718787	0.814226	-1.22816	99.1503	121.772
CARM1	0.0343326	0.239127	0.814193	-1.22821	27.078	33.2575
BTN2A1	0.0223028	0.184213	0.814024	-1.22846	40.5844	49.8565
NFKBIB	0.00409799	0.0746409	0.81395	-1.22858	57.796	71.0069
ARL6IP4	0.00819258	0.108182	0.813925	-1.22861	35.3945	43.4862
IMMT	0.0129051	0.138739	0.813795	-1.22881	26.2274	32.2285
SKIDA1	0.0228586	0.186711	0.813664	-1.22901	14.198	17.4495
HGS	0.0112694	0.128323	0.813658	-1.22902	36.3178	44.6352
PLEKHH2	0.0426339	0.258347	0.813638	-1.22905	7.79234	9.57716
WIPI2	0.0304852	0.221656	0.813147	-1.22979	38.425	47.2546
XRCC5	0.0133499	0.142134	0.813065	-1.22991	87.2209	107.274
FAM49A	0.00174191	0.0446915	0.812971	-1.23006	217.993	268.144
PLBD1	0.0229916	0.187265	0.812932	-1.23012	236.759	291.241
ZZEF1	0.0157244	0.156456	0.812881	-1.23019	39.8075	48.9709
CELF2	0.00192534	0.0470427	0.812687	-1.23049	303.312	373.222
TBL1X	0.00416469	0.0751668	0.811899	-1.23168	54.5586	67.1987
KMT2C	0.000103277	0.00875429	0.811815	-1.23181	186.057	229.187
PSMA6	0.0188012	0.172694	0.811694	-1.23199	19.475	23.993
PGAM1	0.0009616	0.0319649	0.811376	-1.23247	75.4881	93.0371
FAM102B	0.00685678	0.0982552	0.811177	-1.23278	108.522	133.783
TGFBI	0.00351044	0.0683451	0.810942	-1.23313	181.863	224.262
PTPN23	0.0360981	0.245697	0.810389	-1.23398	13.7038	16.9101
FUCA2	0.024116	0.19271	0.810146	-1.23434	18.7567	23.1522
LAMTOR4	0.000842404	0.0298005	0.808907	-1.23624	60.5011	74.7937
RAB7A	0.0373598	0.24969	0.808592	-1.23672	532.006	657.941
DYNC1H1	0.0180485	0.168618	0.80838	-1.23704	105.598	130.63
ITPRIP	0.00721539	0.100907	0.80809	-1.23749	127.841	158.201
H2AFZ	0.00202677	0.0491939	0.807749	-1.23801	75.6429	93.6465
PTEN	0.00913299	0.115613	0.807474	-1.23843	275.363	341.018
MUC5AC	0.0022727	0.0533419	0.807365	-1.2386	36.1897	44.8245
PNKD	0.0258669	0.201016	0.80697	-1.2392	84.2708	104.429
CRADD	0.00346968	0.0679115	0.806741	-1.23955	170.476	211.314
PLXDC2	0.0026467	0.0588604	0.805922	-1.24082	309.973	384.619
YWHAG	0.00205525	0.0497124	0.805765	-1.24106	113.135	140.407
GGNBP2	0.00140322	0.0395975	0.80564	-1.24125	113.351	140.697
SNX12	0.0112365	0.128179	0.805456	-1.24153	18.6287	23.1282
PAFAH1B2	0.0403568	0.251392	0.805385	-1.24164	45.2647	56.2026
SHKBP1	0.0284211	0.211766	0.805253	-1.24185	73.0189	90.6782
SRP19	0.0406254	0.25209	0.805119	-1.24205	38.2028	47.4498
SIVA1	0.0161307	0.158424	0.805007	-1.24223	13.5831	16.8732
ZDHHC20	4.17746e-05	0.00492337	0.804764	-1.2426	234.418	291.287
MTHFR	0.0367571	0.248265	0.804584	-1.24288	35.4075	44.0072
PSAP	0.0115325	0.129544	0.804514	-1.24299	3263.84	4056.91
PCGF5	0.0140804	0.14678	0.804465	-1.24306	93.8243	116.63
FTL	0.00891399	0.11369	0.804447	-1.24309	3590.17	4462.9
CD14	0.0330544	0.233016	0.803904	-1.24393	210.642	262.024
C11orf58	0.000120617	0.00953654	0.803726	-1.2442	100.607	125.175
SLC30A7	0.0106136	0.125641	0.802788	-1.24566	46.1785	57.5227
SEC22B	0.00622492	0.0936887	0.802419	-1.24623	77.6998	96.8319
ZNF326	0.00257121	0.0580603	0.802345	-1.24635	48.3241	60.2285
PQLC2	0.0347593	0.240641	0.802219	-1.24654	6.31715	7.87459
PELI1	0.0312215	0.22472	0.8021	-1.24673	359.068	447.659
SF3B5	0.0164609	0.159642	0.801803	-1.24719	45.0441	56.1786
PSME1	0.00100966	0.0327071	0.801528	-1.24762	100.391	125.249
LRRC8A	0.0416286	0.255298	0.80134	-1.24791	20.0017	24.9603
CEBPZOS	0.0393828	0.25075	0.801337	-1.24792	24.1696	30.1617
DYNLT1	0.00485074	0.0824887	0.801224	-1.24809	50.5214	63.0553
GALNT11	0.0470019	0.272393	0.800834	-1.2487	34.4868	43.0636
NCOA6	0.0426838	0.258436	0.800572	-1.24911	38.9861	48.6979
PDCD6	0.00684159	0.0982552	0.800551	-1.24914	32.8939	41.0891
STAM2	0.0393743	0.25075	0.799976	-1.25004	19.4316	24.2902
NXF1	0.00138232	0.0394112	0.799899	-1.25016	81.7552	102.207
TBC1D23	0.00844357	0.110185	0.79982	-1.25028	68.454	85.5868
EIF2S2	7.54927e-05	0.00739459	0.799664	-1.25053	68.3668	85.4945
RPS6KA1	0.0422102	0.257416	0.799632	-1.25058	25.8039	32.2698
SNX3	0.000207419	0.0133274	0.799425	-1.2509	166.264	207.98
NUP214	0.0371294	0.249462	0.799159	-1.25131	39.0791	48.9003
HLA-C	0.000987248	0.0322819	0.798955	-1.25164	915.822	1146.27
TPP2	0.00393856	0.072941	0.798806	-1.25187	72.8979	91.2587
C8orf59	0.00842417	0.110054	0.79877	-1.25193	33.805	42.3213
GABPB1	0.00310115	0.0637399	0.798585	-1.25221	81.4449	101.986
MAPKAPK3	0.0460493	0.270058	0.798103	-1.25297	49.9291	62.5597
FMN1	0.000416511	0.0205743	0.797704	-1.2536	292.074	366.144
UBE2H	0.00151076	0.0416195	0.797579	-1.2538	163.543	205.049
SORCS2	0.00453613	0.0792169	0.797523	-1.25388	92.6513	116.174
TENT5A	0.013419	0.142354	0.797056	-1.25462	72.7987	91.3344
ADAM10	0.0166516	0.160466	0.796972	-1.25475	105.413	132.267
ECH1	0.0467819	0.272233	0.796807	-1.25501	28.0305	35.1785
CYTH1	0.00181323	0.045557	0.796651	-1.25526	142.681	179.101
NSA2	0.000157937	0.011333	0.796501	-1.25549	131.286	164.828
TRMT112	0.00273075	0.0599432	0.796323	-1.25577	61.5961	77.3506
ADRM1	0.0457813	0.269131	0.796107	-1.25611	45.7692	57.4913
PPT1	0.000778614	0.0285332	0.795763	-1.25666	165.977	208.576
MAPK7	0.0103855	0.125134	0.795605	-1.25691	59.2036	74.4133
CHST11	0.0294675	0.216046	0.795539	-1.25701	128.656	161.722
MIDN	0.000548543	0.0237772	0.794963	-1.25792	171.045	215.161
SNHG25	0.00701963	0.0993827	0.794679	-1.25837	86.1605	108.422
SENP6	0.0176141	0.166038	0.794638	-1.25843	76.3156	96.0382
IRF3	0.0416309	0.255298	0.79396	-1.25951	15.3636	19.3506
TRAK1	0.0143012	0.148252	0.793752	-1.25984	60.2708	75.9315
GSTK1	2.6773e-06	0.00080731	0.793477	-1.26028	116.807	147.21
RNF13	0.00300995	0.0631365	0.793461	-1.2603	118.812	149.738
CNST	0.0165359	0.159886	0.793076	-1.26091	26.7104	33.6795
GPBP1L1	0.0116001	0.12984	0.79279	-1.26137	47.7788	60.2666
PTGES3	0.0026916	0.0595583	0.79269	-1.26153	91.6491	115.618
ARHGAP12	0.0407285	0.25209	0.792646	-1.2616	22.2275	28.0421
SNAP23	0.0137233	0.144697	0.792375	-1.26203	89.4928	112.943
QSOX1	0.0100341	0.122575	0.792331	-1.2621	104.03	131.296
ANP32B	0.000166237	0.0116678	0.792163	-1.26237	198.992	251.2
IL18	0.0476815	0.275164	0.791992	-1.26264	32.9998	41.6669
KRT8	0.00176576	0.0448854	0.791786	-1.26297	27.4523	34.6713
UBQLN1	0.00387985	0.0721369	0.791602	-1.26326	104.168	131.591
RAB5A	0.0152312	0.153419	0.791307	-1.26373	179.933	227.386
RHBDF2	0.0147275	0.150757	0.791174	-1.26394	71.9452	90.9347
KTN1	0.0147665	0.150875	0.79072	-1.26467	133.295	168.574
JMJD1C	0.00593306	0.0919541	0.789938	-1.26592	567.772	718.755
CTNNA1	0.00269754	0.0595703	0.78961	-1.26645	111.047	140.636
ISG20L2	0.0482726	0.276476	0.789151	-1.26719	63.9716	81.0639
MDM4	0.0140936	0.14678	0.789061	-1.26733	48.7856	61.8274
SESTD1	0.0269512	0.205599	0.788808	-1.26774	79.9182	101.315
TMEM222	0.0232713	0.188488	0.788201	-1.26871	14.1102	17.9017
SLC50A1	0.0147623	0.150875	0.787762	-1.26942	20.3278	25.8045
XPO6	0.000516457	0.023031	0.78716	-1.27039	86.0727	109.346
RALB	0.00853134	0.110536	0.787016	-1.27062	59.673	75.8219
ATF7	0.0290009	0.213906	0.7869	-1.27081	15.9279	20.2413
MLLT1	0.0153232	0.154114	0.786704	-1.27113	30.8208	39.1771
MAEA	0.0201671	0.178857	0.786527	-1.27141	47.0254	59.7887
2023-03-07	0.043014	0.259722	0.786449	-1.27154	96.3017	122.451
NT5C2	0.00785476	0.105943	0.786171	-1.27199	109.546	139.342
NADK	0.0458244	0.269221	0.78613	-1.27205	43.2785	55.0527
CHSY1	0.000752585	0.0279229	0.785635	-1.27286	87.4269	111.282
IRF2	0.0231605	0.187867	0.784677	-1.27441	34.4148	43.8586
KRT10	0.0274872	0.207676	0.784409	-1.27485	40.7895	52.0003
SRSF10	0.00952192	0.118696	0.784404	-1.27485	69.534	88.6457
IGBP1	0.0274516	0.207621	0.784269	-1.27507	58.0405	74.0058
CRIP2	0.0117192	0.130501	0.784115	-1.27532	21.1612	26.9874
ERLIN1	0.0474484	0.274126	0.783973	-1.27555	54.0065	68.8882
PEX2	0.038186	0.25075	0.783758	-1.2759	18.8655	24.0705
PPP1CC	0.00021051	0.0134088	0.783656	-1.27607	43.7762	55.8615
CCDC93	9.74335e-05	0.00857699	0.783487	-1.27635	97.1812	124.037
UXT	0.0466884	0.271997	0.783315	-1.27663	46.5577	59.4368
TXNL4A	0.0167386	0.160852	0.783151	-1.27689	39.0862	49.9089
MAFG	0.00114683	0.0353004	0.782551	-1.27787	82.0034	104.79
SNX1	0.0042876	0.0763284	0.782423	-1.27808	68.4702	87.5104
ELOC	0.0273033	0.207067	0.78229	-1.2783	68.7929	87.938
PTPRS	0.0441945	0.263886	0.782222	-1.27841	6.52422	8.34062
EFTUD2	0.0412511	0.253735	0.782087	-1.27863	30.3727	38.8354
ALOX5	0.000109545	0.00907615	0.781863	-1.279	189.917	242.904
DDX46	0.00619087	0.0935107	0.781544	-1.27952	51.0967	65.3792
AUP1	0.00310766	0.0637399	0.781456	-1.27966	35.4429	45.355
DRAP1	0.0116651	0.130368	0.781421	-1.27972	29.5271	37.7864
SETD2	0.00932235	0.117069	0.781231	-1.28003	100.031	128.042
CNTLN	0.034556	0.239762	0.781212	-1.28006	35.3276	45.2215
KDM5B	0.00616345	0.0934634	0.781045	-1.28034	63.7481	81.6191
STXBP2	0.0051841	0.0859686	0.781019	-1.28038	230.736	295.429
FRY	0.0260406	0.201796	0.780988	-1.28043	64.9576	83.1736
DIP2B	0.00389838	0.0723811	0.780959	-1.28048	37.3484	47.8238
TNFRSF1A	0.00891364	0.11369	0.780922	-1.28054	128.876	165.031
MBOAT7	0.000632095	0.0257416	0.78081	-1.28072	156.812	200.832
DUSP1	0.00626288	0.0937334	0.780413	-1.28137	839.477	1075.68
KIAA1109	0.0303912	0.221272	0.780316	-1.28153	49.6111	63.5783
DDX17	0.000151637	0.0109571	0.779939	-1.28215	260.065	333.443
ILF3	0.00446421	0.0783334	0.779606	-1.2827	122.93	157.683
JUN	0.000909329	0.0309391	0.779099	-1.28353	301.434	386.901
OSBPL8	0.0331696	0.233567	0.778773	-1.28407	166.484	213.777
CENPB	0.022676	0.185803	0.778614	-1.28433	17.8011	22.8625
KIF20B	0.0495366	0.280941	0.778383	-1.28472	16.1158	20.7042
SLC25A16	0.00734135	0.101567	0.778145	-1.28511	14.6941	18.8835
PLD3	0.00487984	0.0828557	0.777675	-1.28588	70.6952	90.9058
HSPE1	0.00557268	0.0892561	0.777191	-1.28668	70.165	90.2803
MAPK1	0.0108168	0.126288	0.777114	-1.28681	83.7335	107.749
ZNF611	0.0248867	0.196446	0.776891	-1.28718	16.0733	20.6892
RSRC1	0.0392507	0.25075	0.776377	-1.28803	28.4823	36.6862
RNF144B	0.000410836	0.0203928	0.77634	-1.2881	251.728	324.249
HLA-DMA	0.0011992	0.0363228	0.776013	-1.28864	117.278	151.129
DICER1	0.00965484	0.119541	0.77571	-1.28914	81.2037	104.683
MRPL18	0.000568095	0.0241238	0.775244	-1.28992	81.9056	105.651
IL17RA	0.00680813	0.0981324	0.774924	-1.29045	83.4829	107.73
UBE2Z	0.00660494	0.0965934	0.774669	-1.29087	73.7265	95.1716
INO80	0.0250093	0.196921	0.774382	-1.29135	39.1462	50.5516
PPP1R12A	0.00183639	0.0456796	0.774072	-1.29187	140.464	181.461
CNOT4	0.0470282	0.272393	0.773961	-1.29205	42.1872	54.5082
GOLPH3	0.00629008	0.0939207	0.773599	-1.29266	69.7433	90.1543
PABPC3	0.00273785	0.0599796	0.773382	-1.29302	108.265	139.989
SH3BP2	0.00277647	0.0602327	0.773005	-1.29365	79.6443	103.032
INO80D	0.015849	0.156935	0.772914	-1.29381	32.011	41.416
SPOPL	0.0231475	0.187867	0.771967	-1.29539	62.3778	80.8036
HNRNPH1	6.61071e-07	0.00037032	0.771394	-1.29636	205.387	266.255
FEM1B	0.0406088	0.25209	0.771394	-1.29636	30.9158	40.0778
DAD1	0.00157059	0.0423675	0.771269	-1.29656	45.8468	59.4433
BTN3A1	0.0130684	0.139745	0.770944	-1.29711	25.0929	32.5483
CBFB	0.00789137	0.106372	0.770479	-1.29789	58.5876	76.0405
PACSIN2	0.0201335	0.178857	0.769996	-1.29871	65.9382	85.6345
NCSTN	0.0330294	0.233014	0.769964	-1.29876	54.4187	70.6769
MLLT6	0.0228123	0.186508	0.769813	-1.29902	46.1943	60.0072
SETD5	0.00248964	0.0566831	0.76969	-1.29923	74.7664	97.1384
RASA2	0.00218324	0.0519168	0.769661	-1.29927	115.161	149.625
PRPF38B	0.0478982	0.275611	0.769594	-1.29939	106.636	138.561
ZNF131	0.00125279	0.0372608	0.769321	-1.29985	54.019	70.2165
LUC7L3	0.0493455	0.280218	0.768963	-1.30045	105.629	137.366
NIPBL	0.00228399	0.0534929	0.768448	-1.30132	202.636	263.695
RC3H2	0.0369378	0.248876	0.768316	-1.30155	31.4893	40.9848
ZC3H7A	0.0318705	0.227607	0.768189	-1.30176	50.4066	65.6175
CHMP3	0.0177627	0.166868	0.767905	-1.30224	41.1194	53.5475
EIF5	0.00145015	0.0406215	0.767534	-1.30287	243.476	317.218
RELT	0.00101064	0.0327071	0.767269	-1.30332	84.039	109.53
TOR1A	0.0143353	0.148366	0.767068	-1.30367	25.7016	33.5063
HLA-DRB5	0.0120545	0.132911	0.766969	-1.30383	57.7866	75.3441
CD300C	0.0183492	0.169915	0.766937	-1.30389	45.4721	59.2905
ELOB	0.00678906	0.0979665	0.766725	-1.30425	74.8875	97.6719
GNB2	0.0352344	0.242363	0.766646	-1.30438	74.713	97.4543
CSF1R	0.00440394	0.0774938	0.766559	-1.30453	38.48	50.1983
PRKCSH	0.0215562	0.181117	0.766293	-1.30498	75.105	98.0107
RABGGTB	0.0399499	0.251048	0.766229	-1.30509	36.2963	47.37
NBPF19	0.0114617	0.129143	0.76615	-1.30523	89.4683	116.776
HNRNPL	4.48353e-05	0.00520066	0.765917	-1.30562	96.1604	125.549
PARP8	0.011907	0.131604	0.765889	-1.30567	41.3963	54.05
KBTBD11	0.0165845	0.160029	0.765565	-1.30622	53.0313	69.2708
USP15	0.000177511	0.0119284	0.765143	-1.30694	302.949	395.937
SERINC2	0.000683908	0.0267063	0.765086	-1.30704	18.2815	23.8947
KLC1	0.0201207	0.178857	0.764413	-1.30819	41.9664	54.9002
CD37	0.00182112	0.045557	0.764319	-1.30835	226.664	296.556
LILRB2	0.000419161	0.0205743	0.764135	-1.30867	231.531	302.998
PCMTD1	0.0084739	0.110246	0.763254	-1.31018	52.52	68.8106
ZMPSTE24	0.0279058	0.209397	0.763002	-1.31061	20.363	26.688
NFATC2IP	0.00854474	0.11058	0.762948	-1.31071	48.218	63.1995
YTHDC1	0.000628031	0.0256329	0.762893	-1.3108	117.563	154.101
MESD	0.0227755	0.18639	0.762583	-1.31133	24.2273	31.77
ATXN7	0.00600789	0.0925929	0.762483	-1.31151	61.0936	80.1246
SHISA5	0.0101497	0.123313	0.7624	-1.31165	52.5644	68.946
TXNRD1	0.0118704	0.131332	0.761607	-1.31301	130.879	171.846
XPNPEP1	0.0393301	0.25075	0.761298	-1.31355	17.9539	23.5833
DRAM2	0.00805796	0.107305	0.76121	-1.3137	33.8677	44.4919
TXNL1	0.0281256	0.210622	0.761004	-1.31405	34.277	45.0418
CCDC6	0.00910295	0.115365	0.760988	-1.31408	41.847	54.9904
AC013394.1	0.000364757	0.0186951	0.760893	-1.31425	133.858	175.922
NUFIP2	0.000191615	0.0125447	0.760366	-1.31516	144.127	189.55
ACOT9	0.0120682	0.132919	0.760248	-1.31536	84.1731	110.718
KPNB1	0.0050477	0.0849857	0.760214	-1.31542	95.8629	126.1
AFF4	0.000883411	0.0307575	0.759952	-1.31587	177.032	232.951
CD163	0.00356631	0.0691883	0.759684	-1.31634	773.376	1018.02
TNRC6B	0.0012428	0.0371138	0.759468	-1.31671	68.3472	89.9935
CWC25	0.00820605	0.10823	0.759416	-1.3168	58.2234	76.6686
STXBP3	0.0248397	0.196216	0.758772	-1.31792	49.8611	65.7129
ARHGAP18	0.0099901	0.122182	0.758703	-1.31804	37.2163	49.0525
DNMT1	0.0466228	0.27183	0.758626	-1.31817	13.729	18.0972
SUMO2	4.1567e-05	0.00492337	0.758327	-1.31869	132.972	175.349
OCIAD1	0.025616	0.19977	0.758072	-1.31914	42.2961	55.7943
TMEM176A	2.20966e-05	0.00329046	0.757417	-1.32028	55.9035	73.8081
RNF130	0.00263087	0.0587002	0.755938	-1.32286	373.61	494.234
TERF2IP	0.00016833	0.0116897	0.75584	-1.32303	59.281	78.4307
SPTLC2	0.0179647	0.16812	0.755682	-1.32331	106.535	140.979
GAS7	0.0243552	0.193778	0.755615	-1.32343	138.211	182.912
SNRPE	0.00115674	0.0355557	0.755282	-1.32401	52.7872	69.8907
COMMD6	0.000982639	0.0322268	0.755056	-1.3244	121.568	161.005
CHIC2	0.0141456	0.146985	0.754975	-1.32455	102.057	135.179
ALDH3B1	0.0057271	0.0902858	0.754888	-1.3247	37.6858	49.9224
GLTP	0.0105198	0.125458	0.754634	-1.32515	43.8649	58.1274
ERN1	0.0157351	0.156492	0.754582	-1.32524	100.111	132.671
TP53BP2	0.000613528	0.025396	0.754228	-1.32586	124.706	165.343
HSD17B11	0.0006962	0.026846	0.753987	-1.32628	78.8636	104.595
SFSWAP	0.0191985	0.174827	0.753817	-1.32658	47.6851	63.2582
AKIRIN1	0.00432557	0.0766334	0.753795	-1.32662	84.838	112.548
NEAT1	0.000686391	0.026719	0.753015	-1.328	975.996	1296.12
ACADVL	0.000177447	0.0119284	0.752929	-1.32815	129.51	172.008
PIP5K1C	0.028903	0.213684	0.752885	-1.32822	18.7273	24.8741
GNS	0.00068433	0.0267063	0.752766	-1.32843	153.306	203.657
SPIN1	0.0244868	0.194334	0.752455	-1.32898	46.9531	62.3998
ATP6V0E1	0.0133179	0.141931	0.752319	-1.32922	187.672	249.458
MGAT1	0.0014984	0.0413824	0.752164	-1.3295	241.455	321.013
ID2	0.00137196	0.0393232	0.75187	-1.33002	252.038	335.214
SH3TC1	0.00012653	0.00982602	0.751204	-1.3312	67.8959	90.3828
SRPK2	0.0366175	0.247851	0.750965	-1.33162	61.7477	82.2245
C1orf162	0.0207719	0.179175	0.750198	-1.33298	259.94	346.496
TBC1D5	0.000489607	0.022527	0.749608	-1.33403	78.9766	105.357
C9orf72	0.00597349	0.092321	0.749499	-1.33422	155.762	207.822
NUTM2A-AS1	0.0107158	0.126085	0.749489	-1.33424	29.7509	39.695
ILF2	0.0146238	0.150184	0.749441	-1.33433	40.8194	54.4665
CXCR4	0.00077372	0.0285151	0.749286	-1.3346	314.056	419.14
HNRNPUL1	0.00019109	0.0125447	0.749143	-1.33486	108.094	144.291
METTL7A	0.00423668	0.0760938	0.749067	-1.33499	72.1009	96.2542
DDX24	0.0223362	0.184301	0.74903	-1.33506	57.9398	77.3531
MCTP1	0.0239581	0.191586	0.748895	-1.3353	192.634	257.224
ANAPC4	0.000647568	0.0259959	0.748521	-1.33597	32.3216	43.1807
TFEC	0.0466764	0.271997	0.748405	-1.33617	41.2204	55.0777
SNX30	0.03949	0.25076	0.748227	-1.33649	34.106	45.5824
FGR	3.87717e-05	0.00470212	0.747989	-1.33692	674.13	901.256
EXOC3	0.0281999	0.21082	0.747663	-1.3375	44.6359	59.7006
RSRC2	0.00299337	0.0631225	0.747576	-1.33766	136.701	182.86
ITGB2	0.000495463	0.0226546	0.747489	-1.33781	334.617	447.655
TSPAN14	6.6798e-05	0.00675303	0.747478	-1.33783	96.1742	128.665
GIGYF1	0.00184079	0.0457366	0.74741	-1.33795	50.7941	67.9602
SCGB1D2	0.0344936	0.239737	0.747382	-1.338	22.0815	29.5451
PSMA4	0.000700415	0.026846	0.74711	-1.33849	50.7025	67.8648
REX1BD	0.012558	0.137081	0.746397	-1.33977	11.8924	15.9331
RBPJ	0.000634331	0.0257416	0.746354	-1.33985	147.006	196.966
TFCP2L1	0.00847173	0.110246	0.746129	-1.34025	20.9654	28.0989
PSMC6	0.0137069	0.144609	0.746118	-1.34027	34.1846	45.8167
MYO9B	0.000670617	0.0264107	0.745971	-1.34054	244.924	328.33
CCT7	0.00216234	0.0515199	0.74561	-1.34118	11.9126	15.9771
SLPI	2.86352e-05	0.00391983	0.745584	-1.34123	119.021	159.634
CPVL	0.0138415	0.145272	0.745567	-1.34126	231.525	310.535
NOP58	0.0265201	0.203792	0.745504	-1.34137	53.1768	71.3299
PSEN1	0.00159064	0.0424631	0.745427	-1.34151	136.018	182.47
AC245297.3	0.0455451	0.268244	0.745384	-1.34159	21.0585	28.252
MYO6	0.0214309	0.180886	0.745218	-1.34189	19.811	26.5841
USP33	0.000567209	0.0241238	0.745098	-1.34211	44.3042	59.4609
FNDC3B	0.0342991	0.238987	0.745076	-1.34214	371.332	498.382
SLC7A7	0.0336093	0.235642	0.745063	-1.34217	128.488	172.453
PLEC	0.00304747	0.0635414	0.745053	-1.34219	140.575	188.678
IGF2R	0.0293387	0.21546	0.745005	-1.34227	145.575	195.401
VPS13B	0.00770915	0.104701	0.744621	-1.34296	75.493	101.384
CLTA	0.000690362	0.0267868	0.744352	-1.34345	66.2525	89.007
MGC12916	0.0469156	0.272331	0.74422	-1.34369	16.2772	21.8715
RABEP1	0.0143905	0.148758	0.744118	-1.34387	42.629	57.2879
SCYL2	0.0306374	0.222331	0.744049	-1.344	54.8055	73.6585
ADAM19	0.00641301	0.094984	0.744022	-1.34405	96.6097	129.848
UPP1	8.2862e-05	0.00794371	0.743923	-1.34422	301.863	405.772
PHC2	0.0031332	0.0638154	0.743825	-1.3444	181.249	243.672
AC090559.1	0.0322717	0.229683	0.743708	-1.34461	12.2252	16.4382
IL10	0.0394075	0.25075	0.743323	-1.34531	44.5888	59.9857
DR1	0.0165372	0.159886	0.742853	-1.34616	37.6783	50.7211
FAR1	0.0271477	0.206615	0.742747	-1.34635	65.6486	88.3862
CCDC107	0.0367538	0.248265	0.742641	-1.34655	8.58322	11.5577
LY6E	0.000310376	0.017101	0.741956	-1.34779	33.5038	45.156
SLC36A4	0.00199451	0.048625	0.741783	-1.3481	106.62	143.734
OGA	0.000463295	0.0219582	0.74157	-1.34849	71.1907	95.9999
PIAS2	0.00800392	0.106779	0.741272	-1.34903	34.4683	46.4989
USP32	0.00925928	0.116742	0.741135	-1.34928	75.9833	102.523
RWDD1	0.00514624	0.0855819	0.740815	-1.34987	35.5404	47.9748
DCAF12	0.0150902	0.152626	0.740723	-1.35003	22.6034	30.5153
PSME2	0.0198999	0.178185	0.740516	-1.35041	35.5999	48.0745
HDLBP	0.00684032	0.0982552	0.740449	-1.35053	97.4231	131.573
COPS9	0.0161031	0.158288	0.740331	-1.35075	26.974	36.4351
SHOC2	0.00675651	0.0976438	0.739982	-1.35138	87.0003	117.571
NPC1	0.00312062	0.0637399	0.739777	-1.35176	75.5289	102.097
SENP5	0.0197793	0.177457	0.739556	-1.35216	91.6275	123.895
AGO4	0.0245602	0.194776	0.739164	-1.35288	56.5495	76.5047
SGMS1	0.00111315	0.0348066	0.739096	-1.353	97.7393	132.242
NONO	8.86311e-05	0.00818632	0.738884	-1.35339	129.31	175.007
EIF1AX	9.76325e-05	0.00857699	0.738661	-1.3538	105.552	142.897
FKBP5	0.000168387	0.0116897	0.738636	-1.35385	437.71	592.592
COPE	0.00154836	0.0418703	0.73841	-1.35426	59.4434	80.5019
HNRNPF	0.0437749	0.262146	0.738132	-1.35477	104.312	141.319
ARL8A	0.000103827	0.00876726	0.738034	-1.35495	68.8766	93.3244
MDH2	0.0402627	0.251374	0.737786	-1.35541	23.9541	32.4675
ARID3B	0.00885012	0.1134	0.737361	-1.35619	36.5835	49.6141
VSIR	0.00606653	0.0927839	0.737338	-1.35623	185.398	251.443
MIA2	0.00558851	0.0893841	0.737151	-1.35657	33.7037	45.7215
SGK3	0.00416779	0.0751668	0.736963	-1.35692	51.1492	69.4054
EIF2AK3	0.000447542	0.0215358	0.736815	-1.35719	89.0366	120.84
PCNP	0.00111342	0.0348066	0.736639	-1.35752	55.7592	75.6941
CD48	0.000588215	0.0246458	0.736597	-1.35759	195.876	265.921
STAG2	0.000244411	0.0146322	0.736214	-1.3583	68.3109	92.7868
[truncated: 2,645 more rows]

## Sheet: cDC2 - H v C
Feature ID	P-value (HIV vs Control)	FDR step up (HIV vs Control)	Ratio (HIV vs Control)	Fold change (HIV vs Control)	LSMean(HIV) (HIV vs Control)	LSMean(Control) (HIV vs Control)
[truncated: 2,961 more rows]

[truncated: 3 more sheets: infMons - H v C, Reatome - Subset UR, Reactome - Subset DR]
