# Supplementary material for: Human genital dendritic cell heterogeneity confers differential rapid response to HIV-1 exposure
Source: Front Immunol. 2024 Oct 25;15:1472656. doi: 10.3389/fimmu.2024.1472656 (PMC11543421; doi:10.3389/fimmu.2024.1472656)
Supplement: Supplementary file 2 [file DataSheet2.xlsx]

## Sheet: Sheet1
Supp. File 2 consists of curated gene lists of top 50 genes enriched in DC3 cluster by Villani et al. (Villani et al., 2017), PRRs, GO terms associated with inflammatory response, defense response, activation of complement classical pathway, positive regulation of myeloid leukocyte migration, antigen processing and presentation, and positive regulation of T cell proliferation. Additionally, this …

## Sheet: Curated Gene Lists
AC Vilani 2017 - DC3 Top 50	Pattern Recognition Receptors	GO: Inflammatory Response	GO: Defense Response	GO: Activation of complement classical pathway	GO: Positive regulation of myeloid leukocyte migration	GO: Antigen Processing and Presentation	GO: Positive regulation of T cell proliferation	Antimicrobial Proteins	Interferon Stimulated Genes (ISGs)	Antiviral ISGs (F. Brouiller et. al iScience 2023)	Chemokines and Interleukins
S100A9	TLR1	PTX3	CXCL8	IGKV1-16	RAC1	BCAP31	IGFBP2	DEFA1	GZMB	ADAR	CCL1
S100A8	TLR2	IL17RA	FCER1G	IGKV1-17	SAA1	KIFAP3	TNFSF13B	DEFA2	P2RY6	APOBEC3	CCL2
VCAN	TLR3	SAA1	IL1B	IGKV1-39	SCG2	OSBPL1A	FOXP3	DEFA3	SAMHD1	BST2	CCL3
LYZ	TLR4	PRDX5	ZC3H12A	C2	UMODL1	SEC22B	IL12RB1	DEFA4	GLRX	C6orf150	CCL3L1
ANXA1	TLR5	TLR1	IRF1	C3	PREX1	SEC23A	IL27RA	DEFA5	BAG1	CD74	CCL3L3
PLBD1	TLR6	TLR7	IFITM2	C5	ROR2	SEC24A	RPS3	DEFA6	IFI16	DDIT4	CCL4
RNASE2	TLR7	S100A9	IL1RN	C6	EDNRB	SEC24B	PRKCQ	HAMP	PLSCR1	DDX58	CCL4L1
FCER1A	TLR8	HDAC4	FOSL1	C7	CXCL10	SEC24C	STAT5B	DEFB127	OPTN	DDX60	CCL4L2
SLC2A3	TLR9	AHCY	PRB3	C9	CXCL11	SEC24D	TFRC	DEFB126	STAP1	EIF2AK2	CCL5
CD163	TLR10	AIF1	HTR1A	IGKV1D-39	CXCL13	SEC31A	CD209	DEFB103B	LGMN	GBP1	CCL7
CSF3R	NOD1	DAB2IP	PRF1	IGKV3-15	CXCL17	RELB	CD274	CAMP	CCND3	GBP2	CCL8
MNDA	NOD2	ITGAL	PRCP	MASP2	ADGRE2	RILP	CD276	CTSG	CD9	HPSE	CCL11
CD14	NALP3	FOS	PRG2	TRDC	CXADR	RAB10	EFNB1	DCD	TNK2	IFI44L	CCL13
NAIP	DDX58	ELF3	HTR2C	C1QA	STAT5B	RAB32	CORO1A	POMC	TXNIP	IFI6	CCL14
CSTA	IFIH1	FPR1	RAC1	C1QB	CXCL1	RAB34	TMIGD2	DEFB1	CLEC4A	IFIH1	CCL15
FCN1	LGP2	HMGB2	ZNF580	C1QC	CXCL2	RAB35	CCL19	MUC7	CDKN1A	IFIT1	CCL16
CD1D	AIM2	IL6R	RAG2	C1RL	CXCL3	RAB3B	PTPRC	HTN1	IFI30	IFIT2	CCL17
FPR1	CD209	MEFV	PSG3	IGHV3-23	CXCL5	RAB3C	CCDC88B	S100A12	TRIM38	IFIT3	CCL18
F13A1	CLEC4G	SGMS1	PQBP1	IGHV3-43	CXCL6	RAB4A	SPTA1	HTN3	PNRC1	IFIT5	CCL19
CLEC10A	CLEC4A	EIF2AK1	CRISP3	IGHV4-39	CXCL8	ARL8B	AGER	DEFB2	MCL1	IRF1	CCL20
CES1	CLEC6A	POLB	ZNF683	IGHV4-59	CXCL9	RAB5B	XCL1	DEFB4A	DDIT4	IRF7	CCL21
PID1	CLEC4E	PRCP	IGFBP4	IGHV4-61	CXCR1	RAB6A	AIF1	LTF	WARS	ISG15	CCL22
S100A12	CD207	RAC1	APOA2	CD46	CXCR2	RAB7A	CD40LG	HTN1	MAFF	ISG20	CCL23
MTMR11	CLEC10A	ZNF580	APOA4	CD55	CD177	RAB8B	PYCARD	FAM3A	C15orf48	MAP3K14	CCL24
SMA	CLEC5A	IGFBP4	PTK2	C1R	CALCA	TAP1	PDCD1LG2	THBS1	IFITM1	MOV10	CCL25
LAT2	CLECL1	APOA2	PTK6	C1S	S100A8	TAP2	CD24	PPBP	RASGEF1B	MS4A4A	CCL26
RETN	CLEC12A	RBPJ	IFNLR1	C8G	S100A9	CD207	CD28	TAC1	PMAIP1	MX1	CCL27
TMEM173	CLEC1B	APOL2	RBPJ	CFI	DPEP1	CD209	CD1D	NTS	CD69	MX2	CCL28
AOAH	CLEC9A	APOL3	SPAG11A	CLU	TGFB2	PSMA1	CD46	BDKRB2	SOCS1	NAMPT	CXCL1
RAB3D	CLEC12B	SMAD1	SPAG11B	CR1	PIK3CD	PSMA2	CD3E	NPY	IFNGR1	NT5C3	CXCL2
CD36	CLEC1A	IL17RC	APOL1	CR2	PIK3CG	PSMA3	CD55	ADM	PIM3	OAS1	CXCL3
MGST1	CLEC7A	IL17RE	APOL2	C1QBP	VAV1	PSMA4	CD70	PI3	JUNB	OAS2	CXCL5
TREM1	OLR1	RELA	APOL3	SUSD4	VAV3	PSMA5	CD80	APP	SAT1	OAS3	CXCL6
HNMT	MRC1	RELB	PPP6C	SERPING1	CCL11	PSMA6	CD81	ANG	DUSP5	OASL	CXCL8
CES1P1	LY75	IL18R1	SMAD1	C4BPA	CCL13	PSMA7	CD86	REG2A	SERPINB9	P2RY6	CXCL9
ADAM15		C3	PTX3	C4BPB	CCL14	PSMA8	CLECL1	S100A7	CD80	PHF15	CXCL10
IL13RA1		C5	FOXN1	IGHM	CCL16	PSMB1	CCL5	RNASE7	LGALS3	PML	CXCL11
MICAL2		F2	RNASET2	IGKC	CCL17	PSMB2	BMI1	CCL20	RNF19B	RSAD2	CXCL12
ITGA5		F8	DMBT1	TRBC1	CCL18	PSMB3	CCR2	CXCL1	TRAFD1	RTP4	CXCL13
CREB5		IL20RB	IL17RA	TRBC2	CCL19	PSMB4	ZAP70	CXCL2	TNFAIP3	SLC15A3	CXCL14
IL1B		HP	IL17RB	IGHV4-4	CCL20	PSMB5	CD6	CXCL3	SNN	SLC25A28	CXCL16
NR4A2		SAA2	IL17RC	IGHA1	CCL21	PSMB6	EPO	CXCL9	NCF1	SSBP3	CXCL17
MPP7		SAA4	IL17RE	IGHA2	CCL22	PSMB7	IL2	CXCL10	MAP3K14	TREX1	CX3CL1
PTAFR		NLRC4	RELA	IGHG1	CCL23	PSMB8	IL4	CXCL11	RASSF4	TRIM25	XCL1
HBEGF		SCG2	RELB	IGHG2	CCL24	PSMB9	IL6	CXCL12	RGS1	SUN2	XCL2
NFE2		CMKLR1	FBXL20	IGHG3	CCL25	PSMC1	LEP	CXCL13	BIRC3	ZC3HAV1	IL1A
ASGR1		SDC1	IL18R1	IGHG4	CCL26	PSMC2	EBI3	XCL1	MARCKS		IL1B
BST1		NLRP1	C2	IGLC2	PTPRO	PSMC3	PNP	CCL1	LAMP3		IL1F10
IL1RN		NLRP2	C3	IGLC3	TRIM55	PSMC4	HHLA2	CCL8	HLA-C		IL1RN
NOD2		NLRP3	C5	IGLL1	IRAK4	PSMC5	SHH	CCL11	B2M		IL2
		NLRP4	C6	IGLV6-57	WDR1	PSMC6	SYK	CCL13	TAP1		IL3
		NLRP6	C7	IGKV1-5	MCOLN2	PSMD1	FADD	CCL17	PPM1K		IL4
		NLRP9	C9		XCL1	PSMD2	ZP3	CCL18	LGALS9		IL5
		SELE	F2		XCL2	PSMD3	ZP4	CCL19	HLA-F		IL6
		SELP	F8		PECAM1	PSMD4	CARD11	CCL25	TRIM56		IL7
		IL1F10	IL20RB		SRP54	PSMD5	RIPK2	CCL21	DYNLT1		IL9
		ADORA2A	HP		CD47	PSMD6	TNFSF4	CCL22	C19orf66		IL10
		IL31RA	CLEC10A		CCL2	PSMD7	TNFSF9	SLPI	TYMP		IL11
		CYSLTR1	TF		CCL3	PSMD8	VTCN1	RNASE8	PSMB9		IL12A
		PRKD1	SAA1		CCL4	PSMD9	HLA-A	RNASE3	PSMB8		IL12B
		PRKCQ	SAA2		CX3CL1	PSME1	HLA-E	PF4	IFITM2		IL13
		PRKCZ	SAA4		CCL5	PSME2	SASH3	DEFB114	IFITM3		IL15
		TAC1	NLRC4		CCL7	PSME3	HES1	GALP	UNC93B1		IL16
		CXCL10	NLRC5		CCL8	PSME4	GPAM	CXCL6	NAPA		IL17A
		CXCL11	PRDM1		ITGA1	PSMF1	DNAJA3	CCL28	CHMP5		IL17B
		TAC4	SCG2		CCR2	CAPZB	RASAL3	CCL27	PARP10		IL17C
		CXCL13	ECSIT		CCR7	WDFY4	IGF1	RARRES2	PNPT1		IL17D
		ADGRE2	CMKLR1		ITGB2	ACTR10	IGF2	LYZ	NMI		IL17F
		ADGRE5	SDC1		BSG	ACTR1A	HMGB1	RNASE2	SP110		IL18
		TBK1	NLRP1		CHGA	ACTR1B	TRAF6	B2M	IRF7		IL19
		SCUBE1	NLRP2		AZU1	SPTBN2	IL15	TOR2A	IFI44		IL20
		IL36RN	NLRP3		CKLF	CENPE	IL18	RNASE6	LAP3		IL21
		MFHAS1	NLRP4		GP2	ABCB9	IL21	CCL24	IFI35		IL22
		PROK2	NLRP6		IL6	ARF1	IL1A	CCL26	OAS2		IL23A
		CXCL1	NLRP9		KIT	CLEC4A	IL1B	TSLP	XAF1		IL24
		CXCL2	SP140		PDE4B	CLEC4M	LGALS9	DEFB118	SLFN5		IL25
		CXCL3	PRDX1		NUP85	LNPEP	JAK3	PLA2	EIF2AK2		IL26
		TNFAIP3	PRDX2		EDN1	PSMB10	TGFBR2	CSN2	BST2		IL27
		CXCL5	PRDX5		EDN2	PSMB11	TNFRSF13C	DEFA5	UBE2L6		IL31
		CXCL6	NLRX1		EDN3	CD1A	HAVCR2	DEFA6	TNFSF13B		IL32
		TNFAIP6	TREML1		PDGFB	CD1B	HLA-DMB	SNCA	SAMD9L		IL33
		CXCL8	TREML4		PF4V1	CD1C	VCAM1	HE2	STAT1		IL34
		CXCL9	G3BP1		SYK	CD1D	HLA-DPA1	DEFB130	MX1		IL36A
		CXCR2	G3BP2		P2RY12	CD1E	HLA-DPB1	DEFB126	EPSTI1		IL36B
		CXCR3	TUBB4B		GBF1	CD36	NCK1	SPINK9	ISG20		IL36G
		CXCR4	INAVA		FLT1	CALR	NCK2	IL26	IFI44L		IL36RN
		CXCR6	IL27RA		S100A12	ATG5	SELENOK	DEFB118	IFI6		IL37
		KRT16	RAET1E		C5AR1	CD74	SLC7A1	6MBM	LY6E
		CD163	RAET1G		FCER1G	CANX	NCKAP1L	S100A15	ISG15
		TFR2	SELE		HRH1	CD8A	SLAMF1	SAA1	OAS3
		CD180	SELP		LGALS3	PSMD10	IL12B	SAA2	MX2
		SPP1	RAB14		IL6R	PSMD11	IL23A	RNASE1	OAS1
		PTAFR	RAB23		JAM3	PSMD12	IL23R	ADCYAP1	RBCK1
		CALCA	RAB1A		JAML	PSMD13	ICOSLG	IGFBP5	PML
		CAMK4	IL1F10		PIKFYVE	PSMD14	IL2RA	PDYN	RGL1
		IL1RAP	SFPQ		P2RX4	B2M	IL6ST	APLN	ADAR
		HYAL1	ARL8B		TNFRSF11A	ITGB5	PTPN22	CRH	STAT2
		HYAL3	SHC1		SFTPD	ACE	LILRB2	RNASE6	TFEC
		TLR2	ADORA2A		PIP5K1C	ITGAV	ANXA1	RNASE4	TRIM14
		TLR3	ADORA2B		RPS19	CHUK			DTX3L
		IL1RL2	IL31RA		NCKAP1L	GBA			HSH2D
		TLR4	CYSLTR1		MSMP	HFE			IFIT5
		TLR5	PRKD1		TNFSF11	MFSD6			GMPR
		TLR6	PRKCD		CSF3R	IDE			APOL6
		TLR8	PRKDC		JAGN1	CLTA			DDX60
		TLR9	PRKCQ		SIRPA	CLTC			USP18
		PTGDR	PRKCZ		FOLR2	RFTN1			HERC5
		PTGES	ARMC5		ANXA1	RACGAP1			OASL
		PTGFR	ADGRB1		CCL3L1	MR1			TNFSF10
		NR1H4	TAC1		PPIA	AZGP1			IFIT1
		PTGIR	CXCL10		PPIB	SLC11A1			IFIT3
		S100A8	CXCL11			CTSD			IFIT2
		PTGS1	TAC4			CTSE			DHX58
		PTGS2	CXCL12			CTSF			CD38
		RPS6KA4	CXCL13			CTSH			HESX1
		RPS6KA5	IGKV3-20			CTSL			IFI27
		DPEP1	INHBA			CTSS			ATF3
		TOLLIP	INHBB			CTSV			CCL4
		CASP4	ADGRE2			DNM2			CCL2
		TGFB1	ADGRE5			CYBA			CXCL10
		TRIL	JCHAIN			CYBB
		PIK3CD	SLFN11			PDIA3
		PIK3CG	SLFN13			KDM5D
		SPHK1	TAP1			CAPZA1
		TMIGD3	TBK1			CAPZA2
		THBS1	SKP2			CAPZA3
		CCL11	RTP4			EXT1
		CCL13	RNASE1			HLA-A
		CCL14	RNASE2			HLA-B
		CCL15	RNASE3			HLA-C
		CCL16	RNASE6			HLA-E
		CCL17	RNASE7			HLA-F
		CCL18	RNASE8			HLA-G
		CCL19	RNASEL			SAR1B
		CCL20	STAT5A			ICAM1
		CCL21	STAT5B			DYNC1LI1
		CCL22	IGHV1OR15-1			DYNC1LI2
		CCL23	SCUBE1			DYNLL1
		CCL24	IGHV1OR15-9			DYNLL2
		CCL25	IL36RN			FCER1G
		CCL26	SLPI			SH3GL2
		SMPDL3B	MFHAS1			ERAP1
		HDAC5	PROK2			ERAP2
		HDAC9	CXCL1			TRAF6
		IRAK2	CXCL2			KIF11
		VNN1	CXCL3			KIF15
		CCRL2	TNFAIP3			KIF22
		TCIRG1	CXCL5			KIF23
		CEBPB	CXCL6			KIF2A
		AGER	TNFAIP6			KIF2B
		REG3A	CXCL9			KIF2C
		REG3G	ASIC1			KIF3A
		XCL1	ASIC4			KIF3B
		XCL2	CXCR2			KIF3C
		HNRNPA0	CXCR3			KIF4A
		XCR1	CXCR4			KIF4B
		AHSG	CXCR6			KIF5A
		AIM2	KRT16			PIKFYVE
		CD40LG	CD160			SEC13
		TNFRSF1A	CD163			DCTN1
		TNFRSF1B	KRT6A			DCTN2
		AKT1	SPI1			DCTN3
		BCL6	TFR2			DCTN4
		CELA1	CD177			DCTN5
		PYCARD	CD180			DCTN6
		TICAM1	SOCS6			SNAP23
		TICAM2	CD207			FCGR1A
		AOC3	CD209			FCGR1B
		APCS	CD244			FCGR2B
		CAMK1D	SPP1			IFI30
		MEP1B	PPP1R14B			LAG3
		TIRAP	PTAFR			KLC1
		STAB1	CALCA			KLC2
		ABCC2	TIFA			HLA-DMA
		NRROS	IGHV1OR21-1			HLA-DMB
		ABCF1	SRMS			HLA-DOA
		IL18RAP	CAMK4			HLA-DOB
		CLEC7A	CAMLG			VAMP3
		STAT3	TKFC			VAMP8
		CD14	MALT1			HLA-DRA
		CD40	TRIM43B			LGMN
		CD44	TSPAN32			RAB27A
		CD68	CYBC1			RAB33A
		ASS1	RNF135			HLA-DPA1
		CD5L	USP14			HLA-DPB1
		CD96	IL1RAP			HLA-DQA1
		CERS6	TRIM49B			HLA-DQA2
		CCL1	TRIM49C			HLA-DQB1
		CCL2	RNF166			HLA-DQB2
		ATRN	HYAL1			HLA-DRB1
		CCL3	HYAL2			HLA-DRB5
		CCL4	HYAL3			NCF1
		CX3CL1	USP46			NCF2
		CCL5	RNF187			NCF4
		CCL7	TMF1			AP1B1
		CCL8	RNF19B			AP1G1
		BLNK	TLR1			AP2A1
		CCR1	TLR2			AP2A2
		CCR2	TLR3			AP2B1
		CCR3	IL1RL2			AP1M1
		CCR4	TLR4			AP1M2
		CCR5	TLR5			AP1S1
		ITGB1	TLR6			AP1S2
		CCR7	TLR7			AP1S3
		ITGB2	TLR8			AP3B1
		ITGB6	TLR9			AP2M1
		ADM	ATAD3A			AP3D1
		CDO1	PSPC1			AP2S1
		C4A	TRIM64B			KIF18A
		C4B	TRIM64C			KIF26A
		BMP2	MYD88			IKBKB
		BMP6	TTLL12			IKBKG
		PLGRKT	PTGDR			DYNC1H1
		CD6	TNK1			DYNC1I1
		ITIH4	TNK2			DYNC1I2
		AXL	PTGES			TAPBP
		F12	PTGFR			PTGFR
		PARK7	CARD9			CARD9
		F2R	NR1H4			NR1H4
		CRH	CD300LB			CD300LB
		PARP4	PTGIR			PTGIR
		GPER1	TRIM75P			TRIM75P
		CRP	S100A7			S100A7
		ELANE	S100A8			S100A8
		AZU1	S100A9			S100A9
		CHUK	NR2E1			NR2E1
		F11R	CASC2			CASC2
		EPO	PTGS1			PTGS1
		GAL	PTGS2			PTGS2
		FN1	MARCO			MARCO
		MAP2K3	RPS6KA4			RPS6KA4
		HCK	RPS6KA5			RPS6KA5
		HFE	PTK2B			PTK2B
		ACER3	CORO1A			CORO1A
		HK1	DPEP1			DPEP1
		HPR	TOLLIP			TOLLIP
		IL4	CASP1			CASP1
		IL5	CASP4			CASP4
		IL6	DEFB4A			DEFB4A
		IL9	TGFB1			TGFB1
		INS	MASP1			MASP1
		CNR2	MASP2			MASP2
		KIT	TRDC			TRDC
		LAT	RBM14			RBM14
		LBP	TRIL			TRIL
		ADAM8	PIK3CD			PIK3CD
		MIF	PIK3CG			PIK3CG
		GPR32	MAPK8IP2			MAPK8IP2
		GPR33	MATR3			MATR3
		LXN	TTC4			TTC4
		LOXL3	ZDHHC1			ZDHHC1
		ACKR1	IGHV7-4-1			IGHV7-4-1
		ACKR2	SPHK1			SPHK1
		LYZ	IGHV1-18			IGHV1-18
		GPR68	TUBB			TUBB
		CSF1	IGHV1-45			IGHV1-45
		DHX9	IGHV1-46			IGHV1-46
		SLC11A1	IGHV1-58			IGHV1-58
		PF4	IGHV1-69			IGHV1-69
		ADCY1	RBMS3			RBMS3
		ADCY8	PLEKHM2			PLEKHM2
		TBXA2R	UMOD			UMOD
		ACOD1	PTPN6			PTPN6
		ECM1	TMIGD3			TMIGD3
		REL	THBS1			THBS1
		PXK	CCL11			CCL11
		ADORA1	CCL13			CCL13
		ADORA3	CCL14			CCL14
		TLR10	CCL15			CCL15
		PF4V1	CCL16			CCL16
		NUPR1	CCL17			CCL17
		CYBA	CCL18			CCL18
		CYBB	CCL19			CCL19
		UCN	CCL20			CCL20
		TNF	CCL21			CCL21
		C3AR1	CCL22			CCL22
		PLA2G2A	CCL23			CCL23
		PLA2G2D	CCL24			CCL24
		PLA2G2E	CCL25			CCL25
		PLA2G4B	CCL26			CCL26
		PLA2G4C	PTPRC			PTPRC
		KDM6B	SMPDL3B			SMPDL3B
		ACVR1	HDAC4			HDAC4
		CIITA	HDAC5			HDAC5
		CHST1	HDAC9			HDAC9
		CHST2	SEC14L1			SEC14L1
		CHST4	ANKHD1			ANKHD1
		SERPINA1	SPON2			SPON2
		SERPINA3	TRIM10			TRIM10
		SERPINC1	TRIM11			TRIM11
		NFATC3	TRIM13			TRIM13
		NFATC4	TRIM14			TRIM14
		SERPINF2	TRIM15			TRIM15
		GSDMD	TRIM17			TRIM17
		NFE2L2	TRIM21			TRIM21
		PTGER1	TRIM22			TRIM22
		PTGER2	TRIM23			TRIM23
		PTGER3	TRIM25			TRIM25
		PTGER4	TRIM26			TRIM26
		FFAR3	TRIM27			TRIM27
		FFAR4	TRIM28			TRIM28
		TNIP1	TRIM29			TRIM29
		TNIP2	TRIM31			TRIM31
		TNIP3	TRIM32			TRIM32
		CARD18	TRIM34			TRIM34
		RIPK1	TRIM35			TRIM35
		RIPK2	TRIM38			TRIM38
		SIGLEC1	TRIM39			TRIM39
		LTB4R	TRIM40			TRIM40
		GBP5	TRIM43			TRIM43
		AFAP1L2	TRIM48			TRIM48
		TNFSF4	TRIM49			TRIM49
		S100A12	TRIM51			TRIM51
		SEMA7A	TRIM52			TRIM52
		EXT1	TRIM56			TRIM56
		C5AR1	TRIM58			TRIM58
		C5AR2	TRIM60			TRIM60
		FPR2	TRIM59			TRIM59
		FPR3	TRIM61			TRIM61
		GGT5	TRIM62			TRIM62
		GJA1	CD300C			CD300C
		HAMP	TRIM64			TRIM64
		CYP26B1	CD300E			CD300E
		ICAM1	TRIM68			TRIM68
		FUT7	TRIM77			TRIM77
		EPHA2	CCDC88B			CCDC88B
		MRGPRX1	IRAK1			IRAK1
		MAPKAPK2	IRAK2			IRAK2
		NLRP10	IRAK4			IRAK4
		THEMIS2	TRIML1			TRIML1
		SCN9A	TRIML2			TRIML2
		IFNG	TIAL1			TIAL1
		OPRM1	VNN1			VNN1
		HMGB1	EIF4E			EIF4E
		HRH1	XRCC5			XRCC5
		HRH4	XRCC6			XRCC6
		AGTR1	CCRL2			CCRL2
		AGTR2	ABI3			ABI3
		IL13	TCIRG1			TCIRG1
		IL15	NPY2R			NPY2R
		IL18	ADAR			ADAR
		IL22	WRNIP1			WRNIP1
		IL25	ACP5			ACP5
		IL27	C1QA			C1QA
		IL1A	C1QB			C1QB
		IL1B	C1QC			C1QC
		IL34	C1RL			C1RL
		IL37	CEBPB			CEBPB
		TPST1	CEBPE			CEBPE
		LGALS9	CEBPG			CEBPG
		ZC3H12A	MCOLN2			MCOLN2
		PSTPIP1	ZMYND11			ZMYND11
		TREM1	MECP2			MECP2
		TREM2	KIR2DL4			KIR2DL4
		ALOX15	ARHGEF2			ARHGEF2
		MMP25	AGER			AGER
		IRF5	IGHV3-13			IGHV3-13
		IRGM	IGHV3-16			IGHV3-16
		LACC1	IGHV3-20			IGHV3-20
		BMPR1B	IGHV3-21			IGHV3-21
		SCYL1	IGHV3-23			IGHV3-23
		SCYL3	IGHV3-30			IGHV3-30
		ITCH	IGHV3-33			IGHV3-33
		AIMP1	IGHV3-35			IGHV3-35
		F2RL1	IGHV3-43			IGHV3-43
		FCGR2B	IGHV3-48			IGHV3-48
		NFAM1	IGHV3-49			IGHV3-49
		NDST1	IGHV3-53			IGHV3-53
		HAVCR2	IGHV3-72			IGHV3-72
		TRPV1	IGHV3-73			IGHV3-73
		IFI16	IGHV3-74			IGHV3-74
		NFKB1	REG3A			REG3A
		KNG1	AHCY			AHCY
		IFNA2	REG3G			REG3G
		GATA3	XCL1			XCL1
		LIAS	XCL2			XCL2
		VCAM1	HNRNPA0			HNRNPA0
		LTB4R2	AIF1			AIF1
		LIPA	XCR1			XCR1
		UGT1A1	SSC5D			SSC5D
		MBL2	IGHV1-69-2			IGHV1-69-2
		MGLL	AHSG			AHSG
		MS4A2	AIM2			AIM2
		TRAF3IP2	GABRA5			GABRA5
		PLSCR1	CD40LG			CD40LG
		NAIP	TNFRSF14			TNFRSF14
		HLA-DRB1	TNFRSF1A			TNFRSF1A
		CHI3L1	TNFRSF1B			TNFRSF1B
		NCR3	LGALS3BP			LGALS3BP
		LY75	ISG15			ISG15
		LY86	ISG20			ISG20
		LY96	PADI4			PADI4
		NFKBID	BNIP3			BNIP3
		NFKBIZ	BATF			BATF
		S1PR3	AKT1			AKT1
		KLRG1	BCL2			BCL2
		NOTCH1	BCL3			BCL3
		NOTCH2	BCL6			BCL6
		NFX1	CELA1			CELA1
		TUSC2	ALS2			ALS2
		CRHBP	PYCARD			PYCARD
		AP3B1	MFAP4			MFAP4
		BDKRB1	TICAM1			TICAM1
		BDKRB2	TICAM2			TICAM2
		MSMP	AOC3			AOC3
		IL17A	SRPK1			SRPK1
		IL17B	SRPK2			SRPK2
		IL17C	EIF4G1			EIF4G1
		IL17D	KIR3DL1			KIR3DL1
		IL17F	KIR3DL2			KIR3DL2
		ODAM	APCS			APCS
		IL23A	CAMK1D			CAMK1D
		IL23R	WFDC2			WFDC2
		IL36A	WFDC3			WFDC3
		IL36B	WFDC5			WFDC5
		IL36G	WFDC9			WFDC9
		CSF1R	MEP1B			MEP1B
		NOD1	TIRAP			TIRAP
		IL1R1	IGHV4-28			IGHV4-28
		TSPAN2	IGHV4-31			IGHV4-31
		IL1RN	IGHV4-34			IGHV4-34
		OGG1	IGHV4-39			IGHV4-39
		TACR1	IGHV4-59			IGHV4-59
		NOS2	IGHV4-61			IGHV4-61
		IL2RA	DAB2IP			DAB2IP
		NOX1	STAB1			STAB1
		NOX4	STAB2			STAB2
		RASGRP1	FAM3A			FAM3A
		TNFRSF4	ABCC2			ABCC2
		IL5RA	ABCC9			ABCC9
		PNMA1	NRROS			NRROS
		OLR1	ABCE1			ABCE1
		RARRES2	ABCF1			ABCF1
		SIGIRR	ABCF3			ABCF3
		IKBKB	CLEC1A			CLEC1A
		IKBKG	CLEC1B			CLEC1B
		HSPG2	IL18RAP			IL18RAP
		PJA2	CLEC2A			CLEC2A
		ORM1	ARG1			ARG1
		ORM2	AQP1			AQP1
		FOLR2	ARG2			ARG2
		ANXA1	CLEC4A			CLEC4A
		PLAA	CLEC4C			CLEC4C
		B4GALT1	CLEC4D			CLEC4D
		CSRP3	CLEC4E			CLEC4E
		PLD3	CLEC5A			CLEC5A
		PLD4	CLEC4M			CLEC4M
		CCL3L1	CLEC6A			CLEC6A
		PLP1	METTL3			METTL3
		PPBP	CLEC7A			CLEC7A
		IL10RB	STAT1			STAT1
			STAT2			STAT2
			STAT3			STAT3
			STAT4			STAT4
			STAT6			STAT6
			STATH			STATH
			CD14			CD14
			HERC5			HERC5
			CD1D			CD1D
			CD36			CD36
			CD40			CD40
			CFHR1			CFHR1
			CFHR2			CFHR2
			CD44			CD44
			CFHR5			CFHR5
			CD46			CD46
			CD48			CD48
			CD55			CD55
			CAMP			CAMP
			YES1			YES1
			ATG7			ATG7
			CD68			CD68
			ASS1			ASS1
			CD5L			CD5L
			CD83			CD83
			CD84			CD84
			CD96			CD96
			CERS6			CERS6
			CCL1			CCL1
			CCL2			CCL2
			ATRN			ATRN
			CCL3			CCL3
			CCL4			CCL4
			CX3CL1			CX3CL1
			CCL5			CCL5
			CCL7			CCL7
			CCL8			CCL8
			B2M			B2M
			BLNK			BLNK
			CCR1			CCR1
			CCR2			CCR2
			CCR3			CCR3
			CX3CR1			CX3CR1
			CCR4			CCR4
			CCR5			CCR5
			CCR6			CCR6
			ITGB1			ITGB1
			CCR7			CCR7
			ITGB2			ITGB2
			CCR9			CCR9
			ITGB6			ITGB6
			ZAP70			ZAP70
			ITGAL			ITGAL
			ITGAM			ITGAM
			ITGAX			ITGAX
			C1R			C1R
			C1S			C1S
			ADM			ADM
			CDO1			CDO1
			C4A			C4A
			C4B			C4B
			BMP2			BMP2
			BMP6			BMP6
			C8A			C8A
			C8B			C8B
			C8G			C8G
			ANG			ANG
			APP			APP
			PLGRKT			PLGRKT
			CD4			CD4
			CD6			CD6
			BCL2L1			BCL2L1
			PYDC1			PYDC1
			BLK			BLK
			CGAS			CGAS
			CFB			CFB
			CFD			CFD
			ADAMTS5			ADAMTS5
			CFH			CFH
			CFI			CFI
			ITIH4			ITIH4
			AXL			AXL
			CFP			CFP
			BPI			BPI
			F12			F12
			BTK			BTK
			DCD			DCD
			ZBP1			ZBP1
			CLU			CLU
			PARK7			PARK7
			F2R			F2R
			CR1			CR1
			CR2			CR2
			CHGA			CHGA
			CRH			CRH
			PARP4			PARP4
			GPER1			GPER1
			PARP9			PARP9
			CRP			CRP
			ELANE			ELANE
			ZG16			ZG16
			BRINP1			BRINP1
			AZU1			AZU1
			CHUK			CHUK
			F11R			F11R
			FER			FER
			FGA			FGA
			FES			FES
			FGB			FGB
			EPO			EPO
			FGR			FGR
			EPX			EPX
			PCBP2			PCBP2
			GAL			GAL
			FN1			FN1
			MAP2K3			MAP2K3
			FOS			FOS
			FRK			FRK
			BST2			BST2
			HCK			HCK
			MAP3K5			MAP3K5
			HFE			HFE
			FYN			FYN
			ACER3			ACER3
			HK1			HK1
			STMP1			STMP1
			MAP4K2			MAP4K2
			CLPB			CLPB
			HPR			HPR
			HRG			HRG
			IL4			IL4
			IL5			IL5
			IL6			IL6
			IL9			IL9
			INS			INS
			ITK			ITK
			COCH			COCH
			DDX1			DDX1
			CNR2			CNR2
			KIT			KIT
			LAT			LAT
			LBP			LBP
			LCK			LCK
			ADAM8			ADAM8
			MDK			MDK
			LPO			LPO
			MIF			MIF
			TRIM49D1			TRIM49D1
			LTA			LTA
			LTF			LTF
			IGHV4OR15-8			IGHV4OR15-8
			SERINC3			SERINC3
			SERINC5			SERINC5
			LY9			LY9
			GPR32			GPR32
			GPR33			GPR33
			CRCP			CRCP
			MR1			MR1
			PARP14			PARP14
			LXN			LXN
			LOXL3			LOXL3
			ACKR1			ACKR1
			ACKR2			ACKR2
			LYN			LYN
			MPO			MPO
			LYZ			LYZ
			GPR68			GPR68
			ZBTB1			ZBTB1
			MX1			MX1
			MX2			MX2
			PDE12			PDE12
			CSF1			CSF1
			DHX9			DHX9
			TRIM51GP			TRIM51GP
			CHID1			CHID1
			DTX3L			DTX3L
			SLC11A1			SLC11A1
			PF4			PF4
			ADCY1			ADCY1
			ADCY8			ADCY8
			PI3			PI3
			PHB			PHB
			TBXA2R			TBXA2R
			CST3			CST3
			ACOD1			ACOD1
			PML			PML
			KCNJ8			KCNJ8
			HEXIM1			HEXIM1
			CTSG			CTSG
			KCNN4			KCNN4
			ECM1			ECM1
			REL			REL
			PXK			PXK
			FBXO9			FBXO9
			C1QBP			C1QBP
			SIRPB1			SIRPB1
			ADORA1			ADORA1
			ADORA3			ADORA3
			DUOX1			DUOX1
			DUOX2			DUOX2
			TLR10			TLR10
			SLA			SLA
			SLC15A2			SLC15A2
			SLC15A3			SLC15A3
			SLC15A4			SLC15A4
			PF4V1			PF4V1
			SPN			SPN
			STYK1			STYK1
			SRC			SRC
			PMAIP1			PMAIP1
			NUPR1			NUPR1
			CYBA			CYBA
			CYBB			CYBB
			UCN			UCN
			TYROBP			TYROBP
			TNF			TNF
			MICU1			MICU1
			SYK			SYK
			P2RY11			P2RY11
			CYLD			CYLD
			DPP4			DPP4
			IGHV7-81			IGHV7-81
			VGF			VGF
			C3AR1			C3AR1
			SUSD4			SUSD4
			PLA2G10			PLA2G10
			WAS			WAS
			IL22RA1			IL22RA1
			DRD4			DRD4
			PLA2G1B			PLA2G1B
			EP300			EP300
			PLA2G2A			PLA2G2A
			PLA2G2D			PLA2G2D
			PLA2G2E			PLA2G2E
			PLA2G2F			PLA2G2F
			PLA2G4B			PLA2G4B
			PLA2G4C			PLA2G4C
			KDM6B			KDM6B
			NT5C3A			NT5C3A
			FADD			FADD
			DEFB104A			DEFB104A
			DEFB107A			DEFB107A
			DEFB108B			DEFB108B
			ACVR1			ACVR1
			ELF3			ELF3
			ELF4			ELF4
			CIITA			CIITA
			DEFB130A			DEFB130A
			DEFB130B			DEFB130B
			DEFB131A			DEFB131A
			FCN1			FCN1
			DEFB131B			DEFB131B
			FCN2			FCN2
			FCN3			FCN3
			FCMR			FCMR
			CHST1			CHST1
			CHST2			CHST2
			CHST4			CHST4
			SERPINA1			SERPINA1
			SERPINA3			SERPINA3
			SERPINC1			SERPINC1
			NFATC3			NFATC3
			NFATC4			NFATC4
			SERPINE1			SERPINE1
			SERPINF2			SERPINF2
			SERPING1			SERPING1
			GSDMA			GSDMA
			GSDMB			GSDMB
			GSDMC			GSDMC
			GSDMD			GSDMD
			NFE2L2			NFE2L2
			PTGER1			PTGER1
			PTGER2			PTGER2
			PTGER3			PTGER3
			PTGER4			PTGER4
			FFAR3			FFAR3
			FFAR4			FFAR4
			TNIP1			TNIP1
			TNIP2			TNIP2
			TNIP3			TNIP3
			CARD18			CARD18
			C4BPA			C4BPA
			C4BPB			C4BPB
			RIOK3			RIOK3
			RIPK1			RIPK1
			RIPK2			RIPK2
			RIPK3			RIPK3
			GALP			GALP
			SIGLEC1			SIGLEC1
			LTB4R			LTB4R
			GBP1			GBP1
			GBP2			GBP2
			GBP3			GBP3
			GBP4			GBP4
			GBP5			GBP5
			GBP6			GBP6
			GBP7			GBP7
			VSIG4			VSIG4
			FLNA			FLNA
			BPIFA1			BPIFA1
			BPIFA2			BPIFA2
			BPIFB1			BPIFB1
			BPIFB3			BPIFB3
			AFAP1L2			AFAP1L2
			TNFSF4			TNFSF4
			TNFSF8			TNFSF8
			ANKRD17			ANKRD17
			S100A12			S100A12
			S100A14			S100A14
			CAPZA1			CAPZA1
			CAPZA2			CAPZA2
			SEMA7A			SEMA7A
			EXT1			EXT1
			C5AR1			C5AR1
			C5AR2			C5AR2
			FPR1			FPR1
			FPR2			FPR2
			FPR3			FPR3
			GGT5			GGT5
			AGBL4			AGBL4
			AGBL5			AGBL5
			OTULIN			OTULIN
			SH2D1A			SH2D1A
			SH2D1B			SH2D1B
			DAPK1			DAPK1
			GJA1			GJA1
			HLA-A			HLA-A
			HLA-B			HLA-B
			HLA-E			HLA-E
			HLA-G			HLA-G
			HAMP			HAMP
			ZCCHC3			ZCCHC3
			OR2H2			OR2H2
			CYP26B1			CYP26B1
			SARM1			SARM1
			ICAM1			ICAM1
			FUT7			FUT7
			EPHA2			EPHA2
			MAP3K14			MAP3K14
			DCDC2			DCDC2
			NCBP3			NCBP3
			GNLY			GNLY
			GPAM			GPAM
			MRGPRX1			MRGPRX1
			DEFB110			DEFB110
			DEFB112			DEFB112
			DEFB113			DEFB113
			DEFB114			DEFB114
			DEFB115			DEFB115
			DEFB116			DEFB116
			DEFB118			DEFB118
			DEFB119			DEFB119
			DEFB121			DEFB121
			DEFB123			DEFB123
			DEFB124			DEFB124
			DEFB125			DEFB125
			DEFB126			DEFB126
			DNAJC3			DNAJC3
			DEFB129			DEFB129
			DEFB132			DEFB132
			DEFB133			DEFB133
			DEFB134			DEFB134
			DEFB135			DEFB135
			IGHV3-64D			IGHV3-64D
			GRM7			GRM7
			ADCYAP1			ADCYAP1
			MAPKAPK2			MAPKAPK2
			NLRP10			NLRP10
			NLRP2B			NLRP2B
			EPPIN			EPPIN
			THEMIS2			THEMIS2
			IFI6			IFI6
			SCN9A			SCN9A
			IFNE			IFNE
			TMEM106A			TMEM106A
			IFNG			IFNG
			IFNK			IFNK
			IGHD			IGHD
			IGHE			IGHE
			IGHM			IGHM
			IGKC			IGKC
			OPRK1			OPRK1
			OPRM1			OPRM1
			NDUFAF4			NDUFAF4
			HMGB1			HMGB1
			HMGB2			HMGB2
			HMGB3			HMGB3
			TRAF3			TRAF3
			HRAS			HRAS
			AICDA			AICDA
			GZMB			GZMB
			GZMM			GZMM
			HRH1			HRH1
			HRH4			HRH4
			AGTR1			AGTR1
			AGTR2			AGTR2
			TRBC1			TRBC1
			TRBC2			TRBC2
			IL10			IL10
			IL13			IL13
			IL15			IL15
			IL18			IL18
			IL21			IL21
			IL22			IL22
			IL25			IL25
			IL27			IL27
			IL1A			IL1A
			IL32			IL32
			IL34			IL34
			IL37			IL37
			HSF1			HSF1
			APOBEC1			APOBEC1
			TPST1			TPST1
			TRAT1			TRAT1
			IL4R			IL4R
			LGALS3			LGALS3
			LGALS9			LGALS9
			JAK3			JAK3
			IL6R			IL6R
			IL7R			IL7R
			KIF5B			KIF5B
			PGLYRP1			PGLYRP1
			PGLYRP2			PGLYRP2
			PGLYRP3			PGLYRP3
			PGLYRP4			PGLYRP4
			HTN1			HTN1
			HTN3			HTN3
			ILF3			ILF3
			DDIT4			DDIT4
			IFI44L			IFI44L
			PSTPIP1			PSTPIP1
			DCST1			DCST1
			TREM1			TREM1
			TRDV1			TRDV1
			TREM2			TREM2
			TRDV2			TRDV2
			TRDV3			TRDV3
			ALOX15			ALOX15
			RNF39			RNF39
			S100B			S100B
			DEFA1			DEFA1
			DEFA3			DEFA3
			DEFA4			DEFA4
			DEFA5			DEFA5
			DEFA6			DEFA6
			DEFB1			DEFB1
			MMP25			MMP25
			TRGV2			TRGV2
			TRGV3			TRGV3
			TRGV4			TRGV4
			TRGV5			TRGV5
			TRGV8			TRGV8
			TRGV9			TRGV9
			IGHV1-2			IGHV1-2
			IGHV1-3			IGHV1-3
			IPO7			IPO7
			TRIM4			TRIM4
			TRIM5			TRIM5
			TRIM6			TRIM6
			TRIM8			TRIM8
			IGHV2-5			IGHV2-5
			IRF2			IRF2
			IRF3			IRF3
			SEH1L			SEH1L
			IRF4			IRF4
			IRF5			IRF5
			IRF7			IRF7
			IRF8			IRF8
			IRF9			IRF9
			IRGC			IRGC
			IRGM			IRGM
			LACC1			LACC1
			IGHV3-7			IGHV3-7
			BMPR1B			BMPR1B
			IGHV4-4			IGHV4-4
			SCYL1			SCYL1
			SCYL3			SCYL3
			ITCH			ITCH
			AIMP1			AIMP1
			F2RL1			F2RL1
			LACRT			LACRT
			FCGR2B			FCGR2B
			NFAM1			NFAM1
			ARID5A			ARID5A
			NDST1			NDST1
			DDX17			DDX17
			DDX21			DDX21
			DDX58			DDX58
			DDX60			DDX60
			DDX3X			DDX3X
			HAVCR2			HAVCR2
			SEMG1			SEMG1
			SEMG2			SEMG2
			TRPV1			TRPV1
			AKAP1			AKAP1
			AKAP8			AKAP8
			IFI16			IFI16
			IFI27			IFI27
			CNOT7			CNOT7
			LALBA			LALBA
			ATP1A2			ATP1A2
			CNPY3			CNPY3
			IFIH1			IFIH1
			WFDC10A			WFDC10A
			WFDC10B			WFDC10B
			SIGLEC10			SIGLEC10
			SIGLEC14			SIGLEC14
			SIGLEC15			SIGLEC15
			KLF4			KLF4
			IFIT1			IFIT1
			IFIT2			IFIT2
			IFIT3			IFIT3
			IFIT5			IFIT5
			LCN2			LCN2
			VAMP8			VAMP8
			NFKB1			NFKB1
			GAPDH			GAPDH
			ZC3HAV1			ZC3HAV1
			SETD2			SETD2
			KNG1			KNG1
			ZDHHC11			ZDHHC11
			IFNA1			IFNA1
			IFNA2			IFNA2
			IFNA4			IFNA4
			IFNA5			IFNA5
			IFNA6			IFNA6
			IFNA7			IFNA7
			IFNA8			IFNA8
			IFNB1			IFNB1
			MPEG1			MPEG1
			IFNL1			IFNL1
			IFNL2			IFNL2
			IFNL3			IFNL3
			GATA3			GATA3
			BATF2			BATF2
			ROMO1			ROMO1
			PLAC8			PLAC8
			BNIP3L			BNIP3L
			POLR3A			POLR3A
			POLR3B			POLR3B
			POLR3C			POLR3C
			POLR3D			POLR3D
			POLR3E			POLR3E
			POLR3F			POLR3F
			POLR3G			POLR3G
			POLR3H			POLR3H
			POLR3K			POLR3K
			LGR4			LGR4
			LIAS			LIAS
			IFNW1			IFNW1
			VCAM1			VCAM1
			IGHA1			IGHA1
			IGHA2			IGHA2
			LCE3A			LCE3A
			LTB4R2			LTB4R2
			IGHG1			IGHG1
			IGHG2			IGHG2
			IGHG3			IGHG3
			IGHG4			IGHG4
			LIPA			LIPA
			PLCG2			PLCG2
			KRT1			KRT1
			ULBP1			ULBP1
			ULBP2			ULBP2
			ULBP3			ULBP3
			MORC1			MORC1
			UGT1A1			UGT1A1
			MBL2			MBL2
			ADAM15			ADAM15
			ADAM17			ADAM17
			MAVS			MAVS
			RPL30			RPL30
			RPL39			RPL39
			MOV10			MOV10
			COTL1			COTL1
			IGLC2			IGLC2
			IGLC3			IGLC3
			IGLC6			IGLC6
			IGLC7			IGLC7
			MEFV			MEFV
			IGHV1-69D			IGHV1-69D
			IGLL1			IGLL1
			IGLL5			IGLL5
			SFTPD			SFTPD
			BCL10			BCL10
			IFIT1B			IFIT1B
			MGLL			MGLL
			MS4A2			MS4A2
			VDAC1			VDAC1
			SGMS1			SGMS1
			MID2			MID2
			MICA			MICA
			LYPD8			LYPD8
			TRAF3IP2			TRAF3IP2
			TPSAB1			TPSAB1
			ADARB1			ADARB1
			PLSCR1			PLSCR1
			SLC1A1			SLC1A1
			OTUD4			OTUD4
			UNC13D			UNC13D
			NAIP			NAIP
			IFITM1			IFITM1
			IFITM3			IFITM3
			RPS19			RPS19
			COLEC10			COLEC10
			COLEC11			COLEC11
			COLEC12			COLEC12
			LSP1			LSP1
			HLA-DRB1			HLA-DRB1
			EIF2AK1			EIF2AK1
			EIF2AK2			EIF2AK2
			EIF2AK4			EIF2AK4
			NCF1			NCF1
			NCF2			NCF2
			MLKL			MLKL
			NCR1			NCR1
			CHI3L1			CHI3L1
			NCR2			NCR2
			NCR3			NCR3
			ALPK1			ALPK1
			NEUROD2			NEUROD2
			MNDA			MNDA
			SCNN1B			SCNN1B
			LY75			LY75
			LY86			LY86
			LY96			LY96
			NFKBID			NFKBID
			NFKBIZ			NFKBIZ
			KLRC1			KLRC1
			KLRC2			KLRC2
			KLRC3			KLRC3
			KLRD1			KLRD1
			S1PR3			S1PR3
			LYAR			LYAR
			KLRG1			KLRG1
			LYG1			LYG1
			LYG2			LYG2
			NOTCH1			NOTCH1
			NOTCH2			NOTCH2
			KLRK1			KLRK1
			NFX1			NFX1
			TUSC2			TUSC2
			LYST			LYST
			LEAP2			LEAP2
			CRHBP			CRHBP
			BECN1			BECN1
			AP3B1			AP3B1
			BDKRB1			BDKRB1
			BDKRB2			BDKRB2
			TBKBP1			TBKBP1
			DROSHA			DROSHA
			MSMP			MSMP
			LYZL4			LYZL4
			LYZL6			LYZL6
			UNC93B1			UNC93B1
			OAS1			OAS1
			OAS2			OAS2
			OAS3			OAS3
			EXOSC4			EXOSC4
			EXOSC5			EXOSC5
			SLAMF1			SLAMF1
			SLAMF6			SLAMF6
			SLAMF7			SLAMF7
			SLAMF8			SLAMF8
			OASL			OASL
			IL12A			IL12A
			IL12B			IL12B
			IL17A			IL17A
			IL17B			IL17B
			IL17C			IL17C
			IL17D			IL17D
			IL17F			IL17F
			ODAM			ODAM
			RSAD2			RSAD2
			IL23A			IL23A
			IL23R			IL23R
			ICOSLG			ICOSLG
			IL36A			IL36A
			IL36B			IL36B
			IL36G			IL36G
			DHX36			DHX36
			CSF1R			CSF1R
			NOD1			NOD1
			NOD2			NOD2
			DHX58			DHX58
			CSF3R			CSF3R
			PPP1R11			PPP1R11
			IL1R1			IL1R1
			TSPAN2			TSPAN2
			OGG1			OGG1
			NONO			NONO
			TACR1			TACR1
			NOS2			NOS2
			IL2RA			IL2RA
			NOX1			NOX1
			NOX3			NOX3
			NOX4			NOX4
			APOBEC3A			APOBEC3A
			APOBEC3B			APOBEC3B
			APOBEC3C			APOBEC3C
			RASGRP1			RASGRP1
			APOBEC3D			APOBEC3D
			APOBEC3F			APOBEC3F
			APOBEC3G			APOBEC3G
			APOBEC3H			APOBEC3H
			N4BP1			N4BP1
			TNFRSF4			TNFRSF4
			JAGN1			JAGN1
			IL5RA			IL5RA
			PNMA1			PNMA1
			SDHAF4			SDHAF4
			OLR1			OLR1
			RARRES2			RARRES2
			SIRT2			SIRT2
			SIGIRR			SIGIRR
			PLA2G6			PLA2G6
			IKBKB			IKBKB
			IKBKG			IKBKG
			TNFAIP8L2			TNFAIP8L2
			CACTIN			CACTIN
			PENK			PENK
			IFNA10			IFNA10
			IFNA14			IFNA14
			IFNA17			IFNA17
			IFNA21			IFNA21
			IGHV3OR16-10			IGHV3OR16-10
			IGHV3OR16-12			IGHV3OR16-12
			PHB2			PHB2
			LAPTM5			LAPTM5
			OPTN			OPTN
			HSPG2			HSPG2
			PJA2			PJA2
			ORM1			ORM1
			ORM2			ORM2
			PPARG			PPARG
			LILRA1			LILRA1
			LILRA2			LILRA2
			LILRA4			LILRA4
			LILRA5			LILRA5
			LILRB1			LILRB1
			LILRB2			LILRB2
			LILRB3			LILRB3
			LILRB5			LILRB5
			IFNAR2			IFNAR2
			CST11			CST11
			FOLR2			FOLR2
			AKIRIN2			AKIRIN2
			ELMOD2			ELMOD2
			WFDC11			WFDC11
			WFDC12			WFDC12
			WFDC13			WFDC13
			MSRB1			MSRB1
			ANXA1			ANXA1
			ANXA3			ANXA3
			PLAA			PLAA
			B4GALT1			B4GALT1
			MST1R			MST1R
			CSRP3			CSRP3
			PLD3			PLD3
			PLD4			PLD4
			EXOC1			EXOC1
			PLK5			PLK5
			TARM1			TARM1
			YTHDF2			YTHDF2
			CCL3L1			CCL3L1
			PLP1			PLP1
			SAMHD1			SAMHD1
			ZNF148			ZNF148
			IGHV3OR15-7			IGHV3OR15-7
			ZNF175			ZNF175
			DLEC1			DLEC1
			IGHV3OR16-9			IGHV3OR16-9
			VEZF1			VEZF1
			POLB			POLB
			PPBP			PPBP
			IL10RB			IL10RB
			IFNGR2			IFNGR2
